# Supplementary material for: Towards Decrypting Cryptobiosis—Analyzing Anhydrobiosis in the Tardigrade Milnesium tardigradum Using Transcriptome Sequencing
Source: PLoS One. 2014 Mar 20;9(3):e92663. doi: 10.1371/journal.pone.0092663 (PMC3961413; doi:10.1371/journal.pone.0092663)
Supplement: File S1 — Predicted CEGs present in the M. tardigradum assembly and their annotation. (XLS) [file pone.0092663.s001.xls]

## Sheet: Sheet1
CEGs ID	Description	NCBI gi Number	Swiss-Prot Acc number	E-Value	Annotation
KOG0002.6	rl39_pluxy ame: full=60s ribosomal protein l39	54036254	Q6F482.1	9.5041e-20	F:structural constituent of ribosome; P:translation; C:ribonucleoprotein complex; C:ribosome; C:intracellular; P:mRNA metabolic process; P:RNA metabolic process; F:RNA binding; F:molecular_function; P:cellular protein metabolic process; P:nuclear-transcribed mRNA catabolic process, nonsense-mediated decay; P:translational termination; P:translational elongation; P:translational initiation; C:cyto…
KOG0003.3	rl40_bovin ame: full=ubiquitin-60s ribosomal protein l40 ame: full=ubiquitin a-52 residue ribosomal protein fusion product 1 contains: ame: full=ubiquitin contains: ame: full=60s ribosomal protein l40 ame: full=cep52 flags: precursor	302393708	P63048.2	7.02634e-67	P:cellular response to hypoxia; P:viral protein processing; P:antigen processing and presentation of exogenous peptide antigen via MHC class I, TAP-dependent; P:anaphase-promoting complex-dependent proteasomal ubiquitin-dependent protein catabolic process; P:mitotic cell cycle; P:antigen processing and presentation of peptide antigen via MHC class I; C:endosome membrane; F:protein binding; P:SRP-…
KOG0019.16	h90a1_danre ame: full=heat shock protein hsp 90-alpha 1	109835176	Q90474.3	1.39232e-116	F:nitric-oxide synthase regulator activity; F:unfolded protein binding; P:positive regulation of nitric oxide biosynthetic process; P:muscle organ development; C:Z disc; P:regulation of catalytic activity; F:ATP binding; C:perinuclear region of cytoplasm; P:skeletal muscle myosin thick filament assembly; P:skeletal muscle thin filament assembly; P:striated muscle myosin thick filament assembly; C…
KOG0025.16	mecr_danre ame: full=trans-2-enoyl- mitochondrial flags: precursor	62900529	Q6GQN8.2	7.53633e-65	P:fatty acid biosynthetic process; P:fatty acid metabolic process; P:lipid metabolic process; P:pronephric nephron tubule development; C:mitochondrion; F:zinc ion binding; P:oxidation-reduction process; F:oxidoreductase activity; F:trans-2-enoyl-CoA reductase (NADPH) activity; P:multicellular organismal development; F:ligand-dependent nuclear receptor binding; C:nucleus; F:receptor binding; C:cyt…
KOG0062.26	abcf3_mouse ame: full=atp-binding cassette sub-family f member 3	81914628	Q8K268.1	1.32128e-172	F:ATPase activity; F:ATP binding; F:nucleotide binding; F:nucleoside-triphosphatase activity; P:biological_process; F:protein binding; P:defense response to virus; C:cellular_component; P:ATP catabolic process; P:protein import into nucleus; F:transporter activity; P:cytoskeleton organization; C:cytoplasm; P:glycolysis; P:mRNA export from nucleus; P:gluconeogenesis; P:response to salt stress; P:d…
KOG0073.2	arl2_human ame: full=adp-ribosylation factor-like protein 2	116241255	P36404.4	2.5503e-71	F:GDP binding; P:maintenance of protein location in nucleus; C:nucleus; F:GTPase activity; F:GTP binding; P:GTP catabolic process; P:small GTPase mediated signal transduction; C:mitochondrial intermembrane space; P:cell cycle; P:centrosome organization; P:positive regulation of cell-substrate adhesion; C:centrosome; P:negative regulation of GTPase activity; C:lateral plasma membrane; P:tubulin co…
KOG0077.12	sar1_caeel ame: full=gtp-binding protein sar1	3334325	Q23445.1	6.61584e-72	P:receptor-mediated endocytosis; P:secretion by cell; F:GTP binding; P:reproduction; P:embryo development ending in birth or egg hatching; P:nematode larval development; P:intracellular protein transport; C:intracellular; P:growth; P:small GTPase mediated signal transduction; P:molting cycle, collagen and cuticulin-based cuticle; F:metal ion binding; C:Golgi cisterna membrane; C:endoplasmic retic…
KOG0084.2	rab1a_human ame: full=ras-related protein rab-1a ame: full=ypt1-related protein	51338603	P62820.3	2.90493e-94	P:protein transport; P:mitotic cell cycle; P:GTP catabolic process; C:Golgi membrane; P:transport; F:nucleotide binding; F:GTP binding; C:Golgi apparatus; C:neuronal cell body; P:ER to Golgi vesicle-mediated transport; C:endoplasmic reticulum membrane; P:intracellular protein transport; P:Rab protein signal transduction; C:endoplasmic reticulum; F:GTPase activity; P:vesicle-mediated transport; P:…
KOG0092.11	rab5b_human ame: full=ras-related protein rab-5b	46577637	P61020.1	8.58166e-75	F:GDP binding; C:early endosome membrane; F:GTPase activity; P:endosome organization; F:GTP-dependent protein binding; F:GTP binding; P:GTP catabolic process; P:small GTPase mediated signal transduction; C:membrane; C:endocytic vesicle; C:melanosome; P:protein transport; P:regulation of endocytosis; F:nucleotide binding; C:endosome; P:transport; C:intracellular; F:protein binding; C:plasma membra…
KOG0094.5	rab6a_human ame: full=ras-related protein rab-6a short=rab-6	131796	P20340.3	4.7102e-94	F:protein domain specific binding; P:minus-end-directed organelle transport along microtubule; P:peptidyl-cysteine methylation; F:GTPase activity; P:vesicle-mediated transport; F:GTP binding; P:GTP catabolic process; P:small GTPase mediated signal transduction; C:trans-Golgi network; C:membrane; P:protein targeting to Golgi; P:protein localization to Golgi apparatus; P:protein transport; P:retrog…
KOG0100.3	hsp7c_caeel ame: full=heat shock 70 kda protein c flags: precursor	51338766	P27420.2	0	P:response to stress; P:body morphogenesis; C:endoplasmic reticulum chaperone complex; P:response to chemical stimulus; P:ATP catabolic process; P:reproduction; P:nematode larval development; F:ATPase activity; P:protein secretion; P:endoplasmic reticulum unfolded protein response; P:locomotion; P:growth; C:endoplasmic reticulum lumen; F:ATP binding; F:nucleotide binding; C:endoplasmic reticulum;…
KOG0102.18	grp75_chick ame: full=stress-70 mitochondrial ame: full=75 kda glucose-regulated protein short=grp-75 ame: full=heat shock 70 kda protein 9 flags: precursor	82197897	Q5ZM98.1	0	C:mitochondrial nucleoid; F:unfolded protein binding; C:mitochondrion; F:ATP binding; F:enzyme binding; C:cell surface; P:protein folding; P:protein export from nucleus; F:nucleotide binding; C:nucleolus; C:nucleus; C:cytoplasm; F:heat shock protein binding; F:fibroblast growth factor binding; F:protein binding; P:response to toxic substance; P:cellular response to interleukin-1; P:negative regul…
KOG0103.15	hs105_ponab ame: full=heat shock protein 105 kda ame: full=heat shock 110 kda protein	75061673	Q5R606.1	1.70896e-110	F:ATP binding; P:response to stress; C:cytoplasm; F:nucleotide binding; C:endocytic vesicle lumen; C:nucleus; C:microtubule; C:extracellular region; C:nucleolus; P:positive regulation of NK T cell activation; P:chaperone mediated protein folding requiring cofactor; F:alpha-tubulin binding; P:response to unfolded protein; P:positive regulation of MHC class I biosynthetic process; P:negative regula…
KOG0122.2	ei3g2_drovi ame: full=eukaryotic translation initiation factor 3 subunit g-2 short=eif3g-2 ame: full=eukaryotic translation initiation factor 3 rna-binding subunit 2 short=eif-3 rna-binding subunit 2 ame: full=eukaryotic translation initiation factor 3 subunit 4-2	224487960	B4LVR8.1	4.72109e-30	C:eukaryotic translation initiation factor 3 complex; P:regulation of translational initiation; P:translational initiation; F:nucleic acid binding; F:nucleotide binding; C:cytoplasm; P:translation; C:eukaryotic 43S preinitiation complex; F:RNA binding; P:formation of translation preinitiation complex; F:translation initiation factor activity; C:eukaryotic 48S preinitiation complex; F:zinc ion bin…
KOG0142.8	idi1_bovin ame: full=isopentenyl-diphosphate delta-isomerase 1 ame: full=isopentenyl pyrophosphate isomerase 1 short=ipp isomerase 1 short=ippi1	147646406	Q1LZ95.2	1.00765e-58	C:peroxisome; P:response to stilbenoid; F:hydrolase activity; C:mitochondrion; P:isoprenoid biosynthetic process; F:isopentenyl-diphosphate delta-isomerase activity; P:dimethylallyl diphosphate biosynthetic process; F:manganese ion binding; F:magnesium ion binding; P:cholesterol biosynthetic process; P:sterol biosynthetic process; P:lipid metabolic process; F:isomerase activity; P:cholesterol met…
KOG0173.11	psb7b_arath ame: full=proteasome subunit beta type-7-b ame: full=20s proteasome beta subunit b-2 ame: full=proteasome component fc ame: full=proteasome subunit beta type-2 flags: precursor	82581524	Q7DLS1.2	1.73044e-53	P:fatty acid beta-oxidation; P:photorespiration; P:proteasome assembly; P:response to misfolded protein; P:proteasomal ubiquitin-dependent protein catabolic process; C:proteasome core complex; C:proteasome complex; P:ubiquitin-dependent protein catabolic process; F:peptidase activity; P:toxin catabolic process; P:proteasome core complex assembly; C:cytoplasm; P:glycolysis; P:gluconeogenesis; P:re…
KOG0174.12	psb6_rat ame: full=proteasome subunit beta type-6 ame: full=macropain delta chain ame: full=multicatalytic endopeptidase complex delta chain ame: full=proteasome chain 5 ame: full=proteasome delta chain ame: full=proteasome subunit y flags: precursor	84028245	P28073.3	2.8706e-62	P:proteolysis involved in cellular protein catabolic process; C:cytoplasm; F:threonine-type endopeptidase activity; C:proteasome core complex; C:nucleus; F:endopeptidase activity; F:hydrolase activity; C:proteasome complex; F:peptidase activity; P:proteolysis; P:small molecule metabolic process; P:mRNA metabolic process; P:RNA metabolic process; P:protein polyubiquitination; P:ubiquitin-dependent…
KOG0175.3	psb5_bovin ame: full=proteasome subunit beta type-5 flags: precursor	122138604	Q32KL2.1	1.60409e-70	P:proteasomal ubiquitin-dependent protein catabolic process; C:cytoplasm; F:threonine-type endopeptidase activity; C:proteasome core complex; P:response to oxidative stress; C:nucleus; P:proteolysis involved in cellular protein catabolic process; F:peptidase activity; F:endopeptidase activity; F:hydrolase activity; C:proteasome complex; P:proteolysis; P:G1/S transition of mitotic cell cycle; C:cy…
KOG0176.6	psa5_mouse ame: full=proteasome subunit alpha type-5 ame: full=macropain zeta chain ame: full=multicatalytic endopeptidase complex zeta chain ame: full=proteasome zeta chain	12229953	Q9Z2U1.1	1.06717e-59	P:G1/S transition of mitotic cell cycle; C:cytosol; F:threonine-type endopeptidase activity; C:proteasome complex; P:mitotic cell cycle; P:regulation of ubiquitin-protein ligase activity involved in mitotic cell cycle; P:positive regulation of ubiquitin-protein ligase activity involved in mitotic cell cycle; P:negative regulation of ubiquitin-protein ligase activity involved in mitotic cell cycle…
KOG0177.4	psb2_bovin ame: full=proteasome subunit beta type-2	75060936	Q5E9K0.1	1.27242e-55	P:proteolysis involved in cellular protein catabolic process; C:cytoplasm; F:threonine-type endopeptidase activity; C:proteasome core complex; C:nucleus; P:response to organonitrogen compound; F:molecular_function; C:cellular_component; C:nucleolus; P:response to organic cyclic compound; P:small molecule metabolic process; P:mRNA metabolic process; P:RNA metabolic process; P:protein polyubiquitin…
KOG0179.2	psb1a_carau ame: full=proteasome subunit beta type-1-a ame: full=20s proteasome beta-6 subunit a short=b6-a	17380207	Q9IB84.1	7.27741e-48	P:proteolysis involved in cellular protein catabolic process; F:endopeptidase activity; F:hydrolase activity; C:nucleus; C:cytoplasm; F:threonine-type endopeptidase activity; C:proteasome core complex; C:proteasome complex; F:peptidase activity; P:proteolysis; P:small molecule metabolic process; P:mRNA metabolic process; P:RNA metabolic process; P:protein polyubiquitination; P:cellular nitrogen c…
KOG0180.9	psb3_oncmy ame: full=proteasome subunit beta type-3 ame: full=proteasome chain 13 ame: full=proteasome component c10-ii ame: full=proteasome theta chain	6093786	O73817.1	6.69711e-48	P:proteolysis involved in cellular protein catabolic process; F:endopeptidase activity; F:hydrolase activity; C:nucleus; C:cytoplasm; F:threonine-type endopeptidase activity; C:proteasome core complex; C:proteasome complex; F:peptidase activity; P:proteolysis; P:response to DNA damage stimulus; P:neurogenesis; P:proteasomal ubiquitin-dependent protein catabolic process; P:protein catabolic proces…
KOG0181.4	psa2_carau ame: full=proteasome subunit alpha type-2	6093780	O73672.3	6.01365e-93	P:proteolysis involved in cellular protein catabolic process; C:proteasome core complex, alpha-subunit complex; F:endopeptidase activity; F:hydrolase activity; C:nucleus; C:cytoplasm; F:threonine-type endopeptidase activity; C:proteasome core complex; C:proteasome complex; P:ubiquitin-dependent protein catabolic process; F:peptidase activity; P:proteolysis; P:small molecule metabolic process; P:m…
KOG0182.8	psa6_mouse ame: full=proteasome subunit alpha type-6 ame: full=macropain iota chain ame: full=multicatalytic endopeptidase complex iota chain ame: full=proteasome iota chain	9910829	Q9QUM9.1	7.53196e-93	F:RNA binding; C:cytoplasmic mRNA processing body; F:hydrolase activity; P:skeletal muscle tissue development; P:ubiquitin-dependent protein catabolic process; C:proteasome core complex; C:nucleus; C:sarcomere; C:myofibril; C:nuclear matrix; C:proteasome core complex, alpha-subunit complex; P:positive regulation of NF-kappaB transcription factor activity; F:peptidase activity; F:endopeptidase act…
KOG0183.5	psa7l_mouse ame: full=proteasome subunit alpha type-7-like	26006841	Q9CWH6.1	4.10204e-91	C:spermatoproteasome complex; P:proteolysis involved in cellular protein catabolic process; C:proteasome core complex, alpha-subunit complex; F:endopeptidase activity; F:hydrolase activity; C:nucleus; C:cytoplasm; F:threonine-type endopeptidase activity; C:proteasome core complex; C:proteasome complex; P:ubiquitin-dependent protein catabolic process; F:peptidase activity; P:proteolysis; P:small m…
KOG0184.15	psa3_mouse ame: full=proteasome subunit alpha type-3 ame: full=macropain subunit c8 ame: full=multicatalytic endopeptidase complex subunit c8 ame: full=proteasome component c8 ame: full=proteasome subunit k	3914438	O70435.3	1.12031e-86	P:proteolysis involved in cellular protein catabolic process; C:proteasome core complex, alpha-subunit complex; F:endopeptidase activity; F:hydrolase activity; C:nucleus; C:cytoplasm; F:threonine-type endopeptidase activity; C:proteasome core complex; C:proteasome complex; P:ubiquitin-dependent protein catabolic process; F:peptidase activity; P:proteolysis; F:protein binding; P:small molecule met…
KOG0185.11	psb4_mouse ame: full=proteasome subunit beta type-4 ame: full=low molecular mass protein 3 ame: full=macropain beta chain ame: full=multicatalytic endopeptidase complex beta chain ame: full=proteasome beta chain ame: full=proteasome chain 3 flags: precursor	3914439	P99026.1	3.48676e-60	P:proteolysis involved in cellular protein catabolic process; F:endopeptidase activity; F:hydrolase activity; C:nucleus; F:lipopolysaccharide binding; C:cytoplasm; F:threonine-type endopeptidase activity; C:proteasome core complex; C:proteasome complex; P:negative regulation of inflammatory response to antigenic stimulus; F:peptidase activity; P:proteolysis; P:small molecule metabolic process; P:…
KOG0190.23	vps36_rat ame: full=vacuolar protein-sorting-associated protein 36 ame: full=ell-associated protein of 45 kda ame: full=escrt-ii complex subunit vps36	73920466	P0C0A2.1	3.46403e-88	P:protein transport; C:membrane; C:nucleus; C:endosome; C:late endosome; C:lysosome; F:ubiquitin binding; P:regulation of transcription, DNA-dependent; P:transcription, DNA-dependent; F:phosphatidylinositol-3-phosphate binding; P:transport; C:cytoplasm; P:endosomal transport; F:lipid binding; P:cellular membrane organization; C:cytosol; C:cell surface; P:glycerol ether metabolic process; P:peptid…
KOG0211.29	2aaa_bovin ame: full=serine threonine-protein phosphatase 2a 65 kda regulatory subunit a alpha isoform ame: full=medium tumor antigen-associated 61 kda protein ame: full=pp2a subunit a isoform pr65-alpha ame: full=pp2a subunit a isoform r1-alpha	122142947	Q32PI5.1	1.00275e-92	P:peptidyl-serine dephosphorylation; F:protein serine/threonine phosphatase activity; C:chromosome, centromeric region; C:cytoplasm; P:chromosome segregation; C:protein phosphatase type 2A complex; F:antigen binding; F:protein heterodimerization activity; P:regulation of apoptotic process; C:cytosol; C:chromosome; P:positive regulation of extrinsic apoptotic signaling pathway in absence of ligand…
KOG0225.9	odpa_caeel ame: full=probable pyruvate dehydrogenase e1 component subunit mitochondrial short=pdhe1-a flags: precursor	1709447	P52899.1	1.92508e-135	P:cell migration; P:gonad development; P:receptor-mediated endocytosis; P:oogenesis; C:mitochondrion; F:oxidoreductase activity, acting on the aldehyde or oxo group of donors, disulfide as acceptor; P:embryo development ending in birth or egg hatching; P:oxidation-reduction process; P:glycolysis; F:pyruvate dehydrogenase (acetyl-transferring) activity; P:determination of adult lifespan; C:intrace…
KOG0233.20	vato_bovin ame: full=v-type proton atpase 21 kda proteolipid subunit short=v-atpase 21 kda proteolipid subunit ame: full=vacuolar proton pump 21 kda proteolipid subunit	122144943	Q2TA24.1	6.74868e-47	F:hydrogen ion transmembrane transporter activity; C:proton-transporting V-type ATPase, V0 domain; C:vacuolar membrane; C:integral to membrane; P:ATP hydrolysis coupled proton transport; C:endosome; C:membrane; C:vacuole; C:vacuolar proton-transporting V-type ATPase complex; P:ion transport; P:transport; F:hydrogen-exporting ATPase activity, phosphorylative mechanism; P:proton transport; C:proton…
KOG0258.8	alat2_danre ame: full=alanine aminotransferase 2-like short=alt2 ame: full=glutamate pyruvate transaminase 2 short=gpt 2 ame: full=glutamic--alanine transaminase 2 ame: full=glutamic--pyruvic transaminase 2	161789027	Q6NYL5.2	1.04211e-124	F:transferase activity; F:pyridoxal phosphate binding; P:2-oxoglutarate metabolic process; P:biosynthetic process; F:transaminase activity; P:L-alanine catabolic process; P:L-alanine metabolic process; F:catalytic activity; C:cellular_component; F:L-alanine:2-oxoglutarate aminotransferase activity; C:mitochondrion; P:cellular nitrogen compound metabolic process; C:mitochondrial matrix; P:small mo…
KOG0264.12	caf1_drome ame: full=probable histone-binding protein caf1 ame: full=chromatin assembly factor 1 p55 subunit short=caf-1 p55 subunit ame: full=nucleosome-remodeling factor 55 kda subunit short=nurf-55 ame: full=dcaf-1	3121830	Q24572.1	0	P:positive regulation of cell proliferation; P:regulation of transcription from RNA polymerase II promoter; F:histone binding; P:eggshell chorion gene amplification; P:neuron development; P:transcription, DNA-dependent; C:Sin3-type complex; P:DNA repair; C:CAF-1 complex; P:cytokinesis; C:ACF complex; F:protein homodimerization activity; P:chromatin silencing; C:CCR4-NOT complex; P:mitotic G2 DNA …
KOG0271.13	nle1_human ame: full=notchless protein homolog 1	296439488	Q9NVX2.4	3.03463e-135	P:Notch signaling pathway; C:nucleolus; C:nucleus; P:inner cell mass cell differentiation; P:negative regulation of cysteine-type endopeptidase activity involved in apoptotic signaling pathway; F:molecular_function; P:positive regulation of canonical Wnt receptor signaling pathway; P:protein maturation; F:nucleotide binding; P:embryo sac development; C:Cul4-RING ubiquitin ligase complex; P:defens…
KOG0276.2	copb2_ponab ame: full=coatomer subunit beta ame: full=beta -coat protein short=beta -cop	75041205	Q5R664.1	0	P:protein transport; C:membrane; C:Golgi membrane; C:actin cytoskeleton; C:COPI-coated vesicle membrane; P:transport; C:cytoplasm; C:Golgi apparatus; C:COPI vesicle coat; P:intra-Golgi vesicle-mediated transport; C:cytoplasmic vesicle; P:intracellular protein transport; C:membrane coat; P:vesicle-mediated transport; F:structural molecule activity; P:COPI coating of Golgi vesicle; P:cellular membr…
KOG0279.11	gblp_rat ame: full=guanine nucleotide-binding protein subunit beta-2-like 1 ame: full=receptor for activated c kinase ame: full=receptor of activated protein kinase c 1 short=rack1 contains: ame: full=guanine nucleotide-binding protein subunit beta-2-like n-terminally processed	54037164	P63245.3	5.97941e-148	F:protein phosphatase binding; P:positive regulation of protein phosphorylation; P:positive regulation of cyclic-nucleotide phosphodiesterase activity; F:receptor activity; C:cytoskeleton; C:neuronal cell body; C:perinuclear region of cytoplasm; F:protein kinase C binding; C:plasma membrane; F:enzyme binding; P:regulation of protein localization; P:gastrulation; P:cell cycle; P:positive regulatio…
KOG0285.25	plrg1_mouse ame: full=pleiotropic regulator 1	38258211	Q922V4.1	6.37806e-140	C:spliceosomal complex; F:molecular_function; P:RNA splicing; P:mRNA processing; P:biological_process; C:catalytic step 2 spliceosome; C:nucleus; C:nuclear speck; P:mRNA splicing, via spliceosome; F:signal transducer activity; P:signal transduction; F:transcription corepressor activity; F:protein binding; P:positive regulation of sterigmatocystin biosynthetic process; P:ascospore formation; P:reg…
KOG0302.15	grwd1_rat ame: full=glutamate-rich wd repeat-containing protein 1	78099199	Q5XI13.1	4.68835e-83	C:cytoplasm; C:nucleolus; C:nucleus; F:molecular_function; P:biological_process; P:apoptotic process; P:reproduction; P:cell fate specification; P:embryo development ending in birth or egg hatching; P:embryo development; P:RNA interference; P:gastrulation with mouth forming first; P:tail tip morphogenesis; F:protein binding; P:locomotion; P:hermaphrodite genitalia development; P:response to DNA d…
KOG0313.22	wdr12_ixosc ame: full=ribosome biogenesis protein wdr12 homolog	226698184	B7PY76.1	6.46898e-91	P:rRNA processing; C:nucleoplasm; P:ribosome biogenesis; C:nucleolus; C:nucleus; C:PeBoW complex; P:maturation of LSU-rRNA from tricistronic rRNA transcript (SSU-rRNA, 5.8S rRNA, LSU-rRNA); P:maturation of 5.8S rRNA from tricistronic rRNA transcript (SSU-rRNA, 5.8S rRNA, LSU-rRNA); C:preribosome, large subunit precursor; P:cell proliferation; P:Notch signaling pathway; P:ribosomal large subunit b…
KOG0318.15	wdr1_drome ame: full=actin-interacting protein 1 short=aip1 ame: full=protein flare	12230779	Q9VU68.1	5.9728e-130	P:imaginal disc-derived wing hair organization; P:sarcomere organization; P:actin polymerization or depolymerization; F:actin binding; P:actin filament depolymerization; P:phagocytosis; C:actin filament; C:cytoplasm; P:actin filament fragmentation; C:cytoskeleton; C:membrane; C:plasma membrane; C:nucleus; C:podosome; C:cell junction; C:cell projection; P:sensory perception of sound; C:actin cytos…
KOG0327.9	if4a2_chick ame: full=eukaryotic initiation factor 4a-ii short=eif-4a-ii short=eif4a-ii ame: full=atp-dependent rna helicase eif4a-2	82213243	Q8JFP1.1	2.85617e-146	F:ATP binding; F:translation initiation factor activity; F:ATP-dependent helicase activity; F:helicase activity; P:mRNA metabolic process; P:RNA metabolic process; F:RNA binding; F:hydrolase activity; F:nucleic acid binding; P:cellular protein metabolic process; P:modulation by virus of host morphology or physiology; C:eukaryotic translation initiation factor 4F complex; P:regulation of translati…
KOG0328.16	if4a3_bovin ame: full=eukaryotic initiation factor 4a-iii ame: full=atp-dependent rna helicase ddx48 ame: full=atp-dependent rna helicase eif4a-3 ame: full=dead box protein 48 ame: full=eukaryotic translation initiation factor 4a isoform 3 contains: ame: full=eukaryotic initiation factor 4a- n-terminally processed	109825494	Q2NL22.3	1.52282e-151	F:RNA binding; C:nucleus; F:poly(A) RNA binding; F:ATP binding; P:nuclear-transcribed mRNA catabolic process, nonsense-mediated decay; P:positive regulation of mRNA splicing, via spliceosome; P:regulation of translation; C:exon-exon junction complex; P:negative regulation of translation; P:positive regulation of transcription from RNA polymerase II promoter; P:mRNA processing; C:cytoplasm; P:rRNA…
KOG0329.5	dx39b_bovin ame: full=spliceosome rna helicase ddx39b ame: full=56 kda u2af65-associated protein ame: full=dead box protein uap56	122140442	Q3T147.1	0	F:ATP-dependent protein binding; P:intronless viral mRNA export from host nucleus; F:U6 snRNA binding; F:ATP-dependent RNA helicase activity; P:spliceosomal complex assembly; C:cytoplasm; C:U6 snRNP; C:U4 snRNP; F:ATP binding; P:RNA secondary structure unwinding; C:transcription export complex; P:mRNA export from nucleus; P:mRNA splicing, via spliceosome; C:spliceosomal complex; F:U4 snRNA bindin…
KOG0330.2	ddx47_human ame: full=probable atp-dependent rna helicase ddx47 ame: full=dead box protein 47	52782792	Q9H0S4.1	5.4477e-83	P:mRNA processing; P:RNA splicing; F:nucleic acid binding; P:rRNA processing; F:ATP binding; F:RNA binding; F:ATP-dependent helicase activity; C:nucleolus; F:protein binding; P:extrinsic apoptotic signaling pathway via death domain receptors; F:helicase activity; F:hydrolase activity; C:nucleus; P:apoptotic process; F:nucleotide binding; P:ribosome biogenesis; C:cellular_component; P:biological_p…
KOG0346.1	ddx56_bovin ame: full=probable atp-dependent rna helicase ddx56 ame: full=dead box protein 56	122140173	Q3SZ40.1	5.87983e-130	F:RNA binding; F:ATP binding; P:rRNA processing; F:ATP-dependent helicase activity; C:nucleolus; F:nucleic acid binding; F:ATP-dependent RNA helicase activity; F:helicase activity; P:ribosome biogenesis; F:hydrolase activity; C:nucleus; F:nucleotide binding; P:biological_process; C:cellular_component
KOG0357.7	tcpe_human ame: full=t-complex protein 1 subunit epsilon short=tcp-1-epsilon ame: full=cct-epsilon	1351211	P48643.1	0	P:cellular protein metabolic process; C:microtubule; C:microtubule organizing center; F:nucleotide binding; C:cytoplasm; F:ATP binding; C:centrosome; C:nucleolus; C:zona pellucida receptor complex; P:protein folding; C:chaperonin-containing T-complex; P:'de novo' posttranslational protein folding; C:cytosol; P:response to virus; P:binding of sperm to zona pellucida; C:cytoskeleton; F:unfolded pro…
KOG0358.8	tcpd_human ame: full=t-complex protein 1 subunit delta short=tcp-1-delta ame: full=cct-delta ame: full=stimulator of tar rna-binding	52001478	P50991.4	3.98308e-168	C:melanosome; P:cellular protein metabolic process; C:nucleus; C:microtubule; C:cytoplasm; F:ATP binding; C:centrosome; C:nucleolus; C:zona pellucida receptor complex; P:protein folding; C:chaperonin-containing T-complex; P:'de novo' posttranslational protein folding; C:cytosol; P:binding of sperm to zona pellucida; F:unfolded protein binding; C:microtubule organizing center; F:nucleotide binding…
KOG0359.7	tcpz_mouse ame: full=t-complex protein 1 subunit zeta short=tcp-1-zeta ame: full=cct-zeta-1	549061	P80317.3	1.40225e-168	C:acrosomal vesicle; C:cell body; P:cellular protein metabolic process; C:microtubule; F:nucleotide binding; C:cytoplasm; F:molecular_function; F:ATP binding; C:zona pellucida receptor complex; P:protein folding; C:chaperonin-containing T-complex; P:binding of sperm to zona pellucida; F:unfolded protein binding; P:'de novo' posttranslational protein folding; C:cytosol; P:chaperone mediated protei…
KOG0361.8	tcph_chick ame: full=t-complex protein 1 subunit eta short=tcp-1-eta ame: full=cct-eta	82233791	Q5ZJK8.1	0	F:identical protein binding; C:mitochondrion; C:microtubule; C:cytoplasm; F:ATP binding; C:zona pellucida receptor complex; P:protein folding; C:chaperonin-containing T-complex; P:binding of sperm to zona pellucida; F:unfolded protein binding; C:cell body; P:cellular protein metabolic process; F:nucleotide binding; F:protein binding; P:'de novo' posttranslational protein folding; C:cytosol
KOG0362.5	tcpq_human ame: full=t-complex protein 1 subunit theta short=tcp-1-theta ame: full=cct-theta ame: full=renal carcinoma antigen ny-ren-15	9988062	P50990.4	0	P:'de novo' posttranslational protein folding; F:unfolded protein binding; P:cellular protein metabolic process; C:intermediate filament cytoskeleton; F:ATP binding; C:chaperonin-containing T-complex; C:microtubule organizing center; C:centrosome; F:nucleotide binding; C:microtubule; C:cytoplasm; P:binding of sperm to zona pellucida; C:aggresome; C:cytosol; P:protein folding; F:ATPase activity, c…
KOG0363.14	tcpb_rat ame: full=t-complex protein 1 subunit beta short=tcp-1-beta ame: full=cct-beta	81910374	Q5XIM9.3	0	C:cell body; C:nucleus; C:microtubule; C:cytoplasm; F:ATP binding; C:nucleolus; C:zona pellucida receptor complex; P:protein folding; C:chaperonin-containing T-complex; P:binding of sperm to zona pellucida; P:chaperone-mediated protein complex assembly; F:unfolded protein binding; P:cellular protein metabolic process; F:nucleotide binding; F:molecular_function; F:protein binding; P:'de novo' post…
KOG0364.9	tcpg_bovin ame: full=t-complex protein 1 subunit gamma short=tcp-1-gamma ame: full=cct-gamma	109940321	Q3T0K2.1	0	C:microtubule; C:cytoplasm; F:ATP binding; C:zona pellucida receptor complex; P:protein folding; C:chaperonin-containing T-complex; C:plasma membrane; P:binding of sperm to zona pellucida; F:unfolded protein binding; P:cellular protein metabolic process; F:nucleotide binding; C:cell body; F:protein binding; P:'de novo' posttranslational protein folding; C:cytosol; C:cytoskeleton; F:ATPase activit…
KOG0365.12	fntb_bovin ame: full=protein farnesyltransferase subunit beta short=ftase-beta ame: full=caax farnesyltransferase subunit beta ame: full=ras proteins prenyltransferase subunit beta	1346695	P49355.1	3.1879e-88	F:metal ion binding; P:wound healing; P:protein farnesylation; P:positive regulation of fibroblast proliferation; F:protein farnesyltransferase activity; F:farnesyltranstransferase activity; C:protein farnesyltransferase complex; P:negative regulation of cell proliferation; P:positive regulation of cell proliferation; C:protein complex; F:drug binding; F:peptide binding; P:response to cytokine st…
KOG0366.17	pgtb2_human ame: full=geranylgeranyl transferase type-2 subunit beta ame: full=geranylgeranyl transferase type ii subunit beta short=ggtase-ii-beta ame: full=rab geranyl-geranyltransferase subunit beta short=rab gg transferase beta short=rab ggtase beta ame: full=rab geranylgeranyltransferase subunit beta ame: full=type ii protein geranyl-geranyltransferase subunit beta	2506788	P53611.2	2.14756e-95	F:metal ion binding; P:visual perception; F:catalytic activity; F:protein binding; F:Rab geranylgeranyltransferase activity; P:protein geranylgeranylation; P:cellular protein modification process; F:prenyltransferase activity; F:transferase activity; P:reproduction; P:cell death; P:embryo development ending in birth or egg hatching; P:regulation of cell proliferation; P:negative regulation of cel…
KOG0367.10	PGTB1_RATRecName: Full=Geranylgeranyl transferase type-1 subunit beta; AltName: Full=Geranylgeranyl transferase type I subunit beta; Short=GGTase-I-beta; AltName: Full=Type I protein geranyl-geranyltransferase subunit beta	1730527	P53610.1	4.32908e-70	F:drug binding; P:positive regulation of cell cycle; C:CAAX-protein geranylgeranyltransferase complex; F:peptide binding; F:isoprenoid binding; F:zinc ion binding; P:protein geranylgeranylation; F:CAAX-protein geranylgeranyltransferase activity; F:protein binding; P:response to cytokine stimulus; F:metal ion binding; P:negative regulation of nitric-oxide synthase biosynthetic process; P:positive …
KOG0371.7	pp2aa_pig ame: full=serine threonine-protein phosphatase 2a catalytic subunit alpha isoform short=pp2a-alpha	54038797	P67776.1	1.06578e-175	P:fibroblast growth factor receptor signaling pathway; C:chromosome; P:regulation of cell adhesion; P:second-messenger-mediated signaling; C:cytosol; P:regulation of cell differentiation; P:mesoderm development; P:mitotic cell cycle; C:cytoskeleton; P:positive regulation of protein serine/threonine kinase activity; P:regulation of transcription, DNA-dependent; C:plasma membrane; P:ceramide metabo…
KOG0372.8	pp4c_human ame: full=serine threonine-protein phosphatase 4 catalytic subunit short=pp4c short=pp4 ame: full=protein phosphatase x short=pp-x	44888846	P60510.1	1.76979e-157	P:signal transduction by phosphorylation; F:hydrolase activity; P:protein phosphorylation; C:nucleus; P:NIK/NF-kappaB cascade; F:protein serine/threonine phosphatase activity; F:metal ion binding; F:phosphoprotein phosphatase activity; P:regulation of double-strand break repair via homologous recombination; F:NF-kappaB-inducing kinase activity; C:microtubule organizing center; C:centrosome; P:dep…
KOG0373.5	ppp6_drome ame: full=serine threonine-protein phosphatase 6 catalytic subunit short=pp6c ame: full=phosphatase v short=pp-v	2499732	Q27884.1	1.36848e-133	P:mitotic cell cycle; C:cytoplasm; F:hydrolase activity; P:protein dephosphorylation; P:G1/S transition of mitotic cell cycle; F:protein serine/threonine phosphatase activity; F:metal ion binding; P:cell cycle; C:cytosol; F:phosphoprotein phosphatase activity; F:protein binding; C:protein phosphatase type 2A complex; P:embryo development ending in seed dormancy; P:toxin catabolic process; P:negat…
KOG0376.9	ppp5_human ame: full=serine threonine-protein phosphatase 5 short=pp5 ame: full=protein phosphatase t short=pp-t short=ppt	1709744	P53041.1	4.09136e-165	P:mitosis; C:nucleus; P:positive regulation of I-kappaB kinase/NF-kappaB cascade; F:protein serine/threonine phosphatase activity; F:metal ion binding; F:phosphoprotein phosphatase activity; F:identical protein binding; P:transcription, DNA-dependent; P:response to morphine; P:protein heterooligomerization; F:signal transducer activity; C:neuronal cell body; C:cytoplasm; P:protein dephosphorylati…
KOG0394.9	rab7a_bovin ame: full=ras-related protein rab-7a	108860919	Q3T0F5.1	5.91529e-93	P:protein transport; C:melanosome; P:early endosome to late endosome transport; C:phagocytic vesicle membrane; C:phagocytic vesicle; P:epidermal growth factor catabolic process; C:late endosome; P:phagosome-lysosome fusion; F:GTP binding; C:Golgi apparatus; P:protein targeting to lysosome; P:phagosome acidification; C:lysosome; F:GTPase activity; P:small GTPase mediated signal transduction; P:end…
KOG0397.12	dpm1_crigr ame: full=dolichol-phosphate mannosyltransferase ame: full=dolichol-phosphate mannose synthase short=dpm synthase ame: full=dolichyl-phosphate beta-d-mannosyltransferase ame: full=mannose-p-dolichol synthase short=mpd synthase	20138078	Q9WU83.1	1.3751e-95	P:protein glycosylation; F:transferase activity; C:endoplasmic reticulum; F:dolichyl-phosphate beta-D-mannosyltransferase activity; F:transferase activity, transferring glycosyl groups; F:dolichyl-phosphate-mannose-protein mannosyltransferase activity; P:cellular protein metabolic process; P:protein N-linked glycosylation via asparagine; C:endoplasmic reticulum membrane; C:membrane; F:mannose bin…
KOG0400.11	rs13_crigr ame: full=40s ribosomal protein s13	54039369	Q9WVH0.3	2.88848e-66	F:structural constituent of ribosome; P:translation; C:ribonucleoprotein complex; C:ribosome; C:intracellular; P:mRNA metabolic process; P:RNA metabolic process; P:negative regulation of RNA splicing; C:nucleus; F:molecular_function; P:cellular protein metabolic process; P:nuclear-transcribed mRNA catabolic process, nonsense-mediated decay; P:translational termination; P:translational elongation;…
KOG0402.5	rl37a_cryst ame: full=60s ribosomal protein l37a	6093889	O61462.3	4.91293e-26	F:metal ion binding; F:structural constituent of ribosome; P:translation; C:ribonucleoprotein complex; C:ribosome; C:intracellular; P:positive regulation of growth rate; P:nematode larval development; P:embryo development ending in birth or egg hatching; P:growth; P:mitotic spindle organization; P:mitotic spindle elongation; C:cytosolic large ribosomal subunit; P:mRNA metabolic process; P:RNA met…
KOG0407.9	rs14_caeel ame: full=40s ribosomal protein s14	1350935	P48150.1	9.36559e-55	F:structural constituent of ribosome; P:translation; P:reproduction; F:molecular_function; P:nematode larval development; P:embryo development ending in birth or egg hatching; C:ribosome; C:cellular_component; C:intracellular; P:positive regulation of growth rate; P:growth; P:molting cycle, collagen and cuticulin-based cuticle; C:ribonucleoprotein complex; C:cytosolic small ribosomal subunit; P:b…
KOG0418.2	ube2k_bovin ame: full=ubiquitin-conjugating enzyme e2 k ame: full=huntingtin-interacting protein 2 short=hip-2 ame: full=ubiquitin carrier protein ame: full=ubiquitin-conjugating enzyme e2-25 kda short=ubiquitin-conjugating enzyme e2 short=ubiquitin-conjugating enzyme e2-25k ame: full=ubiquitin-protein ligase	46577657	P61085.3	7.16644e-57	F:ligase activity; F:ubiquitin-ubiquitin ligase activity; F:nucleotide binding; F:ubiquitin protein ligase binding; C:cytoplasm; P:regulation of proteasomal ubiquitin-dependent protein catabolic process; F:ATP binding; P:protein ubiquitination; P:protein K48-linked ubiquitination; C:cellular_component; P:ubiquitin-dependent protein catabolic process; F:ubiquitin-protein ligase activity; P:intrins…
KOG0419.3	ubc1_caeel ame: full=ubiquitin-conjugating enzyme e2 1 ame: full=ubiquitin carrier protein 1 ame: full=ubiquitin-protein ligase 1	1717853	P52478.1	1.0787e-69	F:damaged DNA binding; F:ubiquitin protein ligase binding; P:reproduction; P:nematode larval development; P:protein ubiquitination; P:DNA repair; F:protein binding; F:ubiquitin-protein ligase activity; F:acid-amino acid ligase activity; P:growth; P:response to UV; P:protein polyubiquitination; C:nuclear chromatin; P:positive regulation of cell proliferation; P:ubiquitin-dependent protein cataboli…
KOG0420.6	ubc12_xentr ame: full=nedd8-conjugating enzyme ubc12 ame: full=nedd8 carrier protein ame: full=nedd8 protein ligase ame: full=ubiquitin-conjugating enzyme e2 m	82202484	Q6P8D9.1	9.9551e-58	F:ligase activity; F:ribosomal S6-glutamic acid ligase activity; F:nucleotide binding; F:ATP binding; P:protein neddylation; F:NEDD8 ligase activity; P:cellular protein modification process; P:protein ubiquitination; F:ubiquitin-protein ligase activity; F:acid-amino acid ligase activity; P:positive regulation of neuron apoptotic process; C:cellular_component; F:protein binding; P:negative regulat…
KOG0424.10	ubc9b_danre ame: full=sumo-conjugating enzyme ubc9-b ame: full=sumo-protein ligase b ame: full=ubiquitin carrier protein 9-b ame: full=ubiquitin carrier protein i-b ame: full=ubiquitin-conjugating enzyme e2 i-b ame: full=ubiquitin-protein ligase i-b	82220488	Q9DDJ0.1	6.23065e-61	F:ligase activity; P:mitosis; C:nucleus; F:nucleotide binding; P:cell division; F:SUMO ligase activity; F:ATP binding; P:multicellular organismal development; P:chromosome segregation; F:acid-amino acid ligase activity; P:protein sumoylation; P:cell cycle; P:regulation of mitosis; P:hematopoietic stem cell homeostasis; F:ubiquitin-protein ligase activity; C:PML body; C:nuclear body; F:enzyme bind…
KOG0441.6	sodc_calja ame: full=superoxide dismutase	38503340	Q8HXP8.3	7.73374e-55	F:chaperone binding; C:cytosol; F:copper ion binding; C:neuronal cell body; C:plasma membrane; F:protein phosphatase 2B binding; P:locomotory behavior; P:positive regulation of catalytic activity; P:transmission of nerve impulse; P:regulation of mitochondrial membrane potential; P:retina homeostasis; P:ovarian follicle development; P:superoxide metabolic process; P:regulation of multicellular org…
KOG0460.12	eftu_human ame: full=elongation factor mitochondrial short=ef-tu ame: full=p43 flags: precursor	1706611	P49411.2	1.87002e-145	C:mitochondrial nucleoid; P:translational elongation; F:GTP binding; C:mitochondrion; F:translation elongation factor activity; F:GTPase activity; C:intracellular; C:mitochondrial inner membrane; F:nucleotide binding; P:translation; P:GTP catabolic process; C:cytoplasm
KOG0466.4	if2g_bovin ame: full=eukaryotic translation initiation factor 2 subunit 3 ame: full=eukaryotic translation initiation factor 2 subunit gamma short=eif-2-gamma	122143852	Q2KHU8.1	0	F:GTP binding; P:translational initiation; F:GTPase activity; F:translation initiation factor activity; F:translation factor activity, nucleic acid binding; P:cellular protein metabolic process; P:GTP catabolic process; P:translation; F:protein binding; C:cytosol; P:gene expression; F:nucleotide binding; C:cellular_component; P:translational elongation; F:translation elongation factor activity
KOG0468.15	u5s1_mouse ame: full=116 kda u5 small nuclear ribonucleoprotein component ame: full=elongation factor tu gtp-binding domain-containing protein 2 ame: full=u5 snrnp-specific 116 kda short=u5-116 kda	18201957	O08810.1	0	C:Cajal body; C:catalytic step 2 spliceosome; P:mRNA processing; P:RNA splicing; P:translational elongation; C:nucleus; P:translation; F:nucleotide binding; C:cytoplasm; F:GTP binding; F:translation elongation factor activity; C:spliceosomal complex; F:protein binding; F:GTPase activity; C:nuclear speck; P:GTP catabolic process; C:nucleoplasm; C:nucleolus; P:mRNA splicing, via spliceosome; P:gene…
KOG0469.13	ef2_drome ame: full=elongation factor 2 short=ef-2	17380352	P13060.4	1.22673e-117	C:microtubule associated complex; P:translational elongation; C:cytoplasm; P:translation; F:GTP binding; C:lipid particle; F:translation elongation factor activity; P:mitotic spindle elongation; F:GTPase activity; P:mitotic spindle organization; C:cytosol; P:GTP catabolic process; F:nucleotide binding; F:molecular_function; C:cellular_component; P:biological_process; C:ribonucleoprotein complex; …
KOG0477.14	mcm2_human ame: full=dna replication licensing factor mcm2 ame: full=minichromosome maintenance protein 2 homolog ame: full=nuclear protein bm28	41019490	P49736.4	7.92521e-165	P:DNA unwinding involved in DNA replication; P:cell proliferation; P:response to drug; F:DNA helicase activity; P:regulation of phosphorylation; F:DNA binding; C:nucleus; C:nuclear origin of replication recognition complex; P:DNA replication; P:cellular response to epidermal growth factor stimulus; F:ATP binding; F:metal ion binding; C:MCM complex; P:response to DNA damage stimulus; P:cell cycle;…
KOG0523.17	tktl2_mouse ame: full=transketolase-like protein 2	81905123	Q9D4D4.1	0	F:metal ion binding; F:transketolase activity; C:cytoplasm; F:transferase activity; P:metabolic process; F:catalytic activity; P:glyceraldehyde-3-phosphate biosynthetic process; F:cofactor binding; F:protein homodimerization activity; P:regulation of growth; C:nucleus; C:cytosol; P:endochondral bone growth; P:pentose-phosphate shunt; C:integral to plasma membrane; C:plasma membrane; F:transmembra…
KOG0524.18	odpb_caeel ame: full=pyruvate dehydrogenase e1 component subunit mitochondrial short=pdhe1-b flags: precursor	74958456	O44451.2	5.20941e-48	C:mitochondrion; P:metabolic process; F:catalytic activity; P:positive regulation of growth rate; P:determination of adult lifespan; P:embryo development ending in birth or egg hatching; P:glucose metabolic process; F:pyruvate dehydrogenase (acetyl-transferring) activity; P:tricarboxylic acid cycle; C:mitochondrial matrix; F:pyruvate dehydrogenase activity; P:acetyl-CoA biosynthetic process from …
KOG0530.7	fnta_human ame: full=protein farnesyltransferase geranylgeranyltransferase type-1 subunit alpha ame: full=caax farnesyltransferase subunit alpha ame: full=ftase-alpha ame: full=ras proteins prenyltransferase subunit alpha ame: full=type i protein geranyl-geranyltransferase subunit alpha short=ggtase-i-alpha	1346694	P49354.1	2.95383e-67	F:Rab geranylgeranyltransferase activity; F:CAAX-protein geranylgeranyltransferase activity; F:protein geranylgeranyltransferase activity; F:protein farnesyltransferase activity; F:protein prenyltransferase activity; P:rhodopsin mediated signaling pathway; P:apoptotic process; F:alpha-tubulin binding; F:receptor tyrosine kinase binding; P:phototransduction, visible light; F:microtubule binding; C…
KOG0534.21	nb5r3_rat ame: full=nadh-cytochrome b5 reductase 3 short=b5r short=cytochrome b5 reductase ame: full=diaphorase-1 contains: ame: full=nadh-cytochrome b5 reductase 3 membrane-bound form contains: ame: full=nadh-cytochrome b5 reductase 3 soluble form	127847	P20070.2	5.70952e-103	F:NAD binding; C:mitochondrial inner membrane; F:flavin adenine dinucleotide binding; C:mitochondrial outer membrane; F:ADP binding; C:lipid particle; C:endoplasmic reticulum membrane; F:cytochrome-b5 reductase activity, acting on NAD(P)H; F:FAD binding; C:endoplasmic reticulum; P:cholesterol biosynthetic process; P:biological_process; F:AMP binding; P:sterol biosynthetic process; C:integral to m…
KOG0544.6	fkb12_drome ame: full=12 kda fk506-binding protein short=fkbp ame: full=macrolide-binding protein ame: full=peptidyl-prolyl cis-trans isomerase short=ppiase ame: full=rotamase	73920213	P48375.2	3.4447e-42	P:peptidyl-proline modification; P:response to DNA damage stimulus; C:cytoplasm; F:peptidyl-prolyl cis-trans isomerase activity; P:protein folding; C:membrane; F:FK506 binding; P:protein peptidyl-prolyl isomerization; F:isomerase activity; P:smooth muscle contraction; P:release of sequestered calcium ion into cytosol by sarcoplasmic reticulum; P:muscle contraction; C:cytosol; F:ryanodine-sensitiv…
KOG0556.9	sydc_ponab ame: full=aspartate--trna cytoplasmic ame: full=aspartyl-trna synthetase short=	75070680	Q5R9I5.1	0	F:ligase activity; P:aspartyl-tRNA aminoacylation; P:tRNA aminoacylation for protein translation; F:nucleic acid binding; F:nucleotide binding; C:cytoplasm; P:translation; F:ATP binding; F:aspartate-tRNA ligase activity; F:aminoacyl-tRNA ligase activity; P:protein complex assembly; F:protein binding; F:aminoacylase activity; C:cytosol; P:gene expression; C:aminoacyl-tRNA synthetase multienzyme co…
KOG0559.9	odo2_mouse ame: full=dihydrolipoyllysine-residue succinyltransferase component of 2-oxoglutarate dehydrogenase mitochondrial ame: full=2-oxoglutarate dehydrogenase complex component e2 short=ogdc-e2 ame: full=dihydrolipoamide succinyltransferase component of 2-oxoglutarate dehydrogenase complex ame: full=e2k flags: precursor	62510833	Q9D2G2.1	1.96761e-99	F:transferase activity; P:2-oxoglutarate metabolic process; P:NADH metabolic process; C:nucleus; C:mitochondrion; C:cytoplasm; P:tricarboxylic acid cycle; C:oxoglutarate dehydrogenase complex; F:heat shock protein binding; F:chaperone binding; C:intracellular membrane-bounded organelle; F:transferase activity, transferring acyl groups; P:metabolic process; C:plasma membrane; F:dihydrolipoyllysine…
KOG0563.8	g6pd_macro ame: full=glucose-6-phosphate 1-dehydrogenase short=g6pd	2494652	Q29492.3	4.71224e-157	P:NADP metabolic process; P:glucose 6-phosphate metabolic process; F:NADP binding; P:oxidation-reduction process; P:pentose-phosphate shunt; P:carbohydrate metabolic process; F:glucose-6-phosphate dehydrogenase activity; F:oxidoreductase activity; P:glucose metabolic process; P:NADPH regeneration; P:angiotensin mediated vasoconstriction involved in regulation of systemic arterial blood pressure; …
KOG0567.16	dohh_xenla ame: full=deoxyhypusine hydroxylase short=dohh ame: full=deoxyhypusine dioxygenase ame: full=deoxyhypusine monooxygenase	82181584	Q66KT3.1	6.50311e-82	F:metal ion binding; P:oxidation-reduction process; F:deoxyhypusine monooxygenase activity; F:oxidoreductase activity; F:monooxygenase activity; P:peptidyl-lysine modification to hypusine; C:cellular_component; P:cellular protein metabolic process; P:post-translational protein modification; C:cytosol; F:protein binding; P:receptor-mediated endocytosis; P:body morphogenesis; P:positive regulation …
KOG0622.12	dcor_mouse ame: full=ornithine decarboxylase short=odc	341940428	P00860.2	6.46926e-110	P:kidney development; P:putrescine biosynthetic process; C:cytoplasm; C:perinuclear region of cytoplasm; F:carboxy-lyase activity; F:lyase activity; F:ornithine decarboxylase activity; F:catalytic activity; P:polyamine biosynthetic process; P:polyamine metabolic process; P:metabolic process; C:cytosol; P:positive regulation of cell proliferation; P:putrescine biosynthetic process from ornithine; …
KOG0625.6	pgm_drome ame: full=phosphoglucomutase short=pgm ame: full=glucose phosphomutase	74871103	Q9VUY9.1	1.85764e-151	F:phosphoglycerate mutase activity; P:lateral inhibition; F:phosphoglucomutase activity; P:glycogen biosynthetic process; P:flight; P:galactose catabolic process; C:cytosol; F:magnesium ion binding; P:trehalose biosynthetic process; F:metal ion binding; P:glucose metabolic process; P:carbohydrate metabolic process; F:intramolecular transferase activity, phosphotransferases; F:isomerase activity; …
KOG0631.10	galk2_rat ame: full=n-acetylgalactosamine kinase ame: full= c kinase ame: full=galactokinase 2	81889868	Q5XIG6.1	3.45758e-123	F:ATP binding; F:galactokinase activity; C:cytoplasm; F:N-acetylgalactosamine kinase activity; P:galactose metabolic process; F:transferase activity; P:carbohydrate phosphorylation; P:phosphorylation; F:nucleotide binding; F:kinase activity; C:cellular_component; F:phosphotransferase activity, alcohol group as acceptor; P:metabolic process; P:carbohydrate metabolic process; C:cytosol; F:metal ion…
KOG0650.19	bop1_mouse ame: full=ribosome biogenesis protein bop1 ame: full=block of proliferation 1 protein	46395692	P97452.1	2.84993e-78	P:ribosome biogenesis; P:maturation of LSU-rRNA from tricistronic rRNA transcript (SSU-rRNA, 5.8S rRNA, LSU-rRNA); C:ribonucleoprotein complex; C:nucleus; P:rRNA processing; C:PeBoW complex; P:regulation of cell cycle; P:ribosomal large subunit biogenesis; F:ribonucleoprotein complex binding; P:cleavage in ITS2 between 5.8S rRNA and LSU-rRNA of tricistronic rRNA transcript (SSU-rRNA, 5.8S rRNA, L…
KOG0659.2	cdk7_human ame: full=cyclin-dependent kinase 7 ame: full=39 kda protein kinase short=p39 mo15 ame: full=cdk-activating kinase 1 ame: full=cell division protein kinase 7 ame: full=serine threonine-protein kinase 1 ame: full=tfiih basal transcription factor complex kinase subunit	1705722	P50613.1	4.17876e-95	P:G1/S transition of mitotic cell cycle; P:mitotic cell cycle; P:cell proliferation; C:perinuclear region of cytoplasm; P:nucleotide-excision repair; P:positive regulation of transcription from RNA polymerase II promoter; P:transcription-coupled nucleotide-excision repair; F:protein C-terminus binding; P:DNA repair; F:protein serine/threonine kinase activity; P:regulation of cyclin-dependent prot…
KOG0679.12	acl6a_mouse ame: full=actin-like protein 6a ame: full=53 kda brg1-associated factor a ame: full=actin-related protein baf53a ame: full=brg1-associated factor 53a short=baf53a	23396474	Q9Z2N8.2	2.34542e-76	P:DNA recombination; C:nucleus; P:regulation of transcription, DNA-dependent; P:chromatin modification; P:response to DNA damage stimulus; C:npBAF complex; P:transcription, DNA-dependent; P:regulation of growth; C:Ino80 complex; P:chromatin remodeling; F:chromatin binding; C:SWI/SNF complex; P:nervous system development; C:NuA4 histone acetyltransferase complex; P:DNA repair; F:protein binding; P…
KOG0683.18	glna_xenla ame: full=glutamine synthetase short=gs ame: full=glutamate decarboxylase ame: full=glutamate--ammonia ligase	1707966	P51121.1	2.82831e-162	F:ligase activity; F:glutamate-ammonia ligase activity; C:mitochondrion; F:glutamate decarboxylase activity; P:nitrogen compound metabolic process; F:nucleotide binding; C:cytoplasm; F:ATP binding; F:lyase activity; P:glutamine biosynthetic process; F:catalytic activity; P:neurotransmitter receptor metabolic process; P:synapse assembly; P:glutamate catabolic process; P:response to glucose stimulu…
KOG0687.14	psmd6_human ame: full=26s proteasome non-atpase regulatory subunit 6 ame: full=26s proteasome regulatory subunit rpn7 ame: full=26s proteasome regulatory subunit s10 ame: full=breast cancer-associated protein sga-113m ame: full=phosphonoformate immuno-associated protein 4 ame: full=proteasome regulatory particle subunit p44s10 ame: full=p42a	2494625	Q15008.1	9.23578e-110	P:small molecule metabolic process; P:mRNA metabolic process; P:RNA metabolic process; P:protein polyubiquitination; P:ATP catabolic process; P:cellular nitrogen compound metabolic process; P:apoptotic process; P:DNA damage response, signal transduction by p53 class mediator resulting in cell cycle arrest; P:regulation of ubiquitin-protein ligase activity involved in mitotic cell cycle; P:positiv…
KOG0688.3	erf1_polmi ame: full=eukaryotic peptide chain release factor subunit 1 short=eukaryotic release factor 1 short=erf1	15213995	Q9GR88.1	0	P:translation; C:cytoplasm; F:translation release factor activity, codon specific; P:translational termination; P:nuclear-transcribed mRNA catabolic process, nonsense-mediated decay; P:mRNA metabolic process; P:RNA metabolic process; F:RNA binding; P:cellular protein metabolic process; P:modulation by virus of host morphology or physiology; P:regulation of translational termination; P:protein met…
KOG0727.3	prs6b_manse ame: full=26s protease regulatory subunit 6b ame: full=atpase ms73	1172638	P46507.1	2.25229e-161	F:ATP binding; C:cytoplasm; C:proteasome complex; P:protein catabolic process; F:hydrolase activity; F:nucleotide binding; F:nucleoside-triphosphatase activity; C:nucleus; P:G1/S transition of mitotic cell cycle; C:cytosol; P:mitotic cell cycle; P:regulation of ubiquitin-protein ligase activity involved in mitotic cell cycle; P:positive regulation of ubiquitin-protein ligase activity involved in …
KOG0728.4	prs8_pig ame: full=26s protease regulatory subunit 8 ame: full=26s proteasome aaa-atpase subunit rpt6 ame: full=proteasome 26s subunit atpase 5 ame: full=proteasome subunit p45 ame: full=tat-binding protein homolog 10 short=tbp10 ame: full=p45 sug	49065781	P62197.1	0	P:G1/S transition of mitotic cell cycle; C:cytosol; C:proteasome complex; P:mitotic cell cycle; P:regulation of ubiquitin-protein ligase activity involved in mitotic cell cycle; P:positive regulation of ubiquitin-protein ligase activity involved in mitotic cell cycle; P:negative regulation of ubiquitin-protein ligase activity involved in mitotic cell cycle; F:ATPase activity; P:protein polyubiqui…
KOG0729.1	prs7_mouse ame: full=26s protease regulatory subunit 7 ame: full=26s proteasome aaa-atpase subunit rpt1 ame: full=proteasome 26s subunit atpase 2 ame: full=protein mss1	20532410	P46471.5	3.01634e-127	P:protein catabolic process; C:proteasome accessory complex; F:hydrolase activity; C:nucleus; C:mitochondrion; C:cytoplasmic mRNA processing body; P:ATP catabolic process; F:nucleotide binding; C:cytoplasm; F:nucleoside-triphosphatase activity; F:ATP binding; F:ATPase activity; C:proteasome complex; P:ubiquitin-dependent protein catabolic process; F:TBP-class protein binding; F:protein binding; P…
KOG0734.20	spg7_mouse ame: full=paraplegin	123784784	Q3ULF4.1	2.5707e-175	P:mitochondrion organization; F:hydrolase activity; P:regulation of cell adhesion; F:ATP binding; F:metal ion binding; F:metallopeptidase activity; C:integral to membrane; P:cell adhesion; C:membrane; F:peptidase activity; F:metalloendopeptidase activity; P:protein catabolic process; C:mitochondrion; F:nucleotide binding; P:proteolysis; F:nucleoside-triphosphatase activity; F:zinc ion binding; P:…
KOG0741.18	nsf_ponab ame: full=vesicle-fusing atpase ame: full=n-ethylmaleimide-sensitive fusion protein short=nem-sensitive fusion protein ame: full=vesicular-fusion protein nsf	75070408	Q5R410.1	9.22159e-91	P:protein transport; F:ATPase activity, coupled; F:PDZ domain binding; P:potassium ion transport; F:hydrolase activity; P:transport; F:nucleotide binding; C:cytoplasm; F:nucleoside-triphosphatase activity; F:ATP binding; F:protein complex binding; P:positive regulation of receptor recycling; F:syntaxin binding; F:metal ion binding; C:plasma membrane; P:neurotransmitter secretion; P:ATP catabolic …
KOG0756.20	txtp_caeel ame: full= tricarboxylate transport mitochondrial ame: full=citrate transport protein short=ctp flags: precursor	465888	P34519.1	1.65269e-109	F:citrate transmembrane transporter activity; C:integral to membrane; P:mitochondrial citrate transport; P:long-chain fatty-acyl-CoA biosynthetic process; C:mitochondrial inner membrane; P:transport; P:carbohydrate metabolic process; P:cellular lipid metabolic process; P:gluconeogenesis; P:glucose metabolic process; P:small molecule metabolic process; P:triglyceride biosynthetic process; C:mitoch…
KOG0758.10	mcat_mouse ame: full=mitochondrial carnitine acylcarnitine carrier protein ame: full=carnitine acylcarnitine translocase short=cac short=mcac ame: full=solute carrier family 25 member 20	21759269	Q9Z2Z6.1	2.17791e-106	C:mitochondrion; F:molecular_function; C:cytoplasm; C:integral to membrane; C:membrane; C:mitochondrial inner membrane; P:transport; P:small molecule metabolic process; P:cellular lipid metabolic process; P:carnitine shuttle; P:carnitine transport; P:acyl carnitine transport; C:mitochondrial envelope; F:carnitine:acyl carnitine antiporter activity; P:mitochondrial transport; P:phagocytosis; F:tra…
KOG0767.18	mpcp_ponab ame: full=phosphate carrier mitochondrial ame: full=phosphate transport protein short=ptp ame: full=solute carrier family 25 member 3 flags: precursor	75061748	Q5R7W2.1	2.17598e-132	F:symporter activity; C:mitochondrion; C:integral to membrane; C:membrane; C:mitochondrial inner membrane; P:transport; P:generation of precursor metabolites and energy; F:phosphate ion carrier activity; C:integral to plasma membrane; F:phosphate:hydrogen symporter activity; P:reproduction; P:hermaphrodite genitalia development; P:positive regulation of growth rate; P:nematode larval development;…
KOG0780.3	srp54_mouse ame: full=signal recognition particle 54 kda protein short=srp54	73622264	P14576.2	5.60997e-120	F:GTP binding; F:GDP binding; F:drug binding; F:endoplasmic reticulum signal peptide binding; F:GTPase activity; C:signal recognition particle, endoplasmic reticulum targeting; P:biological_process; C:nucleus; P:response to drug; F:molecular_function; P:GTP catabolic process; F:7S RNA binding; P:protein targeting to ER; P:SRP-dependent cotranslational protein targeting to membrane; C:cytoplasm; F…
KOG0784.13	idh3b_macfa ame: full=isocitrate dehydrogenase	109891933	Q28479.2	1.5721e-119	F:NAD binding; C:mitochondrion; P:tricarboxylic acid cycle; P:oxidation-reduction process; F:isocitrate dehydrogenase (NAD+) activity; F:oxidoreductase activity, acting on the CH-OH group of donors, NAD or NADP as acceptor; F:oxidoreductase activity; F:metal ion binding; F:magnesium ion binding; P:2-oxoglutarate metabolic process; P:isocitrate metabolic process; P:cellular metabolic process; F:el…
KOG0785.14	idh3a_drome ame: full=probable isocitrate dehydrogenase	46396044	Q9VWH4.1	1.53271e-71	C:lipid particle; C:mitochondrion; F:magnesium ion binding; P:tricarboxylic acid cycle; C:mitochondrial matrix; F:isocitrate dehydrogenase (NAD+) activity; C:microtubule associated complex; F:NAD binding; P:body morphogenesis; P:receptor-mediated endocytosis; P:reproduction; P:embryo development ending in birth or egg hatching; P:oxidation-reduction process; P:embryo development; F:oxidoreductase…
KOG0787.22	cdk5_xenla ame: full=cyclin-dependent kinase 5 ame: full=cell division protein kinase 5 ame: full=neuronal cyclin-dependent kinase 5	1705719	P51166.1	3.32261e-126	C:postsynaptic membrane; C:neuronal cell body; P:neuron differentiation; C:plasma membrane; C:lamellipodium; P:cell cycle; P:nervous system development; C:cell junction; P:phosphorylation; C:membrane; F:ErbB-2 class receptor binding; F:tau-protein kinase activity; F:protein serine/threonine kinase activity; F:protein kinase activity; P:cell division; C:cell projection; C:synapse; P:regulation of …
KOG0788.5	dcam_rat ame: full=s-adenosylmethionine decarboxylase proenzyme short= etdc short=samdc contains: ame: full=s-adenosylmethionine decarboxylase alpha chain contains: ame: full=s-adenosylmethionine decarboxylase beta chain flags: precursor	399341	P17708.3	3.07627e-87	P:S-adenosylmethioninamine biosynthetic process; F:putrescine binding; P:spermidine biosynthetic process; P:spermine biosynthetic process; P:S-adenosylmethionine metabolic process; P:polyamine metabolic process; P:metabolic process; C:cytosol; F:adenosylmethionine decarboxylase activity; F:carboxy-lyase activity; F:lyase activity; P:polyamine biosynthetic process; F:protein binding; P:in utero em…
KOG0815.6	rla0_cerca ame: full=60s acidic ribosomal protein p0 short= 0	20139848	Q9U3U0.1	2.89322e-76	P:translational elongation; F:structural constituent of ribosome; C:ribonucleoprotein complex; P:ribosome biogenesis; C:ribosome; C:intracellular; C:cytosolic large ribosomal subunit; C:nucleus; C:cytoplasm; P:translation; F:DNA-(apurinic or apyrimidinic site) lyase activity; P:DNA repair; P:apoptotic process; P:reproduction; P:nematode larval development; P:embryo development ending in birth or …
KOG0817.8	acbp_rabit ame: full=acyl- -binding protein short=acbp ame: full=diazepam-binding inhibitor short=dbi ame: full=endozepine short=ep	32699309	Q8WN94.3	7.42697e-25	P:lipid transport; C:mitochondrion; P:skin development; P:transport; F:fatty-acyl-CoA binding; C:Golgi apparatus; P:negative regulation of receptor activity; F:receptor inhibitor activity; C:cellular_component; F:lipid binding; P:hair follicle development; C:endoplasmic reticulum; P:triglyceride metabolic process; C:integral to membrane; C:peroxisomal membrane; F:benzodiazepine receptor binding; …
KOG0820.13	dim1_human ame: full=probable dimethyladenosine transferase ame: full=dim1 dimethyladenosine transferase 1 homolog ame: full=dim1 dimethyladenosine transferase 1-like ame: full=probable 18s rrna (adenine -n adenine -n )-dimethyltransferase ame: full=probable 18s rrna dimethylase ame: full=probable s-adenosylmethionine-6-n -adenosyl dimethyltransferase	27151492	Q9UNQ2.1	1.39913e-119	F:RNA binding; F:18S rRNA (adenine(1779)-N(6)/adenine(1780)-N(6))-dimethyltransferase activity; F:rRNA (adenine-N6,N6-)-dimethyltransferase activity; C:nucleolus; F:transferase activity; P:methylation; F:methyltransferase activity; C:nucleus; P:rRNA processing; F:rRNA (adenine) methyltransferase activity; P:rRNA methylation; P:rRNA modification; F:rRNA methyltransferase activity; C:cellular_compo…
KOG0829.11	rl18a_human ame: full=60s ribosomal protein l18a	730538	Q02543.2	6.11567e-72	P:mRNA metabolic process; P:RNA metabolic process; F:RNA binding; P:cellular protein metabolic process; P:nuclear-transcribed mRNA catabolic process, nonsense-mediated decay; F:structural constituent of ribosome; P:translational termination; P:translational elongation; P:translational initiation; P:translation; C:cytosolic large ribosomal subunit; P:SRP-dependent cotranslational protein targeting…
KOG0852.8	pcx1_human ame: full=pecanex-like protein 1 ame: full=pecanex homolog	116242705	Q96RV3.2	1.78529e-94	C:integral to membrane; F:molecular_function; C:membrane; P:biological_process; C:cellular_component; P:Notch signaling pathway; P:lateral inhibition; C:endoplasmic reticulum; C:integral to plasma membrane; P:endoplasmic reticulum organization; C:plasma membrane; P:negative regulation of apoptotic process; F:peroxiredoxin activity; P:response to oxidative stress; F:thioredoxin peroxidase activity…
KOG0853.16	alg2_human ame: full=alpha- -mannosyltransferase alg2 ame: full=asparagine-linked glycosylation protein 2 homolog ame: full=gdp-man:man c -pp-dol alpha- -mannosyltransferase ame: full=gdp-man:man c -pp-dolichol mannosyltransferase ame: full=gdp-man:man c -pp-dol alpha- -mannosyltransferase	46395991	Q9H553.1	2.25156e-106	P:apoptotic signaling pathway; F:calcium ion binding; P:protein N-linked glycosylation via asparagine; F:binding, bridging; C:perinuclear region of cytoplasm; P:protein glycosylation in endoplasmic reticulum; P:response to calcium ion; C:integral to membrane; C:membrane; C:endoplasmic reticulum membrane; C:nuclear membrane; C:endoplasmic reticulum; P:vascular endothelial growth factor receptor-2 …
KOG0857.12	rl10_bomma ame: full=60s ribosomal protein l10 ame: full=qm protein homolog	18202261	O96647.1	2.2748e-96	F:structural constituent of ribosome; P:translation; C:ribonucleoprotein complex; C:ribosome; C:intracellular; C:cytosolic large ribosomal subunit; C:cytoplasm; C:neuronal cell body; P:mitotic spindle elongation; P:centrosome duplication; P:centrosome organization; P:mitotic spindle organization; C:nucleus; P:mRNA metabolic process; P:RNA metabolic process; P:cellular protein metabolic process; P…
KOG0861.8	ykt6_danre ame: full=synaptobrevin homolog ykt6 flags: precursor	82188496	Q7ZUN8.1	4.06922e-65	F:transferase activity; P:protein transport; C:integral to membrane; C:membrane; C:Golgi membrane; P:transport; C:cytoplasm; C:cytoplasmic vesicle membrane; C:Golgi apparatus; C:cytoplasmic vesicle; C:cytosol; P:vesicle-mediated transport; P:ER to Golgi vesicle-mediated transport; C:SNARE complex; C:endoplasmic reticulum; C:mitochondrion; C:endosome; P:retrograde transport, endosome to Golgi; F:S…
KOG0862.13	sc22b_chick ame: full=vesicle-trafficking protein sec22b ame: full=sec22 vesicle-trafficking protein homolog b	75571296	Q5ZJW4.1	1.49876e-67	C:endoplasmic reticulum membrane; P:vesicle-mediated transport; C:endoplasmic reticulum-Golgi intermediate compartment membrane; C:integral to membrane; C:Golgi membrane; P:protein transport; C:melanosome; C:membrane; P:transport; C:Golgi apparatus; C:endoplasmic reticulum-Golgi intermediate compartment; P:ER to Golgi vesicle-mediated transport; F:syntaxin binding; C:endoplasmic reticulum; F:prot…
KOG0871.9	nc2b_rat ame: full=protein dr1 ame: full=down-regulator of transcription 1 ame: full=negative cofactor 2-beta short=nc2-beta ame: full=tata-binding protein-associated phosphoprotein	62900752	Q5XI68.1	4.15565e-46	P:histone H3 acetylation; C:Ada2/Gcn5/Ada3 transcription activator complex; F:sequence-specific DNA binding; C:nucleus; P:regulation of transcription from RNA polymerase II promoter; F:protein heterodimerization activity; F:TBP-class protein binding; F:transcription cofactor activity; P:transcription, DNA-dependent; P:chromatin remodeling; F:histone acetyltransferase activity; P:positive regulati…
KOG0876.9	sodm_mouse ame: full=superoxide dismutase	3041732	P09671.3	6.61647e-71	P:negative regulation of fat cell differentiation; P:iron ion homeostasis; P:response to gamma radiation; P:negative regulation of cell proliferation; P:regulation of transcription from RNA polymerase II promoter; P:release of cytochrome c from mitochondria; P:locomotory behavior; P:neuron development; P:superoxide anion generation; P:regulation of mitochondrial membrane potential; P:superoxide m…
KOG0878.5	rl32_spofr ame: full=60s ribosomal protein l32	51701837	Q962T1.1	1.88057e-45	F:structural constituent of ribosome; P:translation; C:ribonucleoprotein complex; C:ribosome; C:intracellular; C:cytosolic large ribosomal subunit; P:mRNA metabolic process; P:RNA metabolic process; P:cellular protein metabolic process; P:nuclear-transcribed mRNA catabolic process, nonsense-mediated decay; P:translational termination; P:translational elongation; P:translational initiation; P:SRP-…
KOG0880.16	ppib_mouse ame: full=peptidyl-prolyl cis-trans isomerase b short=ppiase b ame: full=cyp-s1 ame: full=cyclophilin b ame: full=rotamase b ame: full=s-cyclophilin short=scylp flags: precursor	215273926	P24369.2	5.96077e-68	F:peptidyl-prolyl cis-trans isomerase activity; P:protein folding; C:endoplasmic reticulum; F:peptide binding; F:isomerase activity; P:extracellular matrix organization; C:melanosome; C:endoplasmic reticulum lumen; F:protein binding; P:protein peptidyl-prolyl isomerization; F:unfolded protein binding; P:nuclear transport; C:cytoplasm; F:cyclosporin A binding; P:signal transduction; C:extracellula…
KOG0888.13	ndkb_ponab ame: full=nucleoside diphosphate kinase b short=ndk b short=ndp kinase b ame: full=histidine protein kinase ndkb	75062063	Q5RFH3.1	3.41526e-62	F:nucleoside diphosphate kinase activity; P:nucleotide metabolic process; F:ATP binding; P:GTP biosynthetic process; F:metal ion binding; F:kinase activity; C:membrane; P:regulation of epidermis development; P:nucleoside triphosphate biosynthetic process; F:protein histidine kinase activity; C:focal adhesion; P:CTP biosynthetic process; C:lamellipodium; P:nucleoside diphosphate phosphorylation; P…
KOG0894.11	necap_drome ame: full=necap-like protein cg9132	62900746	Q9VXB0.1	6.65663e-60	F:molecular_function; C:membrane; P:endocytosis; C:coated pit; C:clathrin vesicle coat; P:protein transport; C:plasma membrane; P:transport; C:cytoplasmic vesicle; F:protein binding; C:clathrin-coated vesicle membrane; F:ligase activity; C:integral to membrane; F:nucleotide binding; F:ATP binding; F:ubiquitin-protein ligase activity; F:acid-amino acid ligase activity; C:endoplasmic reticulum; P:r…
KOG0898.2	rs15_bovin ame: full=40s ribosomal protein s15	75060401	Q56K10.3	7.01182e-48	F:structural constituent of ribosome; F:RNA binding; P:ribosomal small subunit biogenesis; P:translation; P:rRNA processing; C:cytosolic small ribosomal subunit; P:ribosomal small subunit export from nucleus; P:mRNA metabolic process; P:RNA metabolic process; F:DNA binding; C:nucleus; P:cellular protein metabolic process; C:ribonucleoprotein complex; P:nuclear-transcribed mRNA catabolic process, …
KOG0922.9	dhx33_human ame: full= atp-dependent rna helicase dhx33 ame: full=deah box protein 33	296434478	Q9H6R0.2	6.77471e-91	F:helicase activity; F:activating transcription factor binding; P:positive regulation of transcription from RNA polymerase I promoter; F:nucleic acid binding; F:ATP binding; F:ATP-dependent helicase activity; C:nucleoplasm; C:nucleolus; F:rDNA binding; F:hydrolase activity; C:nucleus; F:nucleotide binding; C:catalytic step 2 spliceosome; P:mRNA processing; P:RNA splicing; F:RNA binding; C:spliceo…
KOG0927.9	abcf2_mouse ame: full=atp-binding cassette sub-family f member 2	51701347	Q99LE6.1	1.81463e-147	F:ATPase activity; C:mitochondrion; F:ATP binding; F:nucleotide binding; F:nucleoside-triphosphatase activity; P:biological_process; C:mitochondrial envelope; C:ATP-binding cassette (ABC) transporter complex; P:transport; F:transporter activity; P:glucose catabolic process; P:methylglyoxal catabolic process to D-lactate; C:plasma membrane; P:protein import into nucleus; P:cytoskeleton organizatio…
KOG0934.11	ap1s2_human ame: full=ap-1 complex subunit sigma-2 ame: full=adapter-related protein complex 1 subunit sigma-1b ame: full=adaptor protein complex ap-1 subunit sigma-1b ame: full=clathrin assembly protein complex 1 sigma-1b small chain ame: full=golgi adaptor ha1 ap1 adaptin sigma-1b subunit ame: full=sigma 1b subunit of ap-1 clathrin ame: full=sigma-adaptin 1b ame: full=sigma1b-adaptin	3023308	P56377.1	4.28566e-69	F:protein transporter activity; P:regulation of defense response to virus by virus; P:endocytosis; P:cellular membrane organization; C:Golgi membrane; C:cytoplasmic vesicle membrane; C:lysosomal membrane; P:post-Golgi vesicle-mediated transport; P:intracellular protein transport; C:trans-Golgi network membrane; C:AP-type membrane coat adaptor complex; P:viral process; P:antigen processing and pre…
KOG0935.2	ap2s1_rat ame: full=ap-2 complex subunit sigma ame: full=adapter-related protein complex 2 subunit sigma ame: full=adaptor protein complex ap-2 subunit sigma ame: full=clathrin assembly protein 2 sigma small chain ame: full=clathrin coat assembly protein ap17 ame: full=clathrin coat-associated protein ap17 ame: full=plasma membrane adaptor ap-2 17 kda protein ame: full=sigma-adaptin 3b ame: full=…	51316970	P62744.1	8.48847e-73	F:protein transporter activity; P:intracellular protein transport; P:epidermal growth factor receptor signaling pathway; P:antigen processing and presentation of exogenous peptide antigen via MHC class II; P:neurotrophin TRK receptor signaling pathway; P:synaptic transmission; C:clathrin-coated endocytic vesicle membrane; C:AP-2 adaptor complex; F:molecular_function; C:AP-1 adaptor complex; P:ves…
KOG0937.5	ap1m1_human ame: full=ap-1 complex subunit mu-1 ame: full=ap-mu chain family member mu1a ame: full=adapter-related protein complex 1 subunit mu-1 ame: full=adaptor protein complex ap-1 subunit mu-1 ame: full=clathrin assembly protein complex 1 mu-1 medium chain 1 ame: full=clathrin coat assembly protein ap47 ame: full=clathrin coat-associated protein ap47 ame: full=golgi adaptor ha1 ap1 adaptin m…	18202738	Q9BXS5.3	0	P:intracellular protein transport; P:antigen processing and presentation of exogenous peptide antigen via MHC class II; P:vesicle-mediated transport; C:clathrin-coated vesicle membrane; P:endosome to melanosome transport; P:modulation by virus of host morphology or physiology; P:melanosome organization; P:post-Golgi vesicle-mediated transport; C:Golgi membrane; C:clathrin adaptor complex; C:trans…
KOG0938.5	ap2m1_chick ame: full=ap-2 complex subunit mu ame: full=ap-2 mu chain ame: full=clathrin assembly protein complex 2 mu medium chain ame: full=clathrin coat assembly protein ap50 ame: full=clathrin coat-associated protein ap50 ame: full=ha2 50 kda subunit ame: full=mu2-adaptin ame: full=plasma membrane adaptor ap-2 50 kda protein	82083058	Q5ZMP6.1	0	C:clathrin adaptor complex; F:lipid binding; C:mitochondrion; P:vesicle-mediated transport; P:intracellular protein transport; C:clathrin coat of coated pit; P:epidermal growth factor receptor signaling pathway; C:clathrin vesicle coat; P:neurotrophin TRK receptor signaling pathway; P:antigen processing and presentation of exogenous peptide antigen via MHC class II; C:clathrin-coated endocytic ve…
KOG0960.22	mppb_bovin ame: full=mitochondrial-processing peptidase subunit beta ame: full=beta-mpp flags: precursor	85701142	Q3SZ71.1	4.27696e-103	F:metal ion binding; P:proteolysis; C:mitochondrial matrix; F:metalloendopeptidase activity; C:mitochondrial inner membrane; F:hydrolase activity; C:mitochondrion; F:metallopeptidase activity; F:catalytic activity; F:peptidase activity; P:cellular protein metabolic process; P:protein targeting to mitochondrion; P:protein processing involved in protein targeting to mitochondrion; P:response to alk…
KOG0989.4	rfc4_human ame: full=replication factor c subunit 4 ame: full=activator 1 37 kda subunit short=a1 37 kda subunit ame: full=activator 1 subunit 4 ame: full=replication factor c 37 kda subunit short=rf-c 37 kda subunit short=rfc37	1703052	P35249.2	1.65898e-100	P:telomere maintenance via semi-conservative replication; P:mitotic cell cycle; P:nucleotide-excision repair; P:telomere maintenance; P:telomere maintenance via recombination; P:DNA replication; F:DNA binding; C:DNA replication factor C complex; F:nucleoside-triphosphatase activity; F:ATP binding; P:transcription-coupled nucleotide-excision repair; P:phosphatidylinositol-mediated signaling; P:DNA…
KOG0991.7	rfc2_bovin ame: full=replication factor c subunit 2 ame: full=activator 1 subunit 2	122131746	Q05B83.1	9.32027e-118	P:DNA replication; F:ATP binding; C:DNA replication factor C complex; F:nucleoside-triphosphatase activity; C:nucleus; F:DNA binding; F:molecular_function; C:cellular_component; P:biological_process; F:nucleotide binding; P:telomere maintenance via semi-conservative replication; P:mitotic cell cycle; P:nucleotide-excision repair; P:telomere maintenance; P:telomere maintenance via recombination; P…
KOG1036.12	bub3_xenla ame: full=mitotic checkpoint protein bub3 short=xbub3 ame: full=wd repeat protein bub3	82249028	Q9YGY3.1	1.35124e-38	C:chromosome; C:nucleus; P:mitosis; C:condensed chromosome kinetochore; C:kinetochore; C:chromosome, centromeric region; P:cell division; P:chromosome segregation; P:cell cycle; P:meiosis; P:spindle assembly checkpoint; P:regulation of chromosome segregation; P:mitotic sister chromatid segregation; P:mitotic cell cycle; P:regulation of ubiquitin-protein ligase activity involved in mitotic cell cy…
KOG1047.2	lkha4_bovin ame: full=leukotriene a-4 hydrolase short=lta-4 hydrolase ame: full=leukotriene a hydrolase	110279031	Q3SZH7.3	4.51134e-173	F:epoxide hydrolase activity; P:peptide catabolic process; F:leukotriene-A4 hydrolase activity; P:leukotriene biosynthetic process; C:nucleus; C:cytoplasm; F:zinc ion binding; F:metallopeptidase activity; P:proteolysis; F:aminopeptidase activity; P:inflammatory response; P:leukotriene metabolic process; P:arachidonic acid metabolic process; C:nucleolus; F:peptidase activity; P:small molecule meta…
KOG1058.13	copb_rat ame: full=coatomer subunit beta ame: full=beta-coat protein short=beta-cop	116923	P23514.1	3.0242e-110	C:COPI-coated vesicle; C:Golgi-associated vesicle; C:Golgi apparatus; C:endoplasmic reticulum-Golgi intermediate compartment; C:COPI vesicle coat; P:intra-Golgi vesicle-mediated transport; P:retrograde vesicle-mediated transport, Golgi to ER; P:intracellular protein transport; F:protein binding; C:endoplasmic reticulum; C:plasma membrane; F:structural molecule activity; P:vesicle-mediated transpo…
KOG1062.15	ap1g1_ustma ame: full=ap-1 complex subunit gamma-1 ame: full=clathrin assembly protein complex 1 gamma large chain ame: full=clathrin assembly protein large gamma chain ame: full=gamma-adaptin short=gamma-ada	119370277	Q99128.2	9.58724e-88	P:protein transport; C:membrane; F:protein transporter activity; C:clathrin-coated vesicle membrane; C:clathrin adaptor complex; C:Golgi apparatus; C:cytoplasmic vesicle; P:intracellular protein transport; C:membrane coat; P:vesicle-mediated transport; C:trans-Golgi network; C:perinuclear region of cytoplasm; P:endocytosis; C:clathrin-coated vesicle; F:kinesin binding; C:cytosol; P:transport; P:m…
KOG1068.8	exos4_human ame: full=exosome complex component rrp41 ame: full=exosome component 4 ame: full=ribosomal rna-processing protein 41 ame: full=p12a	14285756	Q9NPD3.3	1.66503e-32	P:mRNA metabolic process; P:RNA metabolic process; P:nuclear mRNA surveillance; C:nucleus; P:DNA deamination; P:maturation of 5.8S rRNA; F:exoribonuclease activity; P:positive regulation of cell growth; P:defense response to virus; P:exonucleolytic nuclear-transcribed mRNA catabolic process involved in deadenylation-dependent decay; C:cytoplasm; P:rRNA processing; P:nuclear-transcribed mRNA catab…
KOG1088.9	t112a_arath ame: full=trm112-like protein at1g22270	47606185	Q8LFJ5.1	1.78546e-26	P:regulation of cell cycle; F:molecular_function; P:regulation of cell proliferation; P:organ growth; C:cytosol; C:protein complex; F:protein methyltransferase activity; P:peptidyl-glutamine methylation; F:protein binding; P:biological_process; C:cellular_component; C:mitochondrial respiratory chain complex III; P:protein heterooligomerization; P:aerobic respiration; C:mitochondrial respiratory c…
KOG1098.6	spb1_chick ame: full=pre-rrna processing protein ftsj3 ame: full=2 -o-ribose rna methyltransferase spb1 homolog ame: full=protein ftsj homolog 3 ame: full= rrna methyltransferase 3	73621842	Q5ZKM1.2	1.18404e-85	F:methyltransferase activity; P:rRNA processing; P:RNA methylation; C:nucleus; C:nucleolus; F:transferase activity; P:ribosome biogenesis; P:methylation; F:protein binding; C:cellular_component; P:biological_process; P:histidine metabolic process
KOG1099.5	trm7_human ame: full= trna (cytidine guanosine -2 -o)-methyltransferase ame: full=2 -o-ribose rna methyltransferase trm7 homolog ame: full=protein ftsj homolog 1	12643879	Q9UET6.2	4.33676e-76	F:methyltransferase activity; C:cytoplasm; P:tRNA processing; P:RNA methylation; P:methylation; F:rRNA (uridine-2'-O-)-methyltransferase activity; P:rRNA modification; F:transferase activity; P:ribosome biogenesis; C:nucleus; P:rRNA processing; C:cellular_component; C:nucleolus; P:histidine metabolic process; F:protein binding; P:biological_process
KOG1145.12	if2m_mouse ame: full=translation initiation factor if- mitochondrial short=if-2 short=if-2mt short=if2 flags: precursor	341940819	Q91YJ5.2	1.90305e-63	C:mitochondrion; P:translational initiation; F:nucleotide binding; P:translation; F:GTP binding; C:intracellular; F:translation initiation factor activity; F:GTPase activity; P:biological_process; P:ribosome disassembly; P:regulation of translational initiation; F:translation factor activity, nucleic acid binding; F:ribosomal small subunit binding; P:formation of translation initiation complex; P…
KOG1148.9	syq_drome ame: full=probable glutamine--trna ligase ame: full=glutaminyl-trna synthetase short=	12643524	Q9Y105.1	0	F:ATP binding; P:glutaminyl-tRNA aminoacylation; P:dendrite morphogenesis; C:cytoplasm; F:glutamine-tRNA ligase activity; C:microtubule associated complex; P:prolyl-tRNA aminoacylation; C:ribonucleoprotein complex; P:protein complex assembly; C:mitochondrial matrix; F:RNA stem-loop binding; F:glutamate-tRNA ligase activity; P:tRNA aminoacylation for protein translation; F:aminoacyl-tRNA ligase ac…
KOG1149.21	syem_human ame: full=probable glutamate--trna mitochondrial ame: full=glutamyl-trna synthetase short= flags: precursor	117949790	Q5JPH6.2	7.80791e-41	F:glutamate-tRNA(Gln) ligase activity; P:tRNA aminoacylation for mitochondrial protein translation; P:tRNA aminoacylation for protein translation; C:mitochondrion; C:cytoplasm; F:ATP binding; F:glutamate-tRNA ligase activity; C:mitochondrial matrix; F:tRNA binding; P:gene expression; P:glutamyl-tRNA aminoacylation; F:ligase activity; P:translation; F:nucleotide binding; F:RNA binding; F:aminoacyl…
KOG1158.7	ncpr_mouse ame: full=nadph--cytochrome p450 reductase short=cpr short=p450r	548338	P37040.2	2.80478e-144	P:demethylation; F:FMN binding; F:iron-cytochrome-c reductase activity; F:electron carrier activity; F:NADPH-hemoprotein reductase activity; F:hydrolase activity; C:intracellular membrane-bounded organelle; P:negative regulation of cysteine-type endopeptidase activity involved in apoptotic process; P:nitrate catabolic process; C:membrane; F:oxidoreductase activity, acting on paired donors, with i…
KOG1159.17	ndor1_danre ame: full=nadph-dependent diflavin oxidoreductase 1 ame: full=nadph-dependent fmn and fad-containing oxidoreductase	82237729	Q6PFP6.1	5.01524e-95	F:oxidoreductase activity, acting on paired donors, with incorporation or reduction of molecular oxygen, NAD(P)H as one donor, and incorporation of one atom of oxygen; F:iron ion binding; P:cell death; C:cytoplasm; C:perinuclear region of cytoplasm; P:oxidation-reduction process; P:cellular response to menadione; F:oxidoreductase activity; F:NADPH-hemoprotein reductase activity; F:FMN binding; C:…
KOG1211.11	gata_danre ame: full=glutamyl-trna amidotransferase subunit mitochondrial short=glu- subunit a ame: full=glutaminyl-trna synthase-like protein 1	353558707	F1QAJ4.1	3.01355e-112	F:ligase activity; C:glutamyl-tRNA(Gln) amidotransferase complex; P:mitochondrial translation; C:mitochondrion; F:nucleotide binding; P:glutaminyl-tRNAGln biosynthesis via transamidation; P:translation; F:ATP binding; F:carbon-nitrogen ligase activity, with glutamine as amido-N-donor; F:glutaminyl-tRNA synthase (glutamine-hydrolyzing) activity; P:oogenesis; P:salivary gland morphogenesis; P:trans…
KOG1235.10	adck1_chick ame: full=uncharacterized aarf domain-containing protein kinase 1 flags: precursor	82083096	Q5ZMT7.1	2.17386e-107	C:mitochondrion; F:protein kinase activity; F:ATP binding; C:extracellular region; F:protein serine/threonine kinase activity; F:transferase activity; P:phosphorylation; P:protein phosphorylation; F:nucleotide binding; F:molecular_function; F:kinase activity; F:transferase activity, transferring phosphorus-containing groups; P:biological_process; C:plastid; C:cytoplasm; P:cell communication; C:cy…
KOG1255.10	suca_rat ame: full=succinyl- ligase	223634703	P13086.2	3.41287e-115	P:succinyl-CoA metabolic process; C:mitochondrial inner membrane; F:succinate-CoA ligase (GDP-forming) activity; C:mitochondrion; F:succinate-CoA ligase (ADP-forming) activity; C:cytoplasm; F:GTP binding; P:tricarboxylic acid cycle; C:protein complex; F:protein heterodimerization activity; F:ATP citrate synthase activity; F:cofactor binding; C:succinate-CoA ligase complex (GDP-forming); C:plasma …
KOG1268.11	gfpt1_human ame: full=glutamine--fructose-6-phosphate aminotransferase	30923274	Q06210.3	3.32324e-76	P:fructose 6-phosphate metabolic process; P:protein homotetramerization; P:glutamine metabolic process; P:cellular protein metabolic process; P:UDP-N-acetylglucosamine biosynthetic process; P:protein N-linked glycosylation via asparagine; F:amino acid binding; P:carbohydrate biosynthetic process; F:carbohydrate binding; P:glucosamine biosynthetic process; P:negative regulation of glycogen biosynt…
KOG1272.18	wdr46_canfa ame: full=wd repeat-containing protein 46	75071014	Q5TJE7.1	1.49586e-73	F:molecular_function; P:biological_process; C:cellular_component; F:microtubule-severing ATPase activity; C:axon; C:katanin complex; P:mitosis; P:microtubule severing; C:microtubule; P:cell division; C:centrosome; P:positive regulation of microtubule depolymerization; F:protein heterodimerization activity; C:spindle pole; P:negative regulation of microtubule depolymerization; F:microtubule bindin…
KOG1299.9	vps45_human ame: full=vacuolar protein sorting-associated protein 45 short=h-vps45 short=hlvps45	23396937	Q9NRW7.1	4.72614e-96	C:endosome membrane; C:integral to membrane; C:Golgi membrane; P:blood coagulation; C:Golgi apparatus; F:molecular_function; C:cellular_component; P:intracellular protein transport; P:vesicle docking involved in exocytosis; P:protein transport; C:membrane; C:endosome; P:transport; F:protein binding; P:vesicle-mediated transport; P:biological_process; P:regulation of ion transport; P:protein secre…
KOG1300.13	stxb1_chick ame: full=syntaxin-binding protein 1 ame: full=n-sec1 ame: full=protein unc-18 homolog 1 short=unc18-1 ame: full=protein unc-18 homolog a short=unc-18a	82087857	Q6R748.1	0	F:syntaxin-1 binding; P:neurotransmitter secretion; C:platelet alpha granule; C:membrane; P:negative regulation of neuron apoptotic process; P:platelet degranulation; P:protein transport; P:neuromuscular synaptic transmission; C:mitochondrion; C:cytoplasm; P:axon target recognition; P:platelet aggregation; P:synaptic vesicle maturation; P:negative regulation of synaptic transmission, GABAergic; C…
KOG1301.9	scfd1_mouse ame: full=sec1 family domain-containing protein 1 ame: full=syntaxin-binding protein 1-like 2	51316833	Q8BRF7.1	3.45623e-180	P:protein transport; C:Golgi transport complex; C:membrane; F:protein N-terminus binding; P:regulation of ER to Golgi vesicle-mediated transport; C:Golgi-associated vesicle; P:transport; C:cytoplasm; C:Golgi apparatus; P:post-Golgi vesicle-mediated transport; P:retrograde vesicle-mediated transport, Golgi to ER; P:vesicle docking involved in exocytosis; F:syntaxin binding; C:endoplasmic reticulum…
KOG1322.8	gmpba_xenla ame: full=mannose-1-phosphate guanyltransferase beta-a ame: full=gdp-mannose pyrophosphorylase b-a ame: full=gtp-mannose-1-phosphate guanylyltransferase beta-a	82181763	Q68EY9.1	1.25597e-120	P:GDP-mannose biosynthetic process; P:biosynthetic process; F:GTP binding; F:nucleotidyltransferase activity; F:transferase activity; F:nucleotide binding; F:mannose-1-phosphate guanylyltransferase activity; C:cellular_component; P:oogenesis; P:receptor-mediated endocytosis; P:reproduction; P:embryo development ending in birth or egg hatching; P:nematode larval development; P:determination of adu…
KOG1335.14	dldh_human ame: full=dihydrolipoyl mitochondrial ame: full=dihydrolipoamide dehydrogenase ame: full=glycine cleavage system l protein flags: precursor	269849557	P09622.2	0	P:small molecule metabolic process; P:pyruvate metabolic process; C:acrosomal matrix; C:nucleus; P:branched-chain amino acid catabolic process; P:cell redox homeostasis; P:cellular metabolic process; P:cellular nitrogen compound metabolic process; P:sperm capacitation; C:mitochondrial matrix; P:mitochondrial electron transport, NADH to ubiquinone; C:cilium; P:lysine catabolic process; F:dihydroli…
KOG1342.14	hdac1_strpu ame: full=histone deacetylase 1 short=hd1	3023930	P56518.1	0	F:hydrolase activity; C:nucleus; P:regulation of transcription, DNA-dependent; P:chromatin modification; F:histone deacetylase activity (H4-K16 specific); F:histone deacetylase activity (H3-K9 specific); F:NAD-dependent histone deacetylase activity (H3-K9 specific); F:histone deacetylase activity (H3-K14 specific); P:transcription, DNA-dependent; P:histone H4 deacetylation; P:histone H3 deacetyla…
KOG1349.2	gpi8_mouse ame: full=gpi-anchor transamidase short=gpi transamidase ame: full=phosphatidylinositol-glycan biosynthesis class k protein short=pig-k flags: precursor	51338819	Q9CXY9.2	1.54798e-113	C:integral to membrane; C:membrane; F:cysteine-type endopeptidase activity; F:hydrolase activity; F:cysteine-type peptidase activity; F:peptidase activity; P:proteolysis; P:GPI anchor biosynthetic process; C:endoplasmic reticulum; C:GPI-anchor transamidase complex; F:GPI-anchor transamidase activity; C:endoplasmic reticulum membrane; P:C-terminal protein lipidation; P:cellular protein metabolic p…
KOG1350.9	atpb_chick ame: full=atp synthase subunit mitochondrial flags: precursor	82082513	Q5ZLC5.1	0	P:ATP synthesis coupled proton transport; C:cell surface; P:lipid metabolic process; C:proton-transporting ATP synthase complex, catalytic core F(1); C:mitochondrial inner membrane; C:mitochondrial nucleoid; F:proton-transporting ATP synthase activity, rotational mechanism; F:proton-transporting ATPase activity, rotational mechanism; P:angiogenesis; F:ATP binding; P:negative regulation of cell ad…
KOG1351.4	vatb_helvi ame: full=v-type proton atpase subunit b short=v-atpase subunit b ame: full=vacuolar proton pump subunit b	401326	P31410.1	0	P:ion transport; F:hydrolase activity; P:transport; P:ATP metabolic process; F:ATP binding; P:proton transport; C:proton-transporting V-type ATPase, V1 domain; P:ATP hydrolysis coupled proton transport; F:hydrolase activity, acting on acid anhydrides, catalyzing transmembrane movement of substances; C:proton-transporting two-sector ATPase complex, catalytic domain; C:brush border; C:vacuolar prot…
KOG1353.15	atpa_rat ame: full=atp synthase subunit mitochondrial flags: precursor	83300587	P15999.2	0	C:mitochondrial inner membrane; P:ATP synthesis coupled proton transport; P:negative regulation of endothelial cell proliferation; P:ATP catabolic process; F:ATP binding; P:ion transmembrane transport; C:mitochondrial proton-transporting ATP synthase complex; P:embryo development; F:proton-transporting ATP synthase activity, rotational mechanism; P:ATP metabolic process; C:proton-transporting ATP…
KOG1355.12	pura_culqu ame: full=adenylosuccinate synthetase short=ampsase short= ame: full=imp--aspartate ligase	308191517	B0W9B4.1	2.58118e-159	F:ligase activity; P:'de novo' AMP biosynthetic process; F:nucleotide binding; C:cytoplasm; F:GTP binding; F:adenylosuccinate synthase activity; P:AMP biosynthetic process; F:metal ion binding; F:magnesium ion binding; P:purine nucleotide biosynthetic process; P:purine nucleobase metabolic process; P:nucleobase-containing small molecule metabolic process; P:small molecule metabolic process; C:pla…
KOG1358.6	sptc1_bovin ame: full=serine palmitoyltransferase 1 ame: full=long chain base biosynthesis protein 1 short=lcb 1 ame: full=serine-palmitoyl- transferase 1 short=spt 1 short=spt1	122139929	Q3MHG1.1	2.03283e-83	P:sphingosine biosynthetic process; P:sphinganine biosynthetic process; C:SPOTS complex; P:sphingomyelin biosynthetic process; C:integral to membrane; F:pyridoxal phosphate binding; F:serine C-palmitoyltransferase activity; P:ceramide biosynthetic process; P:biosynthetic process; P:sphingolipid metabolic process; C:serine C-palmitoyltransferase complex; C:membrane; C:endoplasmic reticulum; F:cata…
KOG1367.9	pgk_picpa ame: full=phosphoglycerate kinase	52783170	Q7ZA46.1	1.53072e-78	F:kinase activity; F:ATP binding; P:phosphorylation; C:cytoplasm; F:transferase activity; F:phosphoglycerate kinase activity; F:nucleotide binding; P:glycolysis; C:chromosome; P:carbohydrate metabolic process; P:gluconeogenesis; P:small molecule metabolic process; C:cytosol; P:glucose metabolic process; P:synaptic transmission; C:Z disc; C:M band; P:muscle cell cellular homeostasis; F:ADP binding
KOG1370.8	sahhb_xenla ame: full=adenosylhomocysteinase b short= cyase b ame: full=s-adenosyl-l-homocysteine hydrolase b	6094224	Q4R596.3	0	F:adenosylhomocysteinase activity; F:hydrolase activity; P:one-carbon metabolic process; F:copper ion binding; C:cytosol; F:protein self-association; C:melanosome; P:S-adenosylhomocysteine catabolic process; C:cytoplasm; P:small molecule metabolic process; P:circadian sleep/wake cycle; F:NAD binding; P:sulfur amino acid metabolic process; C:nucleus; P:cellular nitrogen compound metabolic process;…
KOG1373.6	s61a1_danre ame: full=protein transport protein sec61 subunit alpha-like 1	48428666	Q90ZM2.3	0	C:endoplasmic reticulum membrane; C:integral to membrane; C:endoplasmic reticulum; C:membrane; P:habenula development; P:transport; P:protein transport; P:antigen processing and presentation of exogenous peptide antigen via MHC class I, TAP-dependent; P:antigen processing and presentation of peptide antigen via MHC class I; F:molecular_function; F:ribosome binding; P:antigen processing and presen…
KOG1374.10	tbg1_rat ame: full=tubulin gamma-1 chain ame: full=gamma-1-tubulin ame: full=gamma-tubulin complex component 1 short=gcp-1	47117738	P83888.1	6.57256e-148	F:structural constituent of cytoskeleton; C:condensed nuclear chromosome; P:protein polymerization; C:cytoplasmic microtubule; C:protein complex; C:apical part of cell; C:gamma-tubulin complex; F:GTPase activity; C:nonmotile primary cilium; P:GTP catabolic process; F:GTP binding; P:cytoplasmic microtubule organization; C:cilium; P:microtubule-based process; P:meiotic spindle organization; C:micro…
KOG1390.15	thil_xentr ame: full=acetyl- mitochondrial ame: full=acetoacetyl- thiolase flags: precursor	82178645	Q5BKN8.1	3.26822e-134	F:metal ion binding; C:mitochondrion; F:acetyl-CoA C-acetyltransferase activity; F:transferase activity; P:metabolic process; F:catalytic activity; F:transferase activity, transferring acyl groups other than amino-acyl groups; F:transferase activity, transferring acyl groups; C:peroxisome; C:mitochondrial inner membrane; P:brain development; P:liver development; C:mitochondrial matrix; F:protein …
KOG1393.18	hmcs1_blage ame: full=hydroxymethylglutaryl- synthase 1 short=hmg- synthase 1 ame: full=3-hydroxy-3-methylglutaryl coenzyme a synthase 1	1708232	P54961.1	1.06462e-129	F:transferase activity; P:sterol biosynthetic process; P:lipid metabolic process; P:isoprenoid biosynthetic process; F:catalytic activity; F:hydroxymethylglutaryl-CoA synthase activity; P:steroid metabolic process; P:metabolic process; P:steroid biosynthetic process; C:nucleus; C:cytoplasm; P:cholesterol metabolic process; C:plasma membrane; P:cholesterol biosynthetic process; P:small molecule me…
KOG1394.2	kasm_arath ame: full=3-oxoacyl-	62286891	Q8L3X9.1	4.53827e-91	P:very long-chain fatty acid metabolic process; C:mitochondrion; F:fatty acid synthase activity; P:response to cold; P:cuticle development; C:cytoplasm; F:transferase activity; P:acyl-CoA metabolic process; F:catalytic activity; P:medium-chain fatty acid biosynthetic process; P:short-chain fatty acid biosynthetic process; F:3-oxoacyl-[acyl-carrier-protein] synthase activity; P:fatty acid biosynth…
KOG1430.6	nsdhl_mouse ame: full=sterol-4-alpha-carboxylate 3- decarboxylating	8473695	Q9R1J0.1	8.55914e-101	C:intracellular membrane-bounded organelle; F:oxidoreductase activity, acting on the CH-OH group of donors, NAD or NADP as acceptor; P:cholesterol biosynthetic process; C:integral to membrane; P:steroid biosynthetic process; C:membrane; P:cholesterol metabolic process; P:steroid metabolic process; C:endoplasmic reticulum; P:hair follicle development; C:lipid particle; F:3-beta-hydroxy-delta5-ster…
KOG1433.18	rad51_crigr ame: full=dna repair protein rad51 homolog 1	2500103	P70099.1	8.47619e-57	C:condensed nuclear chromosome; P:DNA unwinding involved in DNA replication; C:condensed chromosome; P:DNA recombination; C:nucleus; F:DNA binding; F:ATP binding; C:mitochondrial matrix; P:meiosis; P:response to DNA damage stimulus; F:DNA-dependent ATPase activity; C:perinuclear region of cytoplasm; F:damaged DNA binding; C:mitochondrion; F:nucleotide binding; C:cytoplasm; P:DNA metabolic process…
KOG1439.15	gdib_human ame: full=rab gdp dissociation inhibitor beta short=rab gdi beta ame: full=guanosine diphosphate dissociation inhibitor 2 short=gdi-2	13638228	P50395.2	1.26482e-160	P:protein transport; C:cell surface; C:membrane; C:cytoplasm; C:Golgi apparatus; P:signal transduction; F:protein binding; F:Rab GTPase activator activity; P:regulation of small GTPase mediated signal transduction; C:cytosol; P:small GTPase mediated signal transduction; F:Rab GDP-dissociation inhibitor activity; P:negative regulation of axonogenesis; C:neuron projection; F:Rab GTPase binding; C:p…
KOG1448.13	prps2_xentr ame: full=ribose-phosphate pyrophosphokinase 2 ame: full=phosphoribosyl pyrophosphate synthase ii short=prs-ii	82233426	Q5XGI0.1	6.20782e-149	F:transferase activity; P:nucleotide biosynthetic process; P:phosphorylation; F:ribose phosphate diphosphokinase activity; F:protein homodimerization activity; P:ribonucleoside monophosphate biosynthetic process; F:nucleotide binding; P:5-phosphoribose 1-diphosphate biosynthetic process; F:ATP binding; F:kinase activity; P:cellular biosynthetic process; F:metal ion binding; F:magnesium ion bindin…
KOG1458.9	f16p1_pig ame: full=fructose- -bisphosphatase 1 short=fbpase 1 ame: full=d-fructose- -bisphosphate 1-phosphohydrolase 1	1706735	P00636.4	1.18192e-120	F:monosaccharide binding; P:cellular response to magnesium ion; P:protein homotetramerization; P:cellular response to drug; P:dephosphorylation; C:cytoplasm; P:carbohydrate metabolic process; P:negative regulation of cell growth; P:gluconeogenesis; F:fructose 1,6-bisphosphate 1-phosphatase activity; P:regulation of gluconeogenesis; F:metal ion binding; C:cytosol; P:fructose 6-phosphate metabolic …
KOG1463.13	psd11_xentr ame: full=26s proteasome non-atpase regulatory subunit 11 ame: full=26s proteasome regulatory subunit rpn6	410591661	F6XBL2.2	2.66937e-132	P:stem cell differentiation; C:cytoplasm; C:proteasome complex; C:cytosol; C:proteasome accessory complex; P:proteasome assembly; P:ubiquitin-dependent protein catabolic process; C:nucleus; F:molecular_function; P:small molecule metabolic process; P:mRNA metabolic process; P:RNA metabolic process; P:protein polyubiquitination; P:cellular nitrogen compound metabolic process; P:apoptotic process; P…
KOG1466.8	ei2ba_bovin ame: full=translation initiation factor eif-2b subunit alpha ame: full=eif-2b gdp-gtp exchange factor subunit alpha	122145286	Q0IIF2.1	5.081e-84	C:eukaryotic translation initiation factor 2B complex; P:regulation of translational initiation; F:guanyl-nucleotide exchange factor activity; P:oligodendrocyte development; C:cytoplasm; P:cellular response to stimulus; F:translation initiation factor activity; P:L-methionine salvage from methylthioadenosine; F:S-methyl-5-thioribose-1-phosphate isomerase activity; C:plasma membrane; C:eukaryotic …
KOG1468.14	mtna_drosi ame: full=methylthioribose-1-phosphate isomerase short=m1pi short=mtr-1-p isomerase ame: full=s-methyl-5-thioribose-1-phosphate isomerase ame: full=translation initiation factor eif-2b subunit alpha beta delta-like protein	313471344	B4QSM8.1	5.75771e-107	P:methionine biosynthetic process; P:cellular metabolic process; C:nucleus; C:cytoplasm; P:L-methionine biosynthetic process from S-adenosylmethionine; F:isomerase activity; P:cellular biosynthetic process; P:L-methionine salvage from methylthioadenosine; F:S-methyl-5-thioribose-1-phosphate isomerase activity; P:cellular amino acid biosynthetic process; F:translation regulator activity; P:wing di…
KOG1487.3	128up_drome ame: full=gtp-binding protein 128up	62298260	P32234.2	5.77005e-162	F:GTP binding; C:cytoplasm; F:nucleotide binding; C:cell-cell adherens junction; C:nucleus; F:Rab GTPase binding; C:intermediate filament cytoskeleton; F:gamma-tubulin binding; C:perinuclear region of cytoplasm; P:mast cell activation; P:transcription, DNA-dependent; P:cellular response to hypoxia; F:cadherin binding; F:microtubule binding; P:multicellular organismal development; C:centrosome; C:…
KOG1491.17	ola1_xenla ame: full=obg-like atpase 1	82176404	Q7ZWM6.1	2.31039e-105	F:GTP binding; F:ATP binding; C:cytoplasm; F:hydrolase activity; F:nucleotide binding; C:nucleolus; C:nucleus; P:biological_process; P:ATP catabolic process; F:protein binding; P:response to oxidative stress; F:enzyme inhibitor activity; F:ATPase activity; F:ribosomal large subunit binding; F:ribosome binding; F:metal ion binding
KOG1494.20	mdhm_ponab ame: full=malate mitochondrial flags: precursor	75040807	Q5NVR2.1	1.20724e-123	F:L-malate dehydrogenase activity; P:internal protein amino acid acetylation; C:mitochondrial inner membrane; C:nucleus; C:mitochondrion; P:cellular carbohydrate metabolic process; P:tricarboxylic acid cycle; P:oxidation-reduction process; P:carbohydrate metabolic process; F:oxidoreductase activity, acting on the CH-OH group of donors, NAD or NADP as acceptor; F:oxidoreductase activity; F:malate …
KOG1498.13	psd12_mouse ame: full=26s proteasome non-atpase regulatory subunit 12 ame: full=26s proteasome regulatory subunit rpn5 ame: full=26s proteasome regulatory subunit p55	341942264	Q9D8W5.4	5.89064e-135	F:molecular_function; C:proteasome complex; C:proteasome accessory complex; P:small molecule metabolic process; P:mRNA metabolic process; P:RNA metabolic process; P:protein polyubiquitination; C:proteasome regulatory particle; P:cellular nitrogen compound metabolic process; P:apoptotic process; P:DNA damage response, signal transduction by p53 class mediator resulting in cell cycle arrest; P:regu…
KOG1506.13	metk2_human ame: full=s-adenosylmethionine synthase isoform type-2 short= et synthase 2 ame: full=methionine adenosyltransferase 2 short=mat 2 ame: full=methionine adenosyltransferase ii short=mat-ii	400245	P31153.1	1.54293e-85	F:transferase activity; P:methylation; P:S-adenosylmethionine biosynthetic process; P:cellular nitrogen compound metabolic process; P:sulfur amino acid metabolic process; F:nucleotide binding; P:one-carbon metabolic process; F:ATP binding; P:xenobiotic metabolic process; F:methionine adenosyltransferase activity; P:small molecule metabolic process; F:metal ion binding; C:cytosol; P:circadian rhyt…
KOG1523.10	arc1a_mouse ame: full=actin-related protein 2 3 complex subunit 1a ame: full=sop2-like protein ame: full=sid 329	59797974	Q9R0Q6.1	1.65609e-119	C:Arp2/3 protein complex; F:molecular_function; P:regulation of actin filament polymerization; C:cytoplasm; C:cytoskeleton; F:actin binding; P:biological_process; C:cellular_component; C:cytosol; P:Fc-gamma receptor signaling pathway involved in phagocytosis; C:actin cytoskeleton; P:innate immune response; P:actin cytoskeleton organization; P:cellular component movement; F:structural constituent …
KOG1526.13	idhc_bovin ame: full=isocitrate dehydrogenase	75056526	Q9XSG3.1	0	P:2-oxoglutarate metabolic process; P:response to oxidative stress; P:isocitrate metabolic process; F:NAD binding; F:protein homodimerization activity; C:mitochondrion; F:receptor binding; C:cytoplasm; P:tricarboxylic acid cycle; P:glyoxylate cycle; F:isocitrate dehydrogenase (NADP+) activity; P:glutathione metabolic process; C:cytosol; F:magnesium ion binding; F:oxidoreductase activity, acting o…
KOG1531.8	atpg_bovin ame: full=atp synthase subunit mitochondrial ame: full=f-atpase gamma subunit flags: precursor	543874	P05631.3	6.45246e-100	C:mitochondrial proton-transporting ATP synthase complex; P:ATP synthesis coupled proton transport; C:proton-transporting ATP synthase complex, catalytic core F(1); F:proton-transporting ATPase activity, rotational mechanism; F:proton-transporting ATP synthase activity, rotational mechanism; F:protein binding; C:membrane; C:mitochondrial inner membrane; P:ion transport; C:mitochondrial proton-tra…
KOG1532.2	gpn1_mouse ame: full=gpn-loop gtpase 1 ame: full=mbd2-interacting protein short=mbdin ame: full=xpa-binding protein 1	34925345	Q8VCE2.1	5.80375e-100	F:GTP binding; C:cytoplasm; C:intracellular membrane-bounded organelle; F:nucleotide binding; F:nucleoside-triphosphatase activity; P:biological_process; P:receptor-mediated endocytosis; P:reproduction; P:embryo development ending in birth or egg hatching; P:nematode larval development; F:protein binding; P:positive regulation of growth rate; P:growth; P:hermaphrodite genitalia development; C:cel…
KOG1533.8	gpn2_danre ame: full=gpn-loop gtpase 2 ame: full=atp-binding domain 1 family member b	82087410	Q6PUR6.1	1.3623e-83	F:GTP binding; F:nucleotide binding; P:biological_process; C:cellular_component; F:molecular_function; P:regulation of double-strand break repair via homologous recombination; F:NAD-dependent histone deacetylase activity (H3-K9 specific); C:nucleus; P:protein ADP-ribosylation; F:zinc ion binding; F:NAD-dependent histone deacetylase activity; C:nucleoplasm; F:NAD+ binding; C:nucleolus; F:NAD(P)+-p…
KOG1534.5	gpn3_danre ame: full=gpn-loop gtpase 3 ame: full=atp-binding domain 1 family member c	158563959	Q6ZM63.2	6.89291e-89	F:GTP binding; F:nucleotide binding; C:protein complex; F:molecular_function; P:biological_process; F:nucleoside-triphosphatase activity; C:cellular_component
KOG1535.10	fahd1_mouse ame: full=acylpyruvase mitochondrial ame: full=fumarylacetoacetate hydrolase domain-containing protein 1 flags: precursor	408360095	Q8R0F8.2	2.0695e-61	C:mitochondrial inner membrane; F:hydrolase activity; C:mitochondrion; F:acetylpyruvate hydrolase activity; C:cytoplasm; F:catalytic activity; F:fumarylpyruvate hydrolase activity; F:metal ion binding; P:metabolic process; C:cytosol; F:acylpyruvate hydrolase activity; P:nematode larval development; P:embryo development ending in birth or egg hatching; P:growth; P:nucleotide metabolic process; P:u…
KOG1539.5	wdr36_human ame: full=wd repeat-containing protein 36 ame: full=t-cell activation wd repeat-containing protein short=ta-wdrp	46577504	Q8NI36.1	1.10204e-121	C:small-subunit processome; P:rRNA processing; P:response to stimulus; F:molecular_function; C:cellular_component; P:retina homeostasis; C:nucleolus; P:regulation of axon extension; P:biological_process; P:visual perception; C:cytoplasm; C:cytoskeleton; F:GTP binding; F:nucleotide binding; P:cilium morphogenesis; P:renal system process; P:epithelial cilium movement involved in determination of le…
KOG1540.1	coq5_bovin ame: full=2-methoxy-6-polyprenyl- -benzoquinol mitochondrial ame: full=ubiquinone biosynthesis methyltransferase coq5 flags: precursor	122143227	Q0P5A2.1	2.20332e-57	F:methyltransferase activity; C:mitochondrion; P:ubiquinone biosynthetic process; F:transferase activity; P:biological_process; P:methylation; P:small molecule metabolic process; F:2-polyprenyl-6-methoxy-1,4-benzoquinone methyltransferase activity; P:menaquinone biosynthetic process
KOG1541.18	wbs22_human ame: full=ribosome biogenesis methyltransferase wbscr22 ame: full=williams-beuren syndrome chromosomal region 22 protein	23831505	O43709.2	2.40323e-81	F:methyltransferase activity; P:biological_process; C:nucleus; C:cellular_component; F:molecular_function; F:transferase activity; P:metabolic process; P:methylation
KOG1549.8	nfs1_human ame: full=cysteine mitochondrial flags: precursor	62512153	Q9Y697.3	5.17387e-180	P:small molecule metabolic process; P:sulfur amino acid metabolic process; P:Mo-molybdopterin cofactor biosynthetic process; C:nucleus; P:protein complex assembly; C:mitochondrial matrix; F:protein homodimerization activity; F:cysteine desulfurase activity; P:molybdopterin cofactor biosynthetic process; C:mitochondrion; F:catalytic activity; P:iron incorporation into metallo-sulfur cluster; P:cys…
KOG1555.3	psde_drome ame: full=26s proteasome non-atpase regulatory subunit 14 ame: full=26s proteasome regulatory complex subunit p37b ame: full=26s proteasome regulatory subunit rpn11 ame: full=yippee-interacting protein 5	51701863	Q9V3H2.1	3.96582e-142	P:proteolysis; P:proteasomal ubiquitin-dependent protein catabolic process; P:cellular process; F:endopeptidase activity; C:microtubule associated complex; C:proteasome regulatory particle; P:positive regulation of proteasomal ubiquitin-dependent protein catabolic process; C:proteasome regulatory particle, lid subcomplex; P:G1/S transition of mitotic cell cycle; C:cytosol; C:proteasome complex; P…
KOG1556.16	psd7_drome ame: full=26s proteasome non-atpase regulatory subunit 7 ame: full=26s proteasome regulatory subunit rpn8 ame: full=26s proteasome regulatory subunit s12 ame: full=proteasome subunit p39b ame: full=proteasome subunit p40 ame: full=protein mov34	51704266	P26270.6	2.41873e-64	F:endopeptidase activity; P:cellular process; C:proteasome regulatory particle, lid subcomplex; C:dendrite; P:neurogenesis; P:proteasomal ubiquitin-dependent protein catabolic process; C:proteasome complex; C:proteasome regulatory particle; P:ubiquitin-dependent protein catabolic process; P:proteolysis; P:mitotic spindle elongation; P:mitotic spindle organization; P:cell proliferation; P:small mo…
KOG1562.14	spee_mouse ame: full=spermidine synthase short=spdsy ame: full=putrescine aminopropyltransferase	2498944	Q64674.1	2.46288e-80	F:transferase activity; P:phosphorylation; P:peptidyl-tyrosine autophosphorylation; F:protein homodimerization activity; F:protein kinase activity; P:protein phosphorylation; C:cytoplasm; F:nucleotide binding; F:ATP binding; F:non-membrane spanning protein tyrosine kinase activity; F:kinase activity; P:spermidine biosynthetic process; F:protein tyrosine kinase activity; F:catalytic activity; F:sp…
KOG1566.7	mo25_drome ame: full=protein mo25 ame: full=dmo25	15214070	P91891.2	1.06952e-122	F:molecular_function; P:embryonic development via the syncytial blastoderm; C:cellular_component; F:kinase binding; F:protein serine/threonine kinase activity; F:protein kinase activator activity; C:cytoplasm; P:positive regulation of protein kinase activity; F:protein binding; P:insulin receptor signaling pathway; C:cytosol; P:cell cycle arrest; P:activation of protein kinase activity; F:calcium…
KOG1567.7	rir2_mouse ame: full=ribonucleoside-diphosphate reductase subunit m2 ame: full=ribonucleotide reductase small chain ame: full=ribonucleotide reductase small subunit	132626	P11157.1	7.6531e-145	F:transition metal ion binding; P:protein heterotetramerization; P:protein oligomerization; C:nuclear envelope; F:ribonucleoside-diphosphate reductase activity, thioredoxin disulfide as acceptor; P:DNA replication; P:deoxyribonucleoside diphosphate metabolic process; P:deoxyribonucleotide biosynthetic process; C:cytoplasm; P:deoxyribonucleotide metabolic process; P:oxidation-reduction process; F:…
KOG1568.8	imp2l_danre ame: full=mitochondrial inner membrane protease subunit 2 ame: full=imp2-like protein	82199928	Q6AZD4.1	5.25183e-12	C:integral to membrane; C:membrane; C:mitochondrial inner membrane; P:protein processing involved in protein targeting to mitochondrion; F:hydrolase activity; C:mitochondrion; C:mitochondrial inner membrane peptidase complex; F:serine-type peptidase activity; F:peptidase activity; P:proteolysis; P:spermatogenesis; C:nucleus; C:nucleolus; P:ovulation; P:ovarian follicle development; P:protein loca…
KOG1597.16	tf2b_drome ame: full=transcription initiation factor iib ame: full=general transcription factor tfiib	135628	P29052.1	1.01954e-101	P:regulation of DNA binding; C:transcription factor complex; P:transcription initiation from RNA polymerase II promoter; C:nucleus; F:zinc ion binding; F:transcription factor binding; P:regulation of transcription from RNA polymerase II promoter; F:TBP-class protein binding; P:transcriptional start site selection at RNA polymerase II promoter; P:regulation of transcription, DNA-dependent; F:thyro…
KOG1626.11	ipyr_drome ame: full=inorganic pyrophosphatase ame: full=nucleosome-remodeling factor 38 kda subunit ame: full=pyrophosphate phospho-hydrolase short=ppase	51704243	O77460.3	1.08377e-92	P:phosphate-containing compound metabolic process; P:regulation of hemocyte proliferation; P:chromatin remodeling; P:ecdysone receptor-mediated signaling pathway; C:nucleus; F:inorganic diphosphatase activity; C:cytoplasm; P:positive regulation of Notch signaling pathway; C:NURF complex; P:nucleosome mobilization; P:transcription, DNA-dependent; F:magnesium ion binding; F:metal ion binding; F:hyd…
KOG1636.6	pcna2_dauca ame: full=proliferating cell nuclear antigen large form short=pcna ame: full=cyclin	129690	Q00265.1	8.78572e-71	P:DNA replication; C:PCNA complex; F:DNA polymerase processivity factor activity; P:regulation of DNA replication; C:nucleus; F:DNA binding; P:nucleotide biosynthetic process; P:DNA-dependent DNA replication; P:DNA methylation; C:cytoplasm; P:regulation of cell cycle; P:histone H3-K9 methylation; C:nucleolus; F:protein binding; C:cytosol; P:cell proliferation; P:error-prone translesion synthesis;…
KOG1637.1	sytc_bovin ame: full=threonine--trna cytoplasmic ame: full=threonyl-trna synthetase short=	110287979	Q3ZBV8.1	0	F:ATP binding; P:threonyl-tRNA aminoacylation; C:cytoplasm; C:actin cytoskeleton; F:threonine-tRNA ligase activity; F:ligase activity; P:tRNA aminoacylation for protein translation; F:nucleotide binding; P:translation; F:aminoacyl-tRNA ligase activity; F:ligase activity, forming aminoacyl-tRNA and related compounds; P:tRNA aminoacylation; F:protein homodimerization activity; C:cytosol; P:gene exp…
KOG1641.6	ch10_schja ame: full=10 kda heat shock mitochondrial short=hsp10 ame: full=10 kda chaperonin ame: full=chaperonin 10 short=cpn10	215275262	Q5DC69.2	2.42446e-32	C:mitochondrion; F:ATP binding; C:cytoplasm; P:protein folding; C:mitochondrial matrix; P:response to stress; F:chaperone binding; P:activation of cysteine-type endopeptidase activity involved in apoptotic process; F:protein binding; P:response to unfolded protein; F:unfolded protein binding; F:ligase activity; C:PRC1 complex; C:nucleus; C:PcG protein complex; F:zinc ion binding; P:protein ubiqui…
KOG1643.2	tpis_human ame: full=triosephosphate isomerase short=tim ame: full=triose-phosphate isomerase	353526311	P60174.3	1.93888e-88	P:pentose-phosphate shunt; P:glyceraldehyde-3-phosphate metabolic process; P:carbohydrate metabolic process; P:embryo development; P:glycolysis; P:gluconeogenesis; P:glucose metabolic process; P:small molecule metabolic process; C:cytosol; F:triose-phosphate isomerase activity; P:multicellular organismal development; F:catalytic activity; F:isomerase activity; P:metabolic process; C:nucleus; F:pr…
KOG1644.6	ru2a_mouse ame: full=u2 small nuclear ribonucleoprotein a short=u2 snrnp a	31077178	P57784.2	2.26978e-75	C:catalytic step 2 spliceosome; P:mRNA processing; C:ribonucleoprotein complex; C:nucleus; P:RNA splicing; F:nucleic acid binding; F:molecular_function; F:RNA binding; C:virion; C:spliceosomal complex; C:small nuclear ribonucleoprotein complex; C:U2 snRNP; C:nucleoplasm; P:mRNA splicing, via spliceosome; F:protein binding; P:gene expression; P:mitotic spindle organization; F:mRNA binding; P:mitos…
KOG1646.4	rs6_brafl ame: full=40s ribosomal protein s6	3122817	O01727.1	2.77312e-90	F:structural constituent of ribosome; P:translation; C:ribonucleoprotein complex; C:ribosome; C:intracellular; C:cytosolic small ribosomal subunit; C:nucleus; C:perinuclear region of cytoplasm; P:glucose homeostasis; P:G1/S transition of mitotic cell cycle; F:protein kinase binding; P:T cell proliferation involved in immune response; C:cytosol; P:insulin receptor signaling pathway; P:SRP-dependen…
KOG1647.14	vatd1_drome ame: full=v-type proton atpase subunit d 1 short=v-atpase subunit d 1 ame: full=vacuolar h+ atpase subunit 36-1 ame: full=vacuolar proton pump subunit d 1 ame: full=dv-atpase d	12585513	Q9V7D2.1	9.00155e-79	C:plasma membrane proton-transporting V-type ATPase complex; F:proton-transporting ATPase activity, rotational mechanism; F:ATPase activity, coupled to transmembrane movement of substances; P:proton transport; P:ATP hydrolysis coupled proton transport; C:vacuolar proton-transporting V-type ATPase, V1 domain; C:plasma membrane; C:cilium; C:membrane; P:cell projection organization; C:vacuolar proto…
KOG1654.17	gbrl1_cavpo ame: full=gamma-aminobutyric acid receptor-associated 1 ame: full=gaba receptor-associated 1 ame: full=glandular epithelial cell protein 1 short=gec-1 flags: precursor	44887928	P60518.1	1.93533e-40	C:autophagic vacuole; C:dendrite membrane; C:cell body; P:autophagy; C:membrane; F:cytoskeletal protein binding; C:endoplasmic reticulum; C:dendrite cytoplasm; P:biological_process; F:beta-tubulin binding; C:microtubule; C:cytoplasm; C:cytoplasmic vesicle; C:Golgi apparatus; C:cytoplasmic vesicle membrane; C:intracellular; C:cytoskeleton; F:protein binding; F:GABA receptor binding; C:autophagic v…
KOG1662.9	atpo_pig ame: full=atp synthase subunit mitochondrial ame: full=oligomycin sensitivity conferral protein short=oscp flags: precursor	122145941	Q2EN81.1	1.53202e-39	C:mitochondrial proton-transporting ATP synthase complex; P:mitochondrial ATP synthesis coupled proton transport; F:drug binding; F:proton-transporting ATP synthase activity, rotational mechanism; C:plasma membrane; C:proton-transporting ATP synthase complex, coupling factor F(o); C:mitochondrial proton-transporting ATP synthase complex, coupling factor F(o); C:mitochondrion; P:ATP metabolic proc…
KOG1664.20	vate_drome ame: full=v-type proton atpase subunit e short=v-atpase subunit e ame: full=v-atpase 26 kda subunit ame: full=vacuolar proton pump subunit e	1718090	P54611.1	4.4778e-70	C:plasma membrane proton-transporting V-type ATPase complex; F:proton-transporting ATPase activity, rotational mechanism; P:proton transport; P:ATP hydrolysis coupled proton transport; C:vacuolar proton-transporting V-type ATPase, V1 domain; C:plasma membrane; P:phagosome maturation; P:insulin receptor signaling pathway; F:hydrolase activity; C:proton-transporting two-sector ATPase complex, catal…
KOG1668.4	ef1b2_bommo ame: full=elongation factor 1-beta	232030	P29522.2	7.9709e-56	P:translational elongation; F:translation elongation factor activity; P:translation; C:eukaryotic translation elongation factor 1 complex; F:translation release factor activity; C:lipid particle; C:cytosol; F:guanyl-nucleotide exchange factor activity; P:cellular protein metabolic process; F:DNA binding; C:nucleus; F:translation factor activity, nucleic acid binding; P:signal transduction; P:regu…
KOG1678.9	rl15_rat ame: full=60s ribosomal protein l15	47117719	P61314.2	5.61357e-79	P:mRNA metabolic process; P:RNA metabolic process; F:RNA binding; P:cellular protein metabolic process; C:ribonucleoprotein complex; P:nuclear-transcribed mRNA catabolic process, nonsense-mediated decay; F:structural constituent of ribosome; P:translational termination; P:translational elongation; P:translational initiation; P:translation; C:cytosolic large ribosomal subunit; P:SRP-dependent cotr…
KOG1688.10	rer1_chick ame: full=protein rer1	82080744	Q5ZHM5.1	8.94453e-45	P:retrograde vesicle-mediated transport, Golgi to ER; C:integral to Golgi membrane; F:molecular_function; C:integral to membrane; C:membrane; C:Golgi apparatus; C:Golgi membrane; C:mitochondrion; P:intra-Golgi vesicle-mediated transport; P:cellular membrane fusion; P:maintenance of protein location; C:plasma membrane; C:endoplasmic reticulum; C:cis-Golgi network; C:cytoplasm; P:biological_process
KOG1691.11	tmeda_bovin ame: full=transmembrane emp24 domain-containing protein 10 ame: full=21 kda transmembrane-trafficking protein ame: full=transmembrane protein tmp21 ame: full=p24 family protein delta-1 short=p24delta1 flags: precursor	62901402	Q5E971.1	7.00814e-61	P:intracellular protein transport; P:Golgi organization; C:secretory granule membrane; C:endoplasmic reticulum-Golgi intermediate compartment membrane; C:gamma-secretase complex; C:endoplasmic reticulum membrane; C:integral to membrane; C:endoplasmic reticulum; C:COPI-coated vesicle; C:melanosome; P:protein transport; P:retrograde vesicle-mediated transport, Golgi to ER; P:beta-amyloid formation;…
KOG1692.10	tmed_nemve ame: full=transmembrane emp24 domain-containing protein flags: precursor	193806529	A7SXK3.1	1.73418e-52	C:cytoplasmic vesicle; C:integral to membrane; C:membrane; C:cytoplasmic vesicle membrane; P:protein transport; P:transport; P:protein targeting to plasma membrane; P:Golgi organization; C:endoplasmic reticulum-Golgi intermediate compartment membrane; P:vesicle-mediated transport; C:endoplasmic reticulum membrane; C:COPI-coated vesicle membrane; C:endoplasmic reticulum; C:COPI-coated vesicle; P:n…
KOG1712.4	apt_schpo ame: full=adenine phosphoribosyltransferase short=aprt	74582116	O42842.1	7.63616e-30	F:transferase activity; P:AMP salvage; F:adenine phosphoribosyltransferase activity; C:nucleus; F:transferase activity, transferring glycosyl groups; C:cytoplasm; P:adenine salvage; P:nucleoside metabolic process; F:metal ion binding; P:purine ribonucleoside salvage
KOG1722.4	rl24_danre ame: full=60s ribosomal protein l24	52783259	Q8JGR4.1	2.30158e-32	P:multicellular organismal development; C:ribonucleoprotein complex; C:ribosome; P:embryo development; P:mRNA metabolic process; P:RNA metabolic process; F:RNA binding; P:retina development in camera-type eye; P:mitotic cell cycle checkpoint; P:cellular protein metabolic process; P:retinal ganglion cell axon guidance; P:nuclear-transcribed mRNA catabolic process, nonsense-mediated decay; F:struct…
KOG1723.1	rlp24_bovin ame: full=probable ribosome biogenesis protein rlp24 ame: full=ribosomal l24 domain-containing protein 1	108860942	Q3SZ12.1	3.17797e-44	P:ribosome biogenesis; C:nucleolus; F:molecular_function; P:biological_process; C:nucleus; C:cellular_component; C:ribosome; F:structural constituent of ribosome; P:translation; C:cytosolic large ribosomal subunit; P:RNA methylation; P:rRNA processing; P:body morphogenesis; P:receptor-mediated endocytosis; P:reproduction; P:nematode larval development; P:embryo development ending in birth or egg …
KOG1727.7	tctp_pluxy ame: full=translationally-controlled tumor protein homolog short=tctp	62901255	Q60FS1.1	2.16125e-57	C:cytoplasm; F:Ras GTPase binding; F:Ras guanyl-nucleotide exchange factor activity; F:guanyl-nucleotide exchange factor activity; P:positive regulation of multicellular organism growth; P:positive regulation of cell size; C:tubulin complex; F:calcium ion binding; P:reproduction; C:endoplasmic reticulum; P:locomotion; P:receptor-mediated endocytosis; P:positive regulation of growth rate; P:nemato…
KOG1728.7	rs11_macfa ame: full=40s ribosomal protein s11	47117088	P61270.3	6.92338e-65	P:mRNA metabolic process; P:RNA metabolic process; F:RNA binding; F:molecular_function; P:cellular protein metabolic process; C:ribonucleoprotein complex; P:nuclear-transcribed mRNA catabolic process, nonsense-mediated decay; F:structural constituent of ribosome; P:translational termination; P:translational elongation; C:cytosolic small ribosomal subunit; P:translational initiation; P:translation…
KOG1733.3	tim13_drome ame: full=mitochondrial import inner membrane translocase subunit tim13	12230174	Q9VTN3.1	3.31221e-15	P:protein targeting to mitochondrion; C:mitochondrial inner membrane presequence translocase complex; F:P-P-bond-hydrolysis-driven protein transmembrane transporter activity; P:protein transport; F:metal ion binding; C:mitochondrion; C:membrane; C:mitochondrial inner membrane; P:transport; P:cellular protein metabolic process; P:chaperone-mediated protein transport; C:mitochondrial intermembrane …
KOG1742.6	rl27a_bovin ame: full=60s ribosomal protein l27a	75060399	Q56K03.3	3.94705e-48	F:structural constituent of ribosome; P:translation; C:ribosome; C:cytosolic ribosome; C:cytosolic large ribosomal subunit; C:ribonucleoprotein complex; C:intracellular; P:mRNA metabolic process; P:RNA metabolic process; F:RNA binding; P:cellular protein metabolic process; P:nuclear-transcribed mRNA catabolic process, nonsense-mediated decay; P:translational termination; P:translational elongatio…
KOG1746.6	dad1_drome ame: full=dolichyl-diphosphooligosaccharide--protein glycosyltransferase subunit dad1 short=dad-1 short=defender against cell death 1 short=oligosaccharyl transferase subunit dad1	20138077	Q9VLM5.1	3.32207e-40	F:oligosaccharyl transferase activity; P:negative regulation of apoptotic process; C:oligosaccharyltransferase complex; C:integral to membrane; F:dolichyl-diphosphooligosaccharide-protein glycotransferase activity; C:plasma membrane; P:oogenesis; P:receptor-mediated endocytosis; P:reproduction; P:embryo development ending in birth or egg hatching; P:nematode larval development; P:locomotion; P:po…
KOG1750.4	rt12_bovin ame: full=28s ribosomal protein mitochondrial short=mrp-s12 short=s12mt flags: precursor	108860960	Q29RU1.1	3.5002e-29	F:structural constituent of ribosome; C:mitochondrion; P:translation; C:small ribosomal subunit; C:ribonucleoprotein complex; C:ribosome; C:intracellular; P:response to mechanical stimulus; P:response to hypoxia; P:courtship behavior; C:mitochondrial small ribosomal subunit; P:mechanosensory behavior; P:male courtship behavior; P:sensory perception of sound; C:mitochondrial ribosome; F:protein bi…
KOG1753.4	rs16_spofr ame: full=40s ribosomal protein s16	54039446	Q95V31.1	1.48004e-62	F:structural constituent of ribosome; P:translation; C:ribonucleoprotein complex; C:ribosome; P:mRNA metabolic process; P:RNA metabolic process; F:RNA binding; F:molecular_function; P:cellular protein metabolic process; P:ribosomal small subunit biogenesis; P:nuclear-transcribed mRNA catabolic process, nonsense-mediated decay; C:small ribosomal subunit; P:translational termination; P:translationa…
KOG1754.6	rs15a_drome ame: full=40s ribosomal protein s15aa	1350954	P48149.2	4.60621e-61	F:structural constituent of ribosome; P:mitotic spindle organization; P:translation; C:cytosolic small ribosomal subunit; P:mitotic spindle elongation; C:ribonucleoprotein complex; C:ribosome; P:mRNA metabolic process; P:response to virus; P:RNA metabolic process; P:positive regulation of cell proliferation; F:RNA binding; P:cellular protein metabolic process; P:nuclear-transcribed mRNA catabolic…
KOG1755.7	prof_bommo ame: full=profilin	56404766	Q68HB4.1	9.73169e-26	C:cytoplasm; C:cytoskeleton; F:actin binding; P:actin cytoskeleton organization; P:maintenance of protein location in cell; P:insulin receptor signaling pathway; P:regulation of tube length, open tracheal system; C:perinuclear region of cytoplasm; P:positive regulation of immune response; P:germ-line stem-cell niche homeostasis; P:positive regulation of multicellular organism growth; P:actin poly…
KOG1758.3	ndub8_bovin ame: full=nadh dehydrogenase	400525	Q02372.1	1.94841e-20	C:integral to membrane; C:mitochondrial respiratory chain complex I; F:NADH dehydrogenase (ubiquinone) activity; P:mitochondrial electron transport, NADH to ubiquinone; C:membrane; C:mitochondrial inner membrane; C:respiratory chain; C:mitochondrion; P:electron transport chain; F:NADH dehydrogenase activity; P:cellular metabolic process; P:respiratory electron transport chain; P:small molecule me…
KOG1762.12	|rla1_drome ame: full=60s acidic ribosomal protein p1 ame: full=acidic ribosomal protein rpa2 ame: full=rp21c	1350780	P08570.2	4.8064e-13	P:translational elongation; F:structural constituent of ribosome; P:translation; C:cytosolic large ribosomal subunit; C:ribosome; P:embryo development ending in birth or egg hatching; C:intracellular; C:ribonucleoprotein complex; F:molecular_function; C:cytoplasm; P:mRNA metabolic process; P:RNA metabolic process; F:RNA binding; P:cellular protein metabolic process; P:nuclear-transcribed mRNA cat…
KOG1769.5	rpab3_human ame: full=dna-directed rna polymerases and iii subunit rpabc3 short=rna polymerases and iii subunit abc3 ame: full=dna-directed rna polymerase ii subunit h ame: full=dna-directed rna polymerases and iii kda polypeptide ame: full=rpb17 ame: full=rpb8 homolog short=hrpb8	20178325	P52434.4	1.94204e-31	P:7-methylguanosine mRNA capping; C:nucleus; F:DNA binding; C:DNA-directed RNA polymerase II, core complex; P:positive regulation of type I interferon production; P:termination of RNA polymerase III transcription; P:transcription elongation from RNA polymerase III promoter; P:transcription from RNA polymerase III promoter; P:transcription, DNA-dependent; P:positive regulation of viral transcripti…
KOG1770.20	if2a_rat ame: full=eukaryotic translation initiation factor 2 subunit 1 ame: full=eukaryotic translation initiation factor 2 subunit alpha short=eif-2-alpha short=eif-2a short=eif-2alpha	61226304	P68101.2	3.06282e-44	C:cytoplasmic stress granule; P:regulation of translation; C:eukaryotic translation initiation factor 2B complex; C:eukaryotic translation initiation factor 2 complex; C:nucleus; P:translational initiation; P:protein autophosphorylation; C:cytoplasm; P:translation; P:regulation of translational initiation in response to stress; F:RNA binding; F:ribosome binding; F:protein binding; F:translation i…
KOG1772.14	vatg_manse ame: full=v-type proton atpase subunit g short=v-atpase subunit g ame: full=v-atpase 13 kda subunit ame: full=vacuolar proton pump subunit g	2493139	Q25532.1	1.03243e-17	C:apical plasma membrane; C:membrane; F:hydrolase activity, acting on acid anhydrides, catalyzing transmembrane movement of substances; P:proton transport; P:ion transport; C:vacuolar proton-transporting V-type ATPase complex; P:transport; C:plasma membrane; P:programmed cell death; C:plasma membrane proton-transporting V-type ATPase complex; P:embryonic development via the syncytial blastoderm; …
KOG1774.2	ruxe_drome ame: full=probable small nuclear ribonucleoprotein e short=snrnp-e ame: full=sm protein e short=sm-e short=	29428063	Q9VLV5.1	5.74123e-30	P:mRNA splicing, via spliceosome; C:spliceosomal complex; C:small nuclear ribonucleoprotein complex; C:catalytic step 2 spliceosome; P:spliceosomal complex assembly; C:precatalytic spliceosome; C:nucleus; F:RNA binding; P:RNA splicing; P:mRNA processing; C:ribonucleoprotein complex; P:RNA metabolic process; P:hair cycle; P:mRNA 3'-end processing; P:spliceosomal snRNP assembly; P:termination of RN…
KOG1775.3	lsm5_human ame: full=u6 snrna-associated sm-like protein lsm5	10720081	Q9Y4Y9.3	1.43217e-31	P:mRNA processing; C:ribonucleoprotein complex; P:exonucleolytic nuclear-transcribed mRNA catabolic process involved in deadenylation-dependent decay; C:nucleus; P:RNA splicing; C:cytoplasm; P:mRNA metabolic process; P:RNA metabolic process; F:RNA binding; F:protein heterodimerization activity; C:spliceosomal complex; P:mRNA catabolic process; F:protein binding; P:nuclear-transcribed mRNA catabol…
KOG1779.4	rs27_homam ame: full=40s ribosomal protein s27	2500500	P55833.2	1.41365e-38	F:metal ion binding; F:structural constituent of ribosome; P:translation; C:ribonucleoprotein complex; C:ribosome; C:intracellular; P:mRNA metabolic process; P:RNA metabolic process; P:cell proliferation; C:nucleus; F:DNA binding; P:cellular protein metabolic process; P:nuclear-transcribed mRNA catabolic process, nonsense-mediated decay; P:mitotic cell cycle; P:translational termination; P:transl…
KOG1780.2	ruxg_drome ame: full=probable small nuclear ribonucleoprotein g short=snrnp-g ame: full=sm protein g short=sm-g short=	29428065	Q9VXE0.1	2.41208e-21	P:RNA interference; F:translation repressor activity; C:cytoplasmic mRNA processing body; F:translation repressor activity, nucleic acid binding; C:nucleus; P:gene silencing by miRNA; P:nuclear-transcribed mRNA catabolic process, nonsense-mediated decay; P:establishment of RNA localization; F:protein kinase activity; F:myosin binding; P:synapse organization; F:mRNA 3'-UTR binding; P:spliceosomal …
KOG1781.9	lsm7_mouse ame: full=u6 snrna-associated sm-like protein lsm7	52783146	Q9CQQ8.1	5.67039e-23	P:mRNA catabolic process; C:cytoplasm; F:protein heterodimerization activity; F:protein binding; F:U6 snRNA binding; P:exonucleolytic nuclear-transcribed mRNA catabolic process involved in deadenylation-dependent decay; C:nucleus; P:mRNA metabolic process; P:RNA metabolic process; P:mRNA splicing, via spliceosome; C:spliceosomal complex; P:nuclear-transcribed mRNA catabolic process, deadenylation…
KOG1782.16	lsm1_bovin ame: full=u6 snrna-associated sm-like protein lsm1	75057871	Q5E9Z8.1	1.01206e-22	F:RNA binding; P:histone mRNA catabolic process; C:cytoplasm; P:RNA splicing; P:mRNA processing; C:ribonucleoprotein complex; C:nucleus; F:molecular_function; P:exonucleolytic nuclear-transcribed mRNA catabolic process involved in deadenylation-dependent decay; P:mRNA metabolic process; P:RNA metabolic process; P:RNA splicing, via transesterification reactions; F:protein binding; P:nuclear-transc…
KOG1784.1	naa38_human ame: full=n-alpha-acetyltransferase auxiliary subunit ame: full=u6 snrna-associated sm-like protein lsm8	10720071	O95777.3	1.02184e-26	P:mRNA processing; F:U6 snRNA binding; C:ribonucleoprotein complex; C:nucleus; P:RNA splicing; F:molecular_function; F:RNA binding; C:cellular_component; P:mRNA splicing, via spliceosome; C:spliceosomal complex; F:protein binding; P:biological_process; P:histone mRNA catabolic process; C:cytoplasm; P:exonucleolytic nuclear-transcribed mRNA catabolic process involved in deadenylation-dependent dec…
KOG1800.12	adro_salfo ame: full=nadph:adrenodoxin mitochondrial short=ar short=adrenodoxin reductase ame: full=ferredoxin--nadp(+) reductase short=ferredoxin reductase flags: precursor	18202431	P82861.1	2.25874e-83	P:lipid metabolic process; P:oxidation-reduction process; P:cholesterol metabolic process; C:mitochondrion; P:steroid metabolic process; F:oxidoreductase activity; C:mitochondrial matrix; P:electron transport chain; C:mitochondrial inner membrane; F:NADP binding; F:ferredoxin-NADP+ reductase activity; F:flavin adenine dinucleotide binding; F:protein binding; P:steroid biosynthetic process; P:NADP…
KOG1816.9	ufd1_rat ame: full=ubiquitin fusion degradation protein 1 homolog short=ub fusion protein 1	81881868	Q9ES53.1	3.5356e-86	P:proteasomal ubiquitin-dependent protein catabolic process; C:cytoplasm; F:receptor binding; C:cytosol; F:protein complex binding; C:nucleus; P:ubiquitin-dependent protein catabolic process; P:skeletal system development; F:ubiquitin-specific protease activity; F:protein binding; P:proteolysis; C:proteasome complex; P:positive regulation of proteasomal ubiquitin-dependent protein catabolic proce…
KOG1872.7	ubp14_bovin ame: full=ubiquitin carboxyl-terminal hydrolase 14 ame: full=deubiquitinating enzyme 14 ame: full=ubiquitin thioesterase 14 ame: full=ubiquitin-specific-processing protease 14	119367473	Q0IIF7.3	4.08344e-130	C:cytoplasmic membrane-bounded vesicle; C:cell surface; F:ubiquitin thiolesterase activity; F:proteasome binding; C:synapse; P:regulation of chemotaxis; C:cytoplasm; C:proteasome complex; P:regulation of proteasomal protein catabolic process; P:ubiquitin-dependent protein catabolic process; F:cysteine-type peptidase activity; P:synaptic transmission; F:endopeptidase inhibitor activity; C:plasma m…
KOG1885.18	syk_crigr ame: full=lysine--trna ligase ame: full=lysyl-trna synthetase short=	586059	P37879.1	2.97943e-148	F:ligase activity; P:tRNA aminoacylation for protein translation; F:lysine-tRNA ligase activity; F:nucleic acid binding; F:nucleotide binding; C:cytoplasm; P:translation; F:ATP binding; P:lysyl-tRNA aminoacylation; F:aminoacyl-tRNA ligase activity; F:metal ion binding; C:nucleus; C:mitochondrial matrix; P:modulation by virus of host morphology or physiology; P:tRNA processing; F:tRNA binding; C:a…
KOG1889.3	sac1_rat ame: full=phosphatidylinositide phosphatase sac1 ame: full=suppressor of actin mutations 1-like protein	81868350	Q9ES21.1	4.99747e-93	F:phosphatidylinositol bisphosphate phosphatase activity; F:phosphatase activity; P:phosphatidylinositol dephosphorylation; C:alpha-amino-3-hydroxy-5-methyl-4-isoxazolepropionic acid selective glutamate receptor complex; C:Golgi apparatus; C:endoplasmic reticulum membrane; F:phosphatidylinositol-4-phosphate phosphatase activity; C:integral to endoplasmic reticulum membrane; F:phosphatidylinositol…
KOG1915.37	crnl1_human ame: full=crooked neck-like protein 1 ame: full=crooked neck homolog short=hcrn	147744555	Q9BZJ0.4	0	C:catalytic step 2 spliceosome; P:RNA processing; P:spliceosomal complex assembly; C:cytoplasm; F:RNA binding; P:mRNA splicing, via spliceosome; C:spliceosomal complex; C:intracellular; C:nuclear speck; P:mRNA processing; P:RNA splicing; C:nucleus; P:peripheral nervous system development; P:neuron fate commitment; P:glial cell migration; P:oenocyte development; P:neuroblast proliferation; P:centr…
KOG1936.8	syhc_mouse ame: full=histidine--trna cytoplasmic ame: full=histidyl-trna synthetase short=	341942085	Q61035.2	1.92581e-99	F:ligase activity; P:tRNA aminoacylation for protein translation; F:nucleotide binding; C:cytoplasm; P:translation; F:ATP binding; F:histidine-tRNA ligase activity; F:aminoacyl-tRNA ligase activity; P:histidyl-tRNA aminoacylation; C:cytosol; P:gene expression; P:D-amino acid catabolic process; F:hydrolase activity, acting on ester bonds; C:mitochondrial matrix; C:nucleolus; F:hydrolase activity; …
KOG1942.14	ruvb1_human ame: full= -like 1 ame: full=49 kda tata box-binding protein-interacting protein short=49 kda tbp-interacting protein ame: full=54 kda erythrocyte cytosolic protein short=ecp-54 ame: full=ino80 complex subunit h ame: full=nuclear matrix protein 238 short=nmp 238 ame: full=pontin 52 ame: full=tip49a ame: full=tip60-associated protein 54-alpha short=tap54-alpha	28201891	Q9Y265.1	0	P:cell division; P:DNA recombination; P:mitosis; C:protein complex; C:MLL1 complex; F:DNA helicase activity; C:nucleus; C:intracellular membrane-bounded organelle; P:regulation of transcription from RNA polymerase II promoter; F:ATP binding; C:nuclear matrix; P:CENP-A containing nucleosome assembly at centromere; C:membrane; P:transcription, DNA-dependent; P:regulation of growth; C:Ino80 complex;…
KOG1979.17	mlh1_mouse ame: full=dna mismatch repair protein mlh1 ame: full= protein homolog 1	341940957	Q9JK91.2	1.07109e-73	P:somatic recombination of immunoglobulin gene segments; P:somatic hypermutation of immunoglobulin genes; P:oogenesis; C:chromosome; C:male germ cell nucleus; P:male meiosis; F:MutSalpha complex binding; P:cell cycle; F:mismatched DNA binding; F:single-stranded DNA binding; F:structure-specific DNA binding; P:somatic recombination of immunoglobulin genes involved in immune response; F:ATPase acti…
KOG1986.13	sc23a_danre ame: full=protein transport protein sec23a ame: full=sec23-related protein a	82187967	Q7SZE5.1	82187967	P:protein transport; C:membrane; C:Golgi membrane; P:transport; C:Golgi apparatus; F:zinc ion binding; C:COPII vesicle coat; P:embryonic neurocranium morphogenesis; C:smooth endoplasmic reticulum membrane; P:ER to Golgi vesicle-mediated transport; P:intracellular protein transport; P:cartilage development; P:pectoral fin morphogenesis; C:endoplasmic reticulum; P:vesicle-mediated transport; C:peri…
KOG2004.14	lonm_bovin ame: full=lon protease mitochondrial ame: full=lon protease-like protein short=lonp ame: full=mitochondrial atp-dependent protease lon ame: full=serine protease 15 flags: precursor	75069980	Q59HJ6.1	1.10057e-132	F:single-stranded RNA binding; P:misfolded or incompletely synthesized protein catabolic process; P:mitochondrion organization; F:mitochondrial heavy strand promoter anti-sense binding; F:mitochondrial light strand promoter anti-sense binding; P:cellular response to oxidative stress; F:ATP binding; C:mitochondrial matrix; P:modification-dependent protein catabolic process; C:mitochondrial nucleoi…
KOG2014.9	ula1_human ame: full=nedd8-activating enzyme e1 regulatory subunit ame: full=amyloid beta precursor protein-binding protein 59 kda short=app-bp1 ame: full=amyloid protein-binding protein 1 ame: full=proto-oncogene protein 1	50400302	Q13564.1	1.6261e-131	F:ubiquitin protein ligase binding; C:cytoplasm; P:protein neddylation; F:catalytic activity; P:neuron apoptotic process; P:mitotic DNA replication checkpoint; P:signal transduction; P:regulation of neuron apoptotic process; F:protein heterodimerization activity; F:protein binding; F:NEDD8 activating enzyme activity; P:regulation of apoptotic process; C:plasma membrane; P:cell cycle; C:membrane; …
KOG2017.13	mocs3_drope ame: full=adenylyltransferase and sulfurtransferase mocs3 ame: full=molybdenum cofactor synthesis protein 3 includes: ame: full=molybdopterin-synthase adenylyltransferase ame: full=adenylyltransferase mocs3 ame: full=sulfur carrier protein mocs2a adenylyltransferase includes: ame: full=molybdopterin-synthase sulfurtransferase ame: full=sulfur carrier protein mocs2a sulfurtransferase a…	226707522	B4GKQ3.1	5.58105e-51	F:transferase activity; P:tRNA processing; F:nucleotide binding; C:cytoplasm; F:ATP binding; F:catalytic activity; P:Mo-molybdopterin cofactor biosynthetic process; F:thiosulfate sulfurtransferase activity; F:metal ion binding; P:metabolic process; C:cytosol; F:Mo-molybdopterin cofactor sulfurase activity; C:integral to membrane; P:hermaphrodite genitalia development; P:enzyme active site formati…
KOG2035.12	rfc3_mouse ame: full=replication factor c subunit 3 ame: full=activator 1 38 kda subunit short=a1 38 kda subunit ame: full=activator 1 subunit 3 ame: full=replication factor c 38 kda subunit short=rf-c 38 kda subunit short=rfc38	30913256	Q8R323.1	6.82976e-54	F:DNA binding; C:nucleus; C:DNA replication factor C complex; P:DNA replication; P:ATP catabolic process; F:nucleotide binding; F:nucleoside-triphosphatase activity; F:ATP binding; F:ATPase activity; P:DNA synthesis involved in DNA repair; P:nucleotide-excision repair, DNA gap filling; P:telomere maintenance via semi-conservative replication; F:DNA clamp loader activity; P:mitotic cell cycle; P:r…
KOG2047.8	syf1_rat ame: full=pre-mrna-splicing factor syf1 ame: full=adapter protein ath-55 ame: full=xpa-binding protein 2	25091510	Q99PK0.1	4.16811e-143	P:transcription-coupled nucleotide-excision repair; P:blastocyst development; P:transcription, DNA-dependent; P:RNA splicing; P:mRNA processing; C:catalytic step 2 spliceosome; P:RNA processing; P:response to DNA damage stimulus; C:nucleus; F:molecular_function; P:DNA repair; C:spliceosomal complex; C:intracellular; P:nucleotide-excision repair; C:nucleoplasm; P:mRNA splicing, via spliceosome; F:…
KOG2067.10	mppa_human ame: full=mitochondrial-processing peptidase subunit alpha ame: full=alpha-mpp ame: full=p-55 flags: precursor	29840846	Q10713.2	9.16951e-125	F:metalloendopeptidase activity; P:cellular protein metabolic process; C:mitochondrial inner membrane; P:protein targeting to mitochondrion; C:mitochondrion; F:catalytic activity; C:mitochondrial matrix; P:proteolysis; F:metal ion binding; F:hydrolase activity; F:metallopeptidase activity; F:peptidase activity; F:endopeptidase activity; P:protein processing involved in protein targeting to mitoch…
KOG2104.8	psa7l_mouse ame: full=proteasome subunit alpha type-7-like	26006841	Q9CWH6.1	2.97089e-90	C:spermatoproteasome complex; P:proteolysis involved in cellular protein catabolic process; C:proteasome core complex, alpha-subunit complex; F:endopeptidase activity; F:hydrolase activity; C:nucleus; C:cytoplasm; F:threonine-type endopeptidase activity; C:proteasome core complex; C:proteasome complex; P:ubiquitin-dependent protein catabolic process; F:peptidase activity; P:proteolysis; P:small m…
KOG2189.20	vpp1_bovin ame: full=v-type proton atpase 116 kda subunit a isoform 1 short=v-atpase 116 kda isoform a1 ame: full=clathrin-coated vesicle synaptic vesicle proton pump 116 kda subunit ame: full=vacuolar adenosine triphosphatase subunit ac116 ame: full=vacuolar proton pump subunit 1 ame: full=vacuolar proton translocating atpase 116 kda subunit a isoform 1	3915315	Q29466.1	1.6891e-121	C:melanosome; C:integral to membrane; C:vacuolar proton-transporting V-type ATPase, V0 domain; C:nucleus; F:hydrogen ion transmembrane transporter activity; F:ATPase binding; C:cytoplasmic vesicle membrane; C:Golgi apparatus; C:plasma membrane; P:ATP hydrolysis coupled proton transport; P:phagosome maturation; P:insulin receptor signaling pathway; C:intracellular membrane-bounded organelle; C:pro…
KOG2270.10	riok1_human ame: full=serine threonine-protein kinase rio1 ame: full=rio kinase 1	56404949	Q9BRS2.2	1.43952e-10	F:ATP binding; F:protein serine/threonine kinase activity; F:transferase activity; P:phosphorylation; F:nucleotide binding; F:kinase activity; F:catalytic activity; C:cellular_component; F:transferase activity, transferring phosphorus-containing groups; P:protein phosphorylation; P:biological_process; P:chromosome segregation; F:protein binding; P:ribosome biogenesis; C:cytoplasm; F:protein kinas…
KOG2292.10	stt3b_mouse ame: full=dolichyl-diphosphooligosaccharide--protein glycosyltransferase subunit stt3b short=oligosaccharyl transferase subunit stt3b short=stt3-b ame: full=b6dom1 antigen ame: full=source of immunodominant mhc-associated peptides	110287975	Q3TDQ1.2	0	F:transferase activity; C:integral to membrane; C:membrane; P:glycoprotein catabolic process; P:post-translational protein modification; P:co-translational protein modification; F:dolichyl-diphosphooligosaccharide-protein glycotransferase activity; P:protein glycosylation; C:endoplasmic reticulum; P:response to unfolded protein; F:oligosaccharyl transferase activity; P:ER-associated protein catab…
KOG2309.8	rl8_mambr ame: full=60s ribosomal protein l8	51701882	Q6RYS3.1	1.1541e-118	F:structural constituent of ribosome; F:RNA binding; P:translation; C:cytoplasm; C:ribonucleoprotein complex; C:ribosome; F:rRNA binding; C:intracellular; C:cytosolic large ribosomal subunit; C:nucleolus; P:mitotic spindle elongation; P:centrosome duplication; P:compound eye development; P:insulin receptor signaling pathway; P:mitotic spindle organization; C:nuclear chromosome; P:regulation of ce…
KOG2311.3	mto1_mouse ame: full=protein mto1 mitochondrial flags: precursor	78099012	Q923Z3.1	1.15784e-64	P:mitochondrial tRNA wobble uridine modification; P:oxidation-reduction process; C:mitochondrion; F:molecular_function; P:tRNA processing; P:tRNA wobble uridine modification; F:flavin adenine dinucleotide binding; C:cytoplasm
KOG2321.17	nol10_xenla ame: full=nucleolar protein 10	73921234	Q7T0Q5.1	1.33776e-152	C:nucleolus; C:nucleus; F:molecular_function; P:biological_process; C:cellular_component; F:RNA binding; F:structural constituent of ribosome; C:nuclear chromosome; P:translation; C:cytoplasm; C:cytosolic small ribosomal subunit; C:ribosome; C:small ribosomal subunit; C:ribonucleoprotein complex; P:cellular response to interleukin-4; F:protein complex binding; P:ribosomal small subunit assembly; …
KOG2387.4	pyrg2_xenla ame: full=ctp synthase 2 ame: full=ctp synthetase 2 ame: full=utp--ammonia ligase 2	82184046	Q6GME1.1	4.8519e-154	F:ATP binding; F:ligase activity; P:pyrimidine nucleotide biosynthetic process; P:glutamine metabolic process; F:nucleotide binding; F:CTP synthase activity; P:'de novo' CTP biosynthetic process; C:mitochondrion; P:CTP biosynthetic process; C:cellular_component; P:response to drug; P:nucleobase-containing small molecule interconversion; P:nucleobase-containing small molecule metabolic process; P:…
KOG2415.13	etfd_ponab ame: full=electron transfer flavoprotein-ubiquinone mitochondrial short=etf-qo short=etf-ubiquinone oxidoreductase ame: full=electron-transferring-flavoprotein dehydrogenase short=etf dehydrogenase flags: precursor	75055178	Q5RDD3.1	9.55647e-149	P:response to oxidative stress; F:electron-transferring-flavoprotein dehydrogenase activity; P:fatty acid beta-oxidation using acyl-CoA dehydrogenase; C:membrane; F:electron carrier activity; C:mitochondrial inner membrane; C:mitochondrion; C:integral to mitochondrial inner membrane; P:oxidation-reduction process; F:4 iron, 4 sulfur cluster binding; F:oxidoreductase activity; C:mitochondrial memb…
KOG2446.17	g6pi_pig ame: full=glucose-6-phosphate isomerase short=gpi ame: full=autocrine motility factor short=amf ame: full=neuroleukin short=nlk ame: full=phosphoglucose isomerase short=pgi ame: full=phosphohexose isomerase short=phi	120742	P08059.3	0	C:nucleus; C:cytoplasm; F:glucose-6-phosphate isomerase activity; P:angiogenesis; F:cytokine activity; P:glycolysis; P:gluconeogenesis; C:plasma membrane; C:extracellular space; C:extracellular region; F:isomerase activity; F:growth factor activity; F:intramolecular transferase activity; P:small molecule metabolic process; P:carbohydrate metabolic process; P:negative regulation of cysteine-type e…
KOG2451.15	ssdh_hylla ame: full=succinate-semialdehyde mitochondrial ame: full=aldehyde dehydrogenase family 5 member a1 ame: full=nad(+)-dependent succinic semialdehyde dehydrogenase flags: precursor	82582265	Q3MSM3.1	2.12542e-138	P:protein homotetramerization; F:succinate-semialdehyde dehydrogenase (NAD+) activity; P:gamma-aminobutyric acid catabolic process; C:mitochondrion; P:oxidation-reduction process; F:oxidoreductase activity, acting on the aldehyde or oxo group of donors, NAD or NADP as acceptor; F:oxidoreductase activity; F:succinate-semialdehyde dehydrogenase [NAD(P)+] activity; P:metabolic process; P:central ner…
KOG2467.8	glyc_sheep ame: full=serine cytosolic short=shmt ame: full=glycine hydroxymethyltransferase ame: full=serine methylase	1707994	P35623.3	5.5217e-165	F:transferase activity; F:pyridoxal phosphate binding; P:tetrahydrofolate interconversion; C:cytoplasm; P:one-carbon metabolic process; P:glycine metabolic process; F:catalytic activity; F:glycine hydroxymethyltransferase activity; P:L-serine metabolic process; P:protein tetramerization; F:protein homodimerization activity; C:nucleus; C:mitochondrion; P:L-serine catabolic process; P:purine nucleo…
KOG2472.9	syfb_human ame: full=phenylalanine--trna ligase beta subunit ame: full=phenylalanyl-trna synthetase beta subunit short=	296452943	Q9NSD9.3	0	P:tRNA aminoacylation for protein translation; F:phenylalanine-tRNA ligase activity; C:cytoplasm; P:translation; F:ATP binding; F:RNA binding; P:phenylalanyl-tRNA aminoacylation; C:cytosol; F:magnesium ion binding; P:gene expression; F:ligase activity; F:nucleotide binding; F:aminoacyl-tRNA ligase activity; C:phenylalanine-tRNA ligase complex; P:reproduction; P:nematode larval development; P:embr…
KOG2481.7	pesc_human ame: full=pescadillo homolog	21542165	O00541.1	4.40902e-141	P:maturation of 5.8S rRNA from tricistronic rRNA transcript (SSU-rRNA, 5.8S rRNA, LSU-rRNA); P:ribosome biogenesis; P:maturation of LSU-rRNA from tricistronic rRNA transcript (SSU-rRNA, 5.8S rRNA, LSU-rRNA); P:rRNA processing; C:PeBoW complex; P:regulation of cell cycle; C:preribosome, large subunit precursor; P:ribosomal large subunit biogenesis; C:nucleoplasm; C:nucleolus; P:nucleolus organizat…
KOG2509.7	sysm_human ame: full=serine--trna mitochondrial ame: full= mt ame: full=seryl-trna synthetase short= ame: full=seryl-trna(ser sec) synthetase flags: precursor	23822219	Q9NP81.1	2.87792e-66	P:tRNA aminoacylation for protein translation; F:serine-tRNA ligase activity; P:protein catabolic process; C:mitochondrion; C:cytoplasm; F:ATP binding; C:mitochondrial matrix; P:seryl-tRNA aminoacylation; P:gene expression; P:selenocysteinyl-tRNA(Sec) biosynthetic process; F:ligase activity; F:nucleotide binding; P:translation; F:aminoacyl-tRNA ligase activity; P:selenocysteine biosynthetic proce…
KOG2519.9	fen1_aedae ame: full=flap endonuclease 1 short=fen-1 ame: full=flap structure-specific endonuclease 1	122094730	Q178M1.1	2.52169e-80	F:exonuclease activity; F:hydrolase activity, acting on ester bonds; F:hydrolase activity; C:nucleus; F:DNA binding; F:5'-flap endonuclease activity; P:DNA replication; P:nucleic acid phosphodiester bond hydrolysis; F:metal ion binding; P:response to DNA damage stimulus; F:5'-3' exonuclease activity; P:DNA replication, removal of RNA primer; C:mitochondrion; F:catalytic activity; F:endonuclease a…
KOG2529.7	cbf5_klula ame: full=centromere microtubule-binding protein cbf5 ame: full=centromere-binding factor 5 ame: full=h aca snornp protein cbf5 ame: full=small nucleolar rnp protein cbf5	3023443	O13473.1	6.18692e-172	P:ribosome biogenesis; P:RNA processing; C:chromosome; C:ribonucleoprotein complex; F:pseudouridine synthase activity; P:RNA modification; F:DNA binding; C:nucleus; P:rRNA processing; C:microtubule; C:chromosome, centromeric region; C:cytoplasm; F:RNA binding; P:pseudouridine synthesis; C:nucleolus; C:cytoskeleton; F:molecular_function; P:biological_process; C:cellular_component; P:box H/ACA snoR…
KOG2531.18	xylb_rat ame: full=xylulose kinase short=xylulokinase	91207991	Q3MIF4.1	3.99884e-70	F:ATP binding; P:xylulose metabolic process; F:xylulokinase activity; P:D-xylose metabolic process; F:transferase activity; P:phosphorylation; F:nucleotide binding; F:kinase activity; P:carbohydrate metabolic process; C:cellular_component; F:phosphotransferase activity, alcohol group as acceptor; P:xylulose catabolic process; P:generation of precursor metabolites and energy; C:cytoplasm
KOG2535.10	elp3_chick ame: full=elongator complex protein 3	75571184	Q5ZHS1.1	0	P:transcription elongation from RNA polymerase II promoter; F:histone acetyltransferase activity; F:DNA binding; C:cytoplasm; C:Elongator holoenzyme complex; F:phosphorylase kinase regulator activity; P:regulation of transcription from RNA polymerase II promoter; F:iron-sulfur cluster binding; C:transcription elongation factor complex; P:positive regulation of cell migration; C:nucleolus; C:DNA-d…
KOG2537.7	agm1_mouse ame: full=phosphoacetylglucosamine mutase short=pagm ame: full=acetylglucosamine phosphomutase ame: full=n-acetylglucosamine-phosphate mutase ame: full=phosphoglucomutase-3 short=pgm 3	21362250	Q9CYR6.1	4.93785e-130	F:intramolecular transferase activity, phosphotransferases; P:spermatogenesis; P:UDP-N-acetylglucosamine biosynthetic process; F:phosphoglucomutase activity; F:phosphoacetylglucosamine mutase activity; P:carbohydrate metabolic process; P:glucose 1-phosphate metabolic process; P:embryo development; F:isomerase activity; F:metal ion binding; P:hemopoiesis; C:cytosol; F:magnesium ion binding; P:cell…
KOG2555.9	pur9_chick ame: full=bifunctional purine biosynthesis protein purh includes: ame: full=phosphoribosylaminoimidazolecarboxamide formyltransferase ame: full=5-aminoimidazole-4-carboxamide ribonucleotide formyltransferase ame: full=aicar transformylase includes: ame: full=imp cyclohydrolase ame: full=atic ame: full=imp synthase ame: full=inosinicase	400901	P31335.1	3.67069e-136	P:'de novo' IMP biosynthetic process; F:protein homodimerization activity; F:phosphoribosylaminoimidazolecarboxamide formyltransferase activity; C:mitochondrion; F:IMP cyclohydrolase activity; P:purine nucleobase metabolic process; P:nucleobase-containing small molecule metabolic process; P:small molecule metabolic process; C:cytosol; P:purine nucleotide biosynthetic process; P:cerebral cortex de…
KOG2572.10	nop58_macfa ame: full=nucleolar protein 58 ame: full=nucleolar protein 5	75076626	Q4R779.1	2.73672e-113	P:ribosome biogenesis; C:nucleolus; C:nucleus; P:cell growth; C:Cajal body; C:pre-snoRNP complex; P:rRNA processing; C:cytoplasm; C:small nucleolar ribonucleoprotein complex; F:protein binding; F:snoRNA binding; C:box C/D snoRNP complex; P:snRNP protein import into nucleus; F:snoRNP binding; P:rRNA methylation; P:rRNA modification; F:unfolded protein binding; F:rRNA methyltransferase activity; C:…
KOG2574.18	prp31_human ame: full=u4 u6 small nuclear ribonucleoprotein prp31 ame: full=pre-mrna-processing factor 31 ame: full=serologically defined breast cancer antigen ny-br-99 ame: full=u4 u6 snrnp 61 kda protein short=protein 61k short=hprp31	90101442	Q8WWY3.2	1.00947e-81	C:Cajal body; C:U4/U6 x U5 tri-snRNP complex; C:nucleus; P:assembly of spliceosomal tri-snRNP; C:U4atac snRNP; C:U4 snRNP; F:RNA binding; C:U2-type spliceosomal complex; F:ribonucleoprotein complex binding; P:mRNA splicing, via spliceosome; F:snRNP binding; F:protein binding; C:MLL1 complex; C:nuclear speck; P:mRNA processing; C:ribonucleoprotein complex; P:RNA splicing; C:spliceosomal complex; P…
KOG2606.9	otu6b_danre ame: full=otu domain-containing protein 6b	82188552	Q7ZV00.1	1.30445e-52	F:molecular_function; P:biological_process; C:cellular_component; P:response to lipopolysaccharide; F:hydrolase activity; P:protein K48-linked deubiquitination; F:cysteine-type peptidase activity; F:peptidase activity; F:ubiquitin-specific protease activity; P:protein K63-linked deubiquitination; P:proteolysis; P:negative regulation of type I interferon production; C:cytosol; P:innate immune resp…
KOG2613.9	nmd3_xentr ame: full=60s ribosomal export protein nmd3	82186247	Q6P2Z6.1	4.0061e-124	C:cytoplasm; C:nucleoplasm; P:protein transport; P:transport; C:nucleolus; C:nucleus; F:ribosomal large subunit binding; P:ribosomal large subunit export from nucleus
KOG2617.13	cisy1_aedae ame: full=probable citrate synthase mitochondrial flags: precursor	122095223	Q17GM7.1	3.98428e-116	C:mitochondrion; F:citrate (Si)-synthase activity; F:transferase activity; P:tricarboxylic acid cycle; P:carbohydrate metabolic process; C:mitochondrial matrix; F:transferase activity, transferring acyl groups, acyl groups converted into alkyl on transfer; P:cellular carbohydrate metabolic process; P:response to activity; P:embryo development ending in birth or egg hatching; P:nematode larval dev…
KOG2623.18	syym_drome ame: full=probable tyrosine--trna mitochondrial ame: full=tyrosyl-trna synthetase short= flags: precursor	50401704	Q9W107.1	2.92613e-61	F:RNA binding; C:mitochondrion; P:tyrosyl-tRNA aminoacylation; F:ATP binding; P:translation; F:tyrosine-tRNA ligase activity; P:tRNA aminoacylation for protein translation; P:mitochondrial tyrosyl-tRNA aminoacylation; F:protein homodimerization activity; C:cytoplasm; C:mitochondrial matrix; F:tRNA binding; F:tyrosine binding; P:gene expression; P:tRNA aminoacylation; F:ligase activity; F:nucleoti…
KOG2636.12	sf3a3_human ame: full=splicing factor 3a subunit 3 ame: full=sf3a60 ame: full=spliceosome-associated protein 61 short=sap 61	17380310	Q12874.1	7.59331e-163	P:mRNA 3'-splice site recognition; C:catalytic step 2 spliceosome; P:mRNA processing; P:RNA splicing; C:nucleus; F:nucleic acid binding; F:zinc ion binding; P:RNA splicing, via transesterification reactions; C:nucleoplasm; C:nucleolus; P:mRNA splicing, via spliceosome; C:spliceosomal complex; F:protein binding; C:nuclear speck; P:gene expression; F:metal ion binding; C:precatalytic spliceosome; P…
KOG2638.11	ugpa_bovin ame: full=utp--glucose-1-phosphate uridylyltransferase ame: full=udp-glucose pyrophosphorylase short=udpgp short=ugpase	731049	Q07130.2	9.29029e-103	F:metal ion binding; C:cytoplasm; F:UTP:glucose-1-phosphate uridylyltransferase activity; F:nucleotidyltransferase activity; F:transferase activity; P:metabolic process; F:glucose binding; P:UDP-glucose metabolic process; P:glucose 1-phosphate metabolic process; F:pyrimidine ribonucleotide binding; P:phosphorylation; P:glycogen biosynthetic process; P:xenobiotic metabolic process; P:cellular gluc…
KOG2653.3	6pgd_human ame: full=6-phosphogluconate decarboxylating	20981679	P52209.3	0	F:phosphogluconate dehydrogenase (decarboxylating) activity; F:NADP binding; P:pentose-phosphate shunt, oxidative branch; P:D-gluconate metabolic process; P:oxidation-reduction process; P:pentose-phosphate shunt; P:carbohydrate metabolic process; P:small molecule metabolic process; C:cytosol; P:pentose biosynthetic process; F:coenzyme binding; C:cytoplasm; F:oxidoreductase activity, acting on the…
KOG2670.14	eno_drome ame: full=enolase ame: full=2-phospho-d-glycerate hydro-lyase ame: full=2-phosphoglycerate dehydratase	68067447	P15007.2	3.15528e-122	C:phosphopyruvate hydratase complex; C:lipid particle; F:phosphopyruvate hydratase activity; F:magnesium ion binding; P:glycolysis; P:receptor-mediated endocytosis; P:reproduction; P:nematode larval development; P:positive regulation of multicellular organism growth; P:embryo development ending in birth or egg hatching; P:determination of adult lifespan; P:positive regulation of growth rate; P:gr…
KOG2680.7	ruvb2_xenla ame: full= -like 2 ame: full=reptin	30316328	Q9DE27.1	1.61158e-90	F:helicase activity; F:ATP-dependent 5'-3' DNA helicase activity; F:DNA helicase activity; P:DNA recombination; F:hydrolase activity; P:response to DNA damage stimulus; C:nucleus; F:nucleotide binding; F:nucleoside-triphosphatase activity; F:ATP binding; P:DNA duplex unwinding; P:DNA repair; P:regulation of transcription, DNA-dependent; P:transcription, DNA-dependent; C:MLL1 complex; P:ATP catabo…
KOG2700.4	pur8_chick ame: full=adenylosuccinate lyase short=asl ame: full=adenylosuccinase short=asase	205371816	P21265.2	7.36002e-167	P:'de novo' IMP biosynthetic process; P:protein tetramerization; P:'de novo' AMP biosynthetic process; F:(S)-2-(5-amino-1-(5-phospho-D-ribosyl)imidazole-4-carboxamido)succinate AMP-lyase (fumarate-forming) activity; C:mitochondrion; P:purine nucleobase metabolic process; P:nucleobase-containing small molecule metabolic process; P:small molecule metabolic process; P:AMP biosynthetic process; F:N6-…
KOG2703.23	cpt1a_mouse ame: full=carnitine o-palmitoyltransferase liver isoform short=cpt1-l ame: full=carnitine o-palmitoyltransferase liver isoform short=cpt i short=cpti-l ame: full=carnitine palmitoyltransferase 1a	59799334	P97742.4	2.10087e-146	P:regulation of insulin secretion; C:mitochondrial inner membrane; C:mitochondrial outer membrane; C:intracellular membrane-bounded organelle; F:identical protein binding; P:positive regulation of fatty acid beta-oxidation; C:integral to membrane; C:membrane; P:fatty acid metabolic process; P:eating behavior; P:protein homooligomerization; P:carnitine metabolic process; C:mitochondrion; C:integra…
KOG2707.20	osgp2_mouse ame: full=probable trna n6-adenosine mitochondrial ame: full=o-sialoglycoprotein endopeptidase-like protein 1 ame: full=t a37 threonylcarbamoyladenosine biosynthesis protein osgepl1 ame: full=trna threonylcarbamoyladenosine biosynthesis protein osgepl1 flags: precursor	160013230	Q6PEB4.2	6.11198e-74	C:mitochondrion; P:tRNA processing; P:threonylcarbamoyladenosine biosynthetic process; F:metalloendopeptidase activity; C:cellular_component; C:cytoplasm; P:proteolysis; P:glycoprotein catabolic process
KOG2711.8	gpda_drops ame: full=glycerol-3-phosphate dehydrogenase	187608876	Q27928.2	1.21688e-98	F:NAD binding; F:coenzyme binding; F:protein homodimerization activity; P:glycerol-3-phosphate catabolic process; C:cytoplasm; P:glycerol-3-phosphate metabolic process; P:oxidation-reduction process; P:carbohydrate metabolic process; P:glycerophospholipid metabolic process; F:oxidoreductase activity, acting on the CH-OH group of donors, NAD or NADP as acceptor; F:oxidoreductase activity; F:glycer…
KOG2719.25	face1_human ame: full=caax prenyl protease 1 homolog ame: full=farnesylated proteins-converting enzyme 1 short=face-1 ame: full=prenyl protein-specific endoprotease 1 ame: full=zinc metalloproteinase ste24 homolog	13432136	O75844.2	3.00588e-91	F:metalloendopeptidase activity; C:integral to membrane; C:nuclear inner membrane; P:nuclear envelope organization; C:endoplasmic reticulum membrane; F:metalloexopeptidase activity; P:CAAX-box protein processing; P:proteolysis; F:metal ion binding; P:prenylated protein catabolic process; C:membrane; F:hydrolase activity; C:nucleus; F:metallopeptidase activity; F:peptidase activity; C:endoplasmic …
KOG2726.11	rf1ml_human ame: full=peptide chain release factor 1- mitochondrial ame: full=mitochondrial translational release factor 1-like ame: full=mtrf1a flags: precursor	74753314	Q9UGC7.1	1.88697e-70	F:translation release factor activity; C:mitochondrion; F:translation release factor activity, codon specific; P:translation; F:molecular_function; C:cytoplasm; P:translational termination
KOG2728.7	faf2_human ame: full=fas-associated factor 2 ame: full=protein etea ame: full=ubx domain-containing protein 3b ame: full=ubx domain-containing protein 8	74731375	Q96CS3.2	1.20296e-41	C:lipid particle; P:response to unfolded protein; F:ubiquitin protein ligase binding; C:Cdc48p-Npl4p-Ufd1p AAA ATPase complex; F:ubiquitin binding; F:protein binding; C:cytoplasm; C:endoplasmic reticulum; P:biological_process; P:coenzyme A biosynthetic process; F:phosphopantothenate--cysteine ligase activity; C:chloroplast; F:catalytic activity; P:small molecule metabolic process; P:water-soluble…
KOG2732.5	dpod2_human ame: full=dna polymerase delta subunit 2 ame: full=dna polymerase delta subunit p50	1352307	P49005.1	2.1867e-88	P:nucleotide-excision repair, DNA gap filling; C:nucleus; F:DNA binding; P:DNA-dependent DNA replication; P:DNA replication; P:telomere maintenance via semi-conservative replication; P:mitotic cell cycle; P:DNA strand elongation involved in DNA replication; F:DNA-directed DNA polymerase activity; P:telomere maintenance; P:telomere maintenance via recombination; P:nucleotide-excision repair; C:nuc…
KOG2738.2	ampm1_xentr ame: full=methionine aminopeptidase 1 short=map 1 short= 1 ame: full=peptidase m 1	82179280	Q5I0A0.1	6.66464e-73	F:metal ion binding; P:proteolysis; C:cytoplasm; P:cellular process; F:hydrolase activity; F:metalloexopeptidase activity; F:aminopeptidase activity; F:peptidase activity; C:cellular_component; P:regulation of translation; P:N-terminal protein amino acid modification; P:peptidyl-methionine modification; P:regulation of rhodopsin mediated signaling pathway; P:phototransduction, visible light; C:cy…
KOG2749.15	ost48_bovin ame: full=dolichyl-diphosphooligosaccharide--protein glycosyltransferase 48 kda subunit short=ddost 48 kda subunit short=oligosaccharyl transferase 48 kda subunit flags: precursor	215275740	A6QPY0.2	1.22933e-114	F:oligosaccharyl transferase activity; P:protein glycosylation; C:oligosaccharyltransferase complex; P:protein N-linked glycosylation via asparagine; C:integral to membrane; F:dolichyl-diphosphooligosaccharide-protein glycotransferase activity; F:transferase activity; C:membrane; F:transferase activity, transferring glycosyl groups; C:endoplasmic reticulum membrane; C:endoplasmic reticulum; P:T c…
KOG2754.17	ost48_bovin ame: full=dolichyl-diphosphooligosaccharide--protein glycosyltransferase 48 kda subunit short=ddost 48 kda subunit short=oligosaccharyl transferase 48 kda subunit flags: precursor	215275740	A6QPY0.2	1.22933e-114	F:oligosaccharyl transferase activity; P:protein glycosylation; C:oligosaccharyltransferase complex; P:protein N-linked glycosylation via asparagine; C:integral to membrane; F:dolichyl-diphosphooligosaccharide-protein glycotransferase activity; F:transferase activity; C:membrane; F:transferase activity, transferring glycosyl groups; C:endoplasmic reticulum membrane; C:endoplasmic reticulum; P:T c…
KOG2757.15	mpi_rat ame: full=mannose-6-phosphate isomerase ame: full=phosphohexomutase ame: full=phosphomannose isomerase short=pmi	62510703	Q68FX1.1	1.84237e-52	P:GDP-mannose biosynthetic process; C:cytoplasm; F:zinc ion binding; F:molecular_function; P:carbohydrate metabolic process; C:cellular_component; F:mannose-6-phosphate isomerase activity; P:metabolic process; P:biological_process; P:cellular protein metabolic process; P:post-translational protein modification; P:dolichol-linked oligosaccharide biosynthetic process; C:cytosol; P:protein N-linked …
KOG2767.14	if5_mouse ame: full=eukaryotic translation initiation factor 5 short=eif-5	28380061	P59325.1	1.44179e-103	F:GTP binding; P:translational initiation; P:translation; C:cytoplasm; F:translation initiation factor activity; P:RNA metabolic process; F:nucleotide binding; P:cellular protein metabolic process; P:regulation of translational initiation; P:GTP catabolic process; F:translation factor activity, nucleic acid binding; F:GTPase activity; C:cytosol; P:gene expression; P:axon midline choice point reco…
KOG2770.11	gcst_mouse ame: full= mitochondrial ame: full=glycine cleavage system t protein short=gcvt flags: precursor	34921724	Q8CFA2.1	1.72596e-95	P:glycine catabolic process; F:methyltransferase activity; C:mitochondrion; C:cytoplasm; F:aminomethyltransferase activity; F:transferase activity; P:methylation; F:transaminase activity; F:lipoic acid binding; C:mitochondrial inner membrane; P:root morphogenesis; P:regulation of cell size; P:auxin polar transport; C:apoplast; P:cysteine biosynthetic process; P:regulation of meristem growth; P:hy…
KOG2772.12	taldo_rat ame: full=transaldolase	92090643	Q9EQS0.2	6.73321e-119	F:monosaccharide binding; F:carbohydrate binding; F:sedoheptulose-7-phosphate:D-glyceraldehyde-3-phosphate glyceronetransferase activity; P:pentose-phosphate shunt, non-oxidative branch; P:pentose-phosphate shunt; P:glyceraldehyde-3-phosphate metabolic process; C:intracellular membrane-bounded organelle; C:cytosol; P:fructose 6-phosphate metabolic process; C:cytoplasm; P:carbohydrate metabolic pr…
KOG2775.16	map2_human ame: full=methionine aminopeptidase 2 short=map 2 short= 2 ame: full=initiation factor 2-associated 67 kda glycoprotein short=p67 short=p67eif2 ame: full=peptidase m	1703273	P50579.1	3.78199e-149	P:cellular process; P:N-terminal protein amino acid modification; C:cytoplasm; P:peptidyl-methionine modification; F:metalloexopeptidase activity; P:regulation of rhodopsin mediated signaling pathway; P:proteolysis; P:protein processing; F:metal ion binding; P:phototransduction, visible light; C:cytosol; P:rhodopsin mediated signaling pathway; F:aminopeptidase activity; F:hydrolase activity; F:pe…
KOG2781.3	imp4_mouse ame: full=u3 small nucleolar ribonucleoprotein protein imp4 short=u3 snornp protein imp4	73621061	Q8VHZ7.1	4.22241e-112	F:RNA binding; P:rRNA processing; F:snoRNP binding; C:ribonucleoprotein complex; P:ribosome biogenesis; C:nucleolus; C:nucleus; C:endosome membrane; P:membrane protein intracellular domain proteolysis; F:protein homodimerization activity; C:integral to cytosolic side of endoplasmic reticulum membrane; C:lysosomal membrane; C:Golgi-associated vesicle membrane; P:membrane protein ectodomain proteol…
KOG2783.1	syfm_mouse ame: full=phenylalanine--trna mitochondrial ame: full=phenylalanyl-trna synthetase short= flags: precursor	55976575	Q99M01.1	1.0385e-95	F:ligase activity; P:tRNA aminoacylation for protein translation; P:tRNA processing; F:phenylalanine-tRNA ligase activity; C:mitochondrion; P:translation; F:nucleotide binding; C:cytoplasm; F:ATP binding; P:phenylalanyl-tRNA aminoacylation; F:tRNA binding; F:aminoacyl-tRNA ligase activity; F:magnesium ion binding; P:tRNA aminoacylation; C:mitochondrial matrix; P:gene expression; P:ovule developme…
KOG2784.3	syfa_danre ame: full=phenylalanine--trna ligase alpha subunit ame: full=phenylalanyl-trna synthetase alpha subunit short=	146345522	Q1JPX3.2	8.01493e-125	F:ligase activity; P:tRNA aminoacylation for protein translation; F:phenylalanine-tRNA ligase activity; P:translation; F:nucleotide binding; C:cytoplasm; F:ATP binding; P:phenylalanyl-tRNA aminoacylation; F:tRNA binding; F:aminoacyl-tRNA ligase activity; P:tRNA aminoacylation; F:protein binding; C:cytosol; P:gene expression; P:biological_process; C:phenylalanine-tRNA ligase complex; P:nucleotide …
KOG2785.24	zn622_human ame: full=zinc finger protein 622 ame: full=zinc finger-like protein 9	50401777	Q969S3.1	2.43503e-34	P:positive regulation of apoptotic process; P:positive regulation of kinase activity; P:positive regulation of JNK cascade; F:nucleic acid binding; C:cytoplasm; C:Golgi apparatus; F:zinc ion binding; P:intrinsic apoptotic signaling pathway in response to oxidative stress; C:nucleolus; F:protein binding; P:positive regulation of MAPK cascade; C:nucleus; F:metal ion binding
KOG2792.10	sco2_danre ame: full=protein sco2 mitochondrial flags: precursor	82077900	Q5RH02.1	9.34145e-39	F:metal ion binding; C:mitochondrion; P:cellular copper ion homeostasis; P:respiratory chain complex IV assembly; F:copper ion binding; P:copper ion transport; C:mitochondrial inner membrane; P:response to activity; P:muscle system process; P:respiratory electron transport chain; P:in utero embryonic development; P:myeloid leukocyte differentiation; P:myeloid progenitor cell differentiation; C:ex…
KOG2803.13	pcy2_human ame: full=ethanolamine-phosphate cytidylyltransferase ame: full=ctp:phosphoethanolamine cytidylyltransferase ame: full=phosphorylethanolamine transferase	12585314	Q99447.1	2.63432e-120	P:biosynthetic process; F:nucleotidyltransferase activity; C:endoplasmic reticulum membrane; F:catalytic activity; P:phosphatidylethanolamine biosynthetic process; C:cellular_component; P:phospholipid metabolic process; P:small molecule metabolic process; P:phospholipid biosynthetic process; F:ethanolamine-phosphate cytidylyltransferase activity; P:glycerophospholipid biosynthetic process; P:lipi…
KOG2807.9	tf2h2_bovin ame: full=general transcription factor iih subunit 2 ame: full=general transcription factor iih polypeptide 2	122142864	Q2TBV5.1	1.62353e-110	F:DNA-dependent ATPase activity; F:RNA polymerase II carboxy-terminal domain kinase activity; P:nucleotide-excision repair; P:transcription from RNA polymerase II promoter; F:protein kinase activity; P:protein phosphorylation; F:zinc ion binding; P:regulation of transcription, DNA-dependent; P:transcription, DNA-dependent; C:holo TFIIH complex; C:core TFIIH complex; F:protein N-terminus binding; …
KOG2825.3	asna_anoga ame: full=atpase asna1 homolog ame: full=arsenical pump-driving atpase homolog ame: full=arsenite-stimulated atpase	263409801	Q5TRE7.3	1.69731e-108	P:protein insertion into ER membrane; F:hydrolase activity; P:transport; P:ATP catabolic process; F:nucleotide binding; C:cytoplasm; F:ATP binding; F:ATPase activity; F:metal ion binding; C:endoplasmic reticulum; C:membrane; F:arsenite-transmembrane transporting ATPase activity; C:nucleus; F:transporter activity; F:arsenite transmembrane transporter activity; C:nucleolus
KOG2833.12	erg19_danre ame: full=diphosphomevalonate decarboxylase ame: full=mevalonate decarboxylase short=mddase ame: full=mevalonate pyrophosphate decarboxylase	82179976	Q5U403.1	1.22197e-86	P:sterol biosynthetic process; P:lipid metabolic process; P:isoprenoid biosynthetic process; F:nucleotide binding; F:ATP binding; F:diphosphomevalonate decarboxylase activity; F:lyase activity; C:cellular_component; P:cholesterol metabolic process; P:steroid metabolic process; P:cholesterol biosynthetic process; P:steroid biosynthetic process; C:peroxisome; F:Hsp70 protein binding; P:positive reg…
KOG2851.7	pri1_human ame: full=dna primase small subunit ame: full=dna primase 49 kda subunit short=p49	1346792	P49642.1	3.30791e-66	F:DNA primase activity; P:telomere maintenance via semi-conservative replication; P:mitotic cell cycle; P:telomere maintenance; P:telomere maintenance via recombination; C:primosome complex; C:nucleoplasm; P:G1/S transition of mitotic cell cycle; F:metal ion binding; P:DNA strand elongation involved in DNA replication; P:DNA replication, synthesis of RNA primer; P:DNA replication initiation; F:tr…
KOG2854.7	adk_human ame: full=adenosine kinase short=ak ame: full=adenosine 5 -phosphotransferase	6840802	P55263.2	4.80514e-81	P:small molecule metabolic process; P:adenosine metabolic process; P:AMP salvage; C:nucleus; P:type B pancreatic cell proliferation; F:ATP binding; F:metal ion binding; P:positive regulation of cardiac muscle hypertrophy; P:positive regulation of T cell proliferation; P:purine ribonucleoside salvage; P:nucleobase-containing small molecule metabolic process; P:purine-containing compound salvage; P…
KOG2855.21	rbsk_human ame: full=ribokinase	20139730	Q9H477.1	1.13732e-35	P:D-ribose catabolic process; F:ATP binding; P:D-ribose metabolic process; F:ribokinase activity; F:transferase activity; P:phosphorylation; F:nucleotide binding; F:kinase activity; P:carbohydrate metabolic process; C:cellular_component; F:phosphotransferase activity, alcohol group as acceptor; C:cytoplasm
KOG2874.12	krr1_bovin ame: full=krr1 small subunit processome component homolog ame: full=krr-r motif-containing protein 1	374095412	Q3B7L9.2	9.9725e-105	F:RNA binding; P:rRNA processing; C:ribonucleoprotein complex; C:nucleolus; C:cytoplasm; C:nucleus; P:biological_process; P:ribosome biogenesis; P:multicellular organismal development; C:nucleoplasm
KOG2877.6	cept1_xentr ame: full=choline ethanolaminephosphotransferase 1	123893198	Q28H54.1	1.00917e-84	F:transferase activity; C:integral to membrane; C:membrane; P:lipid metabolic process; P:CDP-choline pathway; F:diacylglycerol cholinephosphotransferase activity; P:phosphatidylcholine biosynthetic process; C:nucleus; C:endoplasmic reticulum membrane; F:phosphotransferase activity, for other substituted phosphate groups; P:phosphatidylethanolamine biosynthetic process; C:nuclear membrane; F:metal…
KOG2906.11	rpc10_human ame: full=dna-directed rna polymerase iii subunit rpc10 short=rna polymerase iii subunit c10 ame: full=dna-directed rna polymerase iii subunit k ame: full=rna polymerase iii kda subunit short= ame: full=rna polymerase iii subunit c11 short= 11p short=rpc11 short=hrpc11	116242768	Q9Y2Y1.2	6.82313e-21	C:DNA-directed RNA polymerase III complex; F:DNA binding; F:zinc ion binding; P:termination of RNA polymerase III transcription; P:transcription elongation from RNA polymerase III promoter; C:nucleoplasm; P:transcription from RNA polymerase III promoter; P:innate immune response; P:positive regulation of type I interferon production; P:defense response to virus; C:cytosol; P:gene expression; F:DN…
KOG2908.16	psd13_rat ame: full=26s proteasome non-atpase regulatory subunit 13 ame: full=26s proteasome regulatory subunit rpn9 ame: full=26s proteasome regulatory subunit s11 ame: full=26s proteasome regulatory subunit	229891500	B0BN93.1	4.52861e-73	C:proteasome accessory complex; P:meiosis I; C:proteasome regulatory particle; C:proteasome complex; P:metabolic process; F:endopeptidase activity; P:small molecule metabolic process; P:mRNA metabolic process; P:RNA metabolic process; P:protein polyubiquitination; P:cellular nitrogen compound metabolic process; P:apoptotic process; P:DNA damage response, signal transduction by p53 class mediator …
KOG2909.15	vatc_manse ame: full=v-type proton atpase subunit c short=v-atpase subunit c ame: full=vacuolar proton pump subunit c	12585498	Q9U5N1.1	2.30112e-141	F:hydrogen ion transmembrane transporter activity; C:proton-transporting V-type ATPase, V1 domain; P:proton transport; P:ATP hydrolysis coupled proton transport; P:ion transport; P:transport; P:phagosome maturation; P:insulin receptor signaling pathway; C:apical part of cell; P:interaction with host; F:transporter activity; F:proton-transporting ATPase activity, rotational mechanism; P:transferri…
KOG2916.3	if2a_ponab ame: full=eukaryotic translation initiation factor 2 subunit 1 ame: full=eukaryotic translation initiation factor 2 subunit alpha short=eif-2-alpha short=eif-2a short=eif-2alpha	75040919	Q5R493.1	3.54009e-85	C:cytoplasmic stress granule; C:eukaryotic translation initiation factor 2B complex; P:regulation of translation; C:eukaryotic translation initiation factor 2 complex; C:nucleus; P:translational initiation; P:protein autophosphorylation; P:regulation of translational initiation in response to stress; C:cytoplasm; P:translation; F:RNA binding; F:ribosome binding; F:translation initiation factor ac…
KOG2930.14	rbx1_salsa ame: full=ring-box protein 1 short=rbx1 ame: full=hyperosmotic protein 21 short=shop21	37537963	Q8QG64.2	1.13056e-48	P:response to stress; C:nucleus; C:cytoplasm; F:zinc ion binding; P:protein neddylation; P:proteasomal ubiquitin-dependent protein catabolic process; F:NEDD8 ligase activity; C:Cul4B-RING ubiquitin ligase complex; P:SCF-dependent proteasomal ubiquitin-dependent protein catabolic process; P:protein ubiquitination; P:protein monoubiquitination; C:Cul4A-RING ubiquitin ligase complex; C:Cul3-RING ubi…
KOG2948.11	myg1_rat ame: full=upf0160 protein mitochondrial flags: precursor	81884070	Q641W2.1	1.47719e-93	P:locomotory exploration behavior; C:mitochondrion; F:molecular_function; P:biological_process; C:nucleus; C:cellular_component; P:pigmentation
KOG2952.7	cc50a_chick ame: full=cell cycle control protein 50a ame: full=transmembrane protein 30a	82074965	Q5F362.1	1.94334e-82	P:positive regulation of protein exit from endoplasmic reticulum; P:protein localization to endosome; C:integral to membrane; C:membrane; C:endoplasmic reticulum; P:neuron projection development; P:phospholipid translocation; F:protein binding; F:molecular_function; C:cellular_component; P:biological_process; P:pollen tube growth; P:plant-type cell wall modification; C:Golgi apparatus; P:amino ac…
KOG2957.3	va0d_manse ame: full=v-type proton atpase subunit d short=v-atpase subunit d ame: full=m40 ame: full=v-atpase 40 kda subunit ame: full=vacuolar proton pump subunit d	12585456	Q25531.1	8.56068e-101	F:hydrogen ion transmembrane transporter activity; C:proton-transporting V-type ATPase, V0 domain; P:proton transport; P:ATP hydrolysis coupled proton transport; P:ion transport; P:transport; C:plasma membrane proton-transporting V-type ATPase complex; P:vacuolar acidification; F:proton-transporting ATPase activity, rotational mechanism; P:regulation of Notch signaling pathway; C:plasma membrane;…
KOG2967.7	asf1_drome ame: full=histone chaperone asf1 ame: full=anti-silencing function protein 1 ame: full=replication-coupling assembly factor subunit asf1 short=rcaf subunit asf1 ame: full=dasf1	74947372	Q9V464.1	1.02383e-62	P:muscle organ development; P:regulation of mRNA splicing, via spliceosome; F:RNA polymerase II repressing transcription factor binding; P:dendrite morphogenesis; P:nucleosome assembly; P:chromatin organization; C:polytene chromosome; P:negative regulation of Notch signaling pathway; F:protein binding; C:transcriptional repressor complex; C:RCAF complex; P:negative regulation of transcription fro…
KOG2971.10	brx1_drome ame: full=ribosome biogenesis protein brx1 homolog ame: full=brix domain-containing protein 2 homolog	30580383	Q9VZE6.2	1.16728e-83	P:ribosome biogenesis; C:nucleolus; C:nucleus; F:molecular_function; P:biological_process; P:reproduction; P:gamete generation; P:hermaphrodite genitalia development; P:positive regulation of growth rate; P:embryo development ending in birth or egg hatching; P:nematode larval development; P:growth
KOG2981.21	atg3_xentr ame: full=ubiquitin-like-conjugating enzyme atg3 ame: full=autophagy-related protein 3 short=apg3-like	61211726	Q5I0S6.1	1.07925e-55	F:ligase activity; P:protein transport; P:transport; C:cytoplasm; P:autophagy; P:mitochondrial fragmentation involved in apoptotic process; F:Atg12 ligase activity; P:autophagic vacuole assembly; F:Atg8 ligase activity; F:enzyme binding; C:cytoplasmic ubiquitin ligase complex; P:protein ubiquitination; F:molecular_function; F:small conjugating protein ligase activity; P:cellular protein modificat…
KOG2988.3	rl30_brabe ame: full=60s ribosomal protein l30	17368245	P58374.1	2.62251e-47	F:structural constituent of ribosome; P:translation; C:ribonucleoprotein complex; C:ribosome; C:intracellular; P:mRNA metabolic process; P:RNA metabolic process; F:RNA binding; F:molecular_function; P:cellular protein metabolic process; P:nuclear-transcribed mRNA catabolic process, nonsense-mediated decay; P:translational termination; P:translational elongation; P:translational initiation; C:cyto…
KOG3013.9	exos2_mouse ame: full=exosome complex component rrp4 ame: full=exosome component 2 ame: full=ribosomal rna-processing protein 4	62900370	Q8VBV3.1	4.08446e-48	F:RNA binding; P:positive regulation of cell growth; F:molecular_function; P:rRNA processing; C:cytoplasm; C:exosome (RNase complex); C:nucleus; C:nucleolus; P:mRNA metabolic process; F:exonuclease activity; P:RNA metabolic process; F:7S RNA binding; F:exoribonuclease activity; P:exonucleolytic nuclear-transcribed mRNA catabolic process involved in deadenylation-dependent decay; C:cytosol; P:nucl…
KOG3022.12	nubp1_danre ame: full=cytosolic fe-s cluster assembly factor nubp1 ame: full=nucleotide-binding protein 1 short=nbp 1	257096598	Q6P298.2	3.90845e-124	P:iron-sulfur cluster assembly; F:nucleotide binding; C:cytoplasm; F:nucleoside-triphosphatase activity; F:ATP binding; F:4 iron, 4 sulfur cluster binding; F:iron-sulfur cluster binding; F:metal ion binding; C:cytosol; P:cell growth; P:small molecule metabolic process; F:protein binding; P:cellular iron ion homeostasis; C:plasma membrane; P:negative regulation of centrosome duplication; P:protein…
KOG3031.4	rpf2_mouse ame: full=ribosome production factor 2 homolog ame: full=brix domain-containing protein 1 ame: full=ribosome biogenesis protein rpf2 homolog	18203123	Q9JJ80.2	1.70405e-60	F:molecular_function; P:biological_process; C:nucleolus; C:nucleus; P:neurogenesis; C:cellular_component; P:reproduction; P:RNA methylation; C:cytosol
KOG3048.9	pfd5_ponab ame: full=prefoldin subunit 5	73921733	Q5RAY0.1	1.94647e-14	F:unfolded protein binding; P:retina development in camera-type eye; P:protein folding; C:prefoldin complex; P:negative regulation of transcription, DNA-dependent; P:negative regulation of canonical Wnt receptor signaling pathway; C:nucleus; P:cellular protein metabolic process; C:cytoplasm; P:regulation of transcription, DNA-dependent; F:protein binding; F:transcription corepressor activity; P:'…
KOG3049.8	dhsb_chick ame: full=succinate dehydrogenase	82175585	Q9YHT2.1	4.74781e-109	C:mitochondrial inner membrane; F:electron carrier activity; P:tricarboxylic acid cycle; F:4 iron, 4 sulfur cluster binding; F:3 iron, 4 sulfur cluster binding; F:2 iron, 2 sulfur cluster binding; F:ubiquinone binding; P:small molecule metabolic process; P:electron transport chain; F:metal ion binding; F:succinate dehydrogenase (ubiquinone) activity; C:mitochondrial respiratory chain complex II; …
KOG3052.6	cy1_bovin ame: full=cytochrome heme mitochondrial ame: full=complex iii subunit 4 ame: full=complex iii subunit iv ame: full=cytochrome b-c1 complex subunit 4 ame: full=ubiquinol-cytochrome-c reductase complex cytochrome c1 subunit short=cytochrome c-1 flags: precursor	109940069	P00125.2	2.93685e-65	F:heme binding; F:iron ion binding; C:integral to membrane; C:mitochondrial inner membrane; F:electron carrier activity; C:respiratory chain; C:mitochondrion; C:cell junction; P:electron transport chain; C:membrane; P:transport; C:cytoplasm; F:metal ion binding; F:electron transporter, transferring electrons from CoQH2-cytochrome c reductase complex and cytochrome c oxidase complex activity; P:ce…
KOG3064.9	mk16b_xenla ame: full=protein mak16 homolog b ame: full=mak16-like protein b	71152024	Q7ZYG5.1	2.26932e-72	C:nucleolus; C:nucleus; P:multicellular organismal development; F:molecular_function; P:biological_process; C:cellular_component; P:ribosome biogenesis
KOG3079.6	kad1_human ame: full=adenylate kinase isoenzyme 1 short=ak 1 ame: full=atp-amp transphosphorylase 1 ame: full=atp:amp phosphotransferase ame: full=adenylate monophosphate kinase ame: full=myokinase	20178288	P00568.3	5.01149e-37	F:nucleobase-containing compound kinase activity; P:nucleobase-containing small molecule interconversion; P:ATP metabolic process; C:cytoplasm; F:ATP binding; C:outer dense fiber; P:nucleobase-containing compound metabolic process; P:nucleobase-containing small molecule metabolic process; P:small molecule metabolic process; F:adenylate kinase activity; F:nucleoside diphosphate kinase activity; P:…
KOG3090.17	phb2_xentr ame: full=prohibitin-2	182676462	A9UMS3.1	8.2503e-95	P:regulation of transcription, DNA-dependent; C:mitochondrion; C:cytoplasm; P:transcription, DNA-dependent; C:membrane; C:mitochondrial inner membrane; C:nucleus; P:negative regulation of intracellular estrogen receptor signaling pathway; P:regulation of branching involved in mammary gland duct morphogenesis; P:negative regulation of transcription, DNA-dependent; F:molecular_function; C:cellular_…
KOG3106.11	erd22_human ame: full=er lumen protein retaining receptor 2 ame: full=erd2-like protein 1 short=elp-1 ame: full=kdel endoplasmic reticulum protein retention receptor 2 short=kdel receptor 2	462018	P33947.1	9.8006e-91	C:integral to membrane; C:Golgi apparatus; P:protein retention in ER lumen; F:KDEL sequence binding; C:endoplasmic reticulum membrane; P:intracellular protein transport; F:ER retention sequence binding; C:endoplasmic reticulum; P:vesicle-mediated transport; C:cis-Golgi network; P:protein transport; C:membrane; P:transport; F:molecular_function; P:biological_process; P:intra-Golgi vesicle-mediated…
KOG3147.9	6pgl_bovin ame: full=6-phosphogluconolactonase short=6pgl	122137077	Q2TBQ8.1	1.51284e-58	F:6-phosphogluconolactonase activity; C:cytoplasm; P:pentose-phosphate shunt; P:small molecule metabolic process; P:carbohydrate metabolic process; C:cytosol; P:pentose-phosphate shunt, oxidative branch; F:monosaccharide binding; F:hydrolase activity; C:cellular_component; C:peroxisome; P:defense response to oomycetes; P:cellular response to redox state; P:embryo development ending in seed dorman…
KOG3149.5	yets4_human ame: full=yeats domain-containing protein 4 ame: full=glioma-amplified sequence 41 short=gas41 ame: full= -binding protein 1 short= -1 short= 1	59799075	O95619.1	2.58562e-29	C:NuA4 histone acetyltransferase complex; F:sequence-specific DNA binding transcription factor activity; C:nucleus; C:nuclear matrix; F:DNA binding; P:mitosis; P:positive regulation of transcription, DNA-dependent; C:nucleoplasm; P:regulation of transcription, DNA-dependent; F:protein C-terminus binding; F:structural constituent of cytoskeleton; F:protein binding; P:regulation of growth; P:transc…
KOG3157.21	prosc_bovin ame: full=proline synthase co-transcribed bacterial homolog protein	115311845	Q3T0G5.1	2.72277e-47	C:mitochondrion; F:pyridoxal phosphate binding; C:cytoplasm; P:biological_process; C:intracellular; P:embryo development ending in birth or egg hatching; F:molecular_function; C:membrane; C:Golgi apparatus; C:cellular_component; C:Golgi membrane; P:Golgi to plasma membrane transport
KOG3163.5	nsa2_bovin ame: full=ribosome biogenesis protein nsa2 homolog ame: full=tgf-beta-inducible nuclear protein 1	91208027	Q3SX11.1	2.07182e-67	P:rRNA processing; C:ribonucleoprotein complex; C:nucleolus; F:molecular_function; P:biological_process; P:ribosome biogenesis; C:nucleus; C:cellular_component; P:maturation of 5.8S rRNA from tricistronic rRNA transcript (SSU-rRNA, 5.8S rRNA, LSU-rRNA); P:maturation of LSU-rRNA from tricistronic rRNA transcript (SSU-rRNA, 5.8S rRNA, LSU-rRNA); C:preribosome, large subunit precursor; P:ribosomal l…
KOG3164.2	utp23_bovin ame: full=rrna-processing protein utp23 homolog	122132367	Q08DU1.1	4.73498e-41	P:rRNA processing; C:nucleolus; C:small-subunit processome; F:molecular_function; P:biological_process; P:ribosome biogenesis; C:nucleus; C:cellular_component
KOG3167.12	nhp2_droya ame: full=h aca ribonucleoprotein complex subunit 2-like protein ame: full=h aca snornp protein nhp2	68565896	Q6XIP0.1	5.01499e-32	P:ribosome biogenesis; C:ribonucleoprotein complex; C:nucleus; P:rRNA processing; F:RNA binding; P:rRNA pseudouridine synthesis; C:small nucleolar ribonucleoprotein complex; C:nucleolus; F:snoRNA binding; F:rRNA pseudouridylation guide activity; C:Cajal body; F:molecular_function; C:cellular_component; P:biological_process; P:receptor-mediated endocytosis; P:positive regulation of growth rate; P:…
KOG3174.9	capzb_rat ame: full=f-actin-capping protein subunit beta ame: full= beta	81883689	Q5XI32.1	9.59938e-126	P:cell projection organization; C:intercalated disc; C:Z disc; C:sarcomere; C:membrane; C:cortical cytoskeleton; C:acrosomal vesicle; C:F-actin capping protein complex; P:cytoskeleton organization; C:lamellipodium; P:regulation of protein kinase C signaling cascade; P:barbed-end actin filament capping; F:beta-tubulin binding; F:actin filament binding; C:cytoplasm; C:WASH complex; F:actin binding;…
KOG3180.4	etfb_human ame: full=electron transfer flavoprotein subunit beta short=beta-etf	585110	P38117.3	1.31754e-89	P:small molecule metabolic process; C:mitochondrion; P:respiratory electron transport chain; F:electron carrier activity; C:intracellular membrane-bounded organelle; C:mitochondrial matrix; P:cellular metabolic process; P:electron transport chain; F:molecular_function; P:biological_process; C:cellular_component; C:mitochondrial electron transfer flavoprotein complex; P:transport; P:methylglyoxal …
KOG3185.2	if6_danre ame: full=eukaryotic translation initiation factor 6 short=eif-6	82187521	Q6ZM19.1	2.54445e-103	P:mature ribosome assembly; P:ribosome biogenesis; C:nucleus; P:translational initiation; P:translation; C:cytoplasm; P:ribosomal large subunit biogenesis; F:ribosomal large subunit binding; F:ribosome binding; C:nucleolus; F:translation initiation factor activity; C:lamin filament; P:ribosomal subunit export from nucleus; F:protein binding; C:intermediate filament; P:integrin-mediated signaling …
KOG3188.7	emc3_danre ame: full=er membrane protein complex subunit 3 ame: full=protein pob ame: full=transmembrane protein 111	71153063	Q7SXW4.1	1.02273e-75	P:retina development in camera-type eye; C:trans-Golgi network transport vesicle; C:integral to membrane; C:membrane; C:Golgi apparatus; C:ER membrane protein complex; P:photoreceptor cell maintenance; F:molecular_function; P:biological_process; C:cellular_component; C:chromosome; C:nucleosome; P:nucleosome assembly; F:protein heterodimerization activity; C:nucleus; F:DNA binding; P:phosphatidyli…
KOG3189.5	pmm_soybn ame: full=phosphomannomutase ame: full=	122194126	Q1W376.1	2.29962e-84	P:GDP-mannose biosynthetic process; C:cytoplasm; P:metabolic process; F:catalytic activity; P:mannose biosynthetic process; F:phosphomannomutase activity; F:isomerase activity; P:gluconeogenesis; P:second-messenger-mediated signaling; P:L-ascorbic acid biosynthetic process; P:Golgi organization; P:hyperosmotic response; P:response to cadmium ion; P:water transport; P:response to salt stress; P:re…
KOG3204.6	rl13a_human ame: full=60s ribosomal protein l13a ame: full=23 kda highly basic protein	730451	P40429.2	3.0433e-75	P:mRNA metabolic process; P:RNA metabolic process; P:cellular protein metabolic process; C:ribonucleoprotein complex; P:nuclear-transcribed mRNA catabolic process, nonsense-mediated decay; P:negative regulation of formation of translation preinitiation complex; F:structural constituent of ribosome; C:large ribosomal subunit; P:translational termination; P:cellular response to interferon-gamma; P:…
KOG3205.14	gdir1_human ame: full=rho gdp-dissociation inhibitor 1 short=rho gdi 1 ame: full=rho-gdi alpha	1707892	P52565.3	6.11273e-47	P:positive regulation of GTPase activity; P:neurotrophin TRK receptor signaling pathway; P:Rho protein signal transduction; P:small GTPase mediated signal transduction; P:regulation of protein localization; P:positive regulation of axonogenesis; P:negative regulation of axonogenesis; P:regulation of axonogenesis; C:immunological synapse; P:cellular component movement; C:cytoplasm; P:negative regu…
KOG3218.14	rpab1_ponab ame: full=dna-directed rna polymerases and iii subunit rpabc1 short=rna polymerases and iii subunit abc1 ame: full=dna-directed rna polymerase ii subunit e ame: full=rpb5 homolog	75054736	Q5R587.1	1.45463e-86	F:protein kinase activity; P:transcription from RNA polymerase II promoter; P:transcription, DNA-dependent; C:DNA-directed RNA polymerase II, core complex; F:DNA-directed RNA polymerase activity; P:protein phosphorylation; C:nucleus; F:DNA binding; P:7-methylguanosine mRNA capping; P:positive regulation of type I interferon production; P:modulation by virus of host morphology or physiology; P:ter…
KOG3222.5	itpa_chick ame: full=inosine triphosphate pyrophosphatase short=itpase short=inosine triphosphatase ame: full=non-canonical purine ntp pyrophosphatase ame: full=non-standard purine ntp pyrophosphatase ame: full=nucleoside-triphosphate diphosphatase ame: full=nucleoside-triphosphate pyrophosphatase short=ntpase	353558901	F1NLH9.2	1.12894e-64	F:dITP diphosphatase activity; F:XTP diphosphatase activity; F:nucleotide binding; C:cytoplasm; F:ITP diphosphatase activity; P:deoxyribonucleoside triphosphate catabolic process; P:chromosome organization; F:metal ion binding; P:ITP catabolic process; P:nucleotide metabolic process; F:hydrolase activity; F:nucleoside-triphosphate diphosphatase activity; P:nucleoside triphosphate catabolic proces…
KOG3229.2	chmp3_ponab ame: full=charged multivesicular body protein 3 ame: full=chromatin-modifying protein 3 ame: full=vacuolar protein sorting-associated protein 24	73917766	Q5RAU5.3	3.76443e-50	P:protein transport; C:membrane; C:endosome; P:transport; C:cytoplasm; P:cell division; C:cytosol; C:late endosome membrane; P:cell cycle; P:cellular membrane organization; P:apoptotic process; P:endosomal transport; P:viral assembly, maturation, egress, and release; F:protein binding; P:viral process; F:molecular_function; P:cytokinesis; C:early endosome; C:late endosome; P:regulation of endosom…
KOG3232.10	ch1b2_mouse ame: full=charged multivesicular body protein 1b-2 ame: full=chromatin-modifying protein 1b-2 short=chmp1b-2	73917727	Q9CQD4.2	4.50543e-59	P:protein transport; C:membrane; C:endosome; P:transport; C:cytoplasm; P:cell division; F:molecular_function; C:cellular_component; P:biological_process; P:cell cycle; P:cytokinesis; C:late endosome membrane; C:cytosol; F:protein domain specific binding; F:protein binding; C:endosome membrane; P:cerebellum development; C:condensed nuclear chromosome; C:nucleus; P:vesicle-mediated transport; C:nuc…
KOG3237.7	utp11_drome ame: full=probable u3 small nucleolar rna-associated protein 11 short=u3 snorna-associated protein 11	29611910	Q9W3C0.1	7.71581e-43	P:neurogenesis; C:small-subunit processome; F:molecular_function; P:translation; P:rRNA processing; C:small nucleolar ribonucleoprotein complex; C:nucleus; C:cytoplasm; P:neurotrophin TRK receptor signaling pathway; P:execution phase of apoptosis; P:nervous system development; C:extracellular space; P:positive regulation of cysteine-type endopeptidase activity involved in execution phase of apopt…
KOG3239.13	rfa1_ponab ame: full=replication protein a 70 kda dna-binding subunit short=rp-a p70 ame: full=replication factor a protein 1 short=rf-a protein 1 contains: ame: full=replication protein a 70 kda dna-binding n-terminally processed	75054872	Q5R7Q4.1	3.34681e-115	F:metal ion binding; P:DNA replication; F:nucleic acid binding; P:response to DNA damage stimulus; P:DNA repair; P:DNA recombination; C:nucleus; F:DNA binding; P:G1/S transition of mitotic cell cycle; C:DNA replication factor A complex; C:male germ cell nucleus; P:mitotic cell cycle; P:positive regulation of cell proliferation; C:PML body; P:chromosome organization; P:double-strand break repair v…
KOG3271.7	if5a_spoex ame: full=eukaryotic translation initiation factor 5a short=eif-5a	51702278	P62924.1	1.51791e-62	P:translational frameshifting; P:peptidyl-lysine modification to hypusine; P:translational elongation; C:cytoplasm; P:translation; F:RNA binding; P:positive regulation of translational termination; F:ribosome binding; F:translation elongation factor activity; P:positive regulation of translational elongation; P:autophagic cell death; F:translation regulator activity; P:translational initiation; P…
KOG3273.14	pno1_nemve ame: full=rna-binding protein pno1	182676482	A7RP64.1	7.67716e-73	F:RNA binding; C:nucleolus; C:nucleus; P:biological_process; F:molecular_function; P:neurogenesis; F:mRNA binding; C:cytoplasm; P:ribosome biogenesis
KOG3275.4	hint2_bovin ame: full=histidine triad nucleotide-binding protein mitochondrial short=hint-2 ame: full=hint-3 flags: precursor	75047711	Q8SQ21.1	9.7213e-36	P:apoptotic process; C:mitochondrion; F:hydrolase activity; F:nucleotide binding; P:steroid biosynthetic process; P:lipid metabolic process; F:catalytic activity; P:biological_process; C:histone deacetylase complex; C:cytoplasm; P:purine ribonucleotide catabolic process; P:regulation of transcription, DNA-dependent; P:transcription, DNA-dependent; P:intrinsic apoptotic signaling pathway by p53 cl…
KOG3283.8	rs8_danre ame: full=40s ribosomal protein s8	54039530	P62247.2	9.59733e-85	F:structural constituent of ribosome; C:cytosolic small ribosomal subunit; P:maturation of SSU-rRNA from tricistronic rRNA transcript (SSU-rRNA, 5.8S rRNA, LSU-rRNA); C:ribonucleoprotein complex; P:translational elongation; P:regulation of cell cycle; P:translation; P:embryo development; C:ribosome; C:intracellular; P:mRNA metabolic process; P:RNA metabolic process; F:molecular_function; P:cellul…
KOG3284.10	vps28_drome ame: full=vacuolar protein sorting-associated protein 28 homolog ame: full=escrt-i complex subunit vps28	13124624	Q9V359.1	2.65144e-74	P:sperm individualization; P:regulation of multivesicular body size involved in endosome transport; P:negative regulation of growth of symbiont in host; P:compound eye development; P:embryo development ending in birth or egg hatching; F:protein binding; P:actin cytoskeleton organization; C:cellular_component; P:ubiquitin-dependent protein catabolic process via the multivesicular body sorting path…
KOG3291.8	rs5_human ame: full=40s ribosomal protein s5 contains: ame: full=40s ribosomal protein n-terminally processed	22002064	P46782.4	2.54356e-95	P:mRNA metabolic process; P:RNA metabolic process; F:RNA binding; P:cellular protein metabolic process; C:ribonucleoprotein complex; P:nuclear-transcribed mRNA catabolic process, nonsense-mediated decay; F:structural constituent of ribosome; C:small ribosomal subunit; P:translational termination; P:translational elongation; C:cytosolic small ribosomal subunit; P:translational initiation; P:transl…
KOG3295.17	rl13_spofr ame: full=60s ribosomal protein l13	21759389	Q962U1.1	1.50905e-56	F:structural constituent of ribosome; P:translation; C:ribonucleoprotein complex; C:ribosome; C:intracellular; C:cytosolic large ribosomal subunit; P:regulation of cell cycle; P:mRNA metabolic process; P:RNA metabolic process; F:RNA binding; P:cellular protein metabolic process; P:nuclear-transcribed mRNA catabolic process, nonsense-mediated decay; P:translational termination; P:translational elo…
KOG3301.6	rs9_drome ame: full=40s ribosomal protein s9	60416385	P55935.2	1.72625e-82	F:structural constituent of ribosome; C:cytosolic small ribosomal subunit; F:rRNA binding; C:cytoplasm; P:translation; C:ribosome; C:nucleolus; P:mitotic spindle elongation; P:mitotic spindle organization; C:nuclear chromosome; P:mRNA metabolic process; P:RNA metabolic process; F:RNA binding; P:positive regulation of cell proliferation; F:molecular_function; P:cellular protein metabolic process; …
KOG3311.2	rs18_brabe ame: full=40s ribosomal protein s18	41018059	Q8ISP0.1	1.33843e-54	F:structural constituent of ribosome; C:ribonucleoprotein complex; F:rRNA binding; F:nucleic acid binding; C:cytoplasm; P:translation; F:RNA binding; C:ribosome; C:intracellular; P:ribosome biogenesis; P:regulation of cell cycle; P:multicellular organismal development; C:small ribosomal subunit; C:cytosol; C:cytosolic small ribosomal subunit; P:mRNA metabolic process; P:RNA metabolic process; P:c…
KOG3318.11	emc4_xentr ame: full=er membrane protein complex subunit 4 ame: full=transmembrane protein 85	82186887	Q6PBF7.1	5.89351e-41	C:integral to membrane; C:membrane; C:ER membrane protein complex; P:apoptotic process; F:molecular_function; P:biological_process
KOG3320.3	rs7_rat ame: full=40s ribosomal protein s7 ame: full=s8	49065830	P62083.1	8.53899e-59	P:neural tube closure; P:mRNA metabolic process; P:RNA metabolic process; F:RNA binding; C:nucleus; P:cell differentiation; F:molecular_function; P:cellular protein metabolic process; C:ribonucleoprotein complex; P:ribosomal small subunit biogenesis; P:nuclear-transcribed mRNA catabolic process, nonsense-mediated decay; F:structural constituent of ribosome; P:translational termination; P:translat…
KOG3330.5	tppc3_chick ame: full=trafficking protein particle complex subunit 3	71153349	Q5ZI57.1	5.54692e-53	KOG3330.5 tppc3_chick ame: full=trafficking protein particle complex subunit 3 1550 10 5.54692E-53 68.6% 18 C:TRAPP complex; P:ER to Golgi vesicle-mediated transport; C:cytosol; C:endoplasmic reticulum; C:Golgi membrane; P:transport; C:cytoplasm; C:Golgi apparatus; F:protein binding; P:vesicle-mediated transport; F:molecular_function; P:biological_process; C:cellular_component; P:reproduction; P:…
KOG3343.5	copz1_bovin ame: full=coatomer subunit zeta-1 ame: full=zeta-1-coat protein short=zeta-1 cop	109940066	P35604.2	2.59762e-59	F:molecular_function; P:intra-Golgi vesicle-mediated transport; C:COPI vesicle coat; P:retrograde vesicle-mediated transport, Golgi to ER; P:intracellular protein transport; P:vesicle-mediated transport; C:COPI-coated vesicle membrane; C:membrane; C:COPI-coated vesicle; P:protein transport; C:Golgi membrane; C:cytoplasm; C:cytoplasmic vesicle; C:membrane coat; C:Golgi apparatus; C:cytosol; P:tran…
KOG3349.9	alg13_rat ame: full=udp-n-acetylglucosamine transferase subunit alg13 homolog ame: full=glycosyltransferase 28 domain-containing protein 1	81883003	Q5I0K7.1	9.90077e-38	F:N-acetylglucosaminyldiphosphodolichol N-acetylglucosaminyltransferase activity; P:lipid glycosylation; F:carbohydrate binding; C:endoplasmic reticulum; F:transferase activity; P:carbohydrate metabolic process; F:transferase activity, transferring hexosyl groups; F:transferase activity, transferring glycosyl groups; P:cellular protein metabolic process; C:endoplasmic reticulum membrane; P:post-t…
KOG3361.5	symc_xenla ame: full=methionine--trna cytoplasmic ame: full=methionyl-trna synthetase short=	82187134	Q6PF21.1	4.433e-96	F:ligase activity; P:tRNA aminoacylation for protein translation; F:methionine-tRNA ligase activity; F:nucleotide binding; C:cytoplasm; P:translation; F:ATP binding; F:RNA binding; P:methionyl-tRNA aminoacylation; F:tRNA binding; F:aminoacyl-tRNA ligase activity; C:mitochondrion; C:cytosol; P:gene expression; C:integral to membrane; P:reproduction; P:nematode larval development; P:embryo developm…
KOG3372.12	spcs3_drome ame: full=signal peptidase complex subunit 3 ame: full=microsomal signal peptidase 22 kda subunit short=spc22 short=spase 22 kda subunit	17369766	Q9VCA9.1	6.4014e-32	C:signal peptidase complex; C:integral to membrane; F:peptidase activity; P:signal peptide processing; P:proteolysis; P:cellular protein metabolic process; P:regulation of insulin secretion; P:translation; C:endoplasmic reticulum membrane; P:SRP-dependent cotranslational protein targeting to membrane; C:endoplasmic reticulum; P:gene expression; C:membrane; F:hydrolase activity; C:intracellular me…
KOG3387.4	nh2l1_xentr ame: full=nhp2-like protein 1 ame: full=high mobility group-like nuclear protein 2 homolog 1 ame: full=u4 tri-snrnp kda protein	82186659	Q6P8E9.1	3.49576e-43	F:RNA binding; C:spliceosomal complex; P:RNA splicing; P:mRNA processing; C:ribonucleoprotein complex; P:ribosome biogenesis; C:nucleolus; C:nucleus; C:nucleoplasm; P:mRNA splicing, via spliceosome; F:protein binding; F:snoRNA binding; C:box C/D snoRNP complex; C:plasma membrane; P:gene expression; P:single fertilization; F:mRNA binding; C:small nuclear ribonucleoprotein complex; C:precatalytic s…
KOG3400.7	rpab3_human ame: full=dna-directed rna polymerases and iii subunit rpabc3 short=rna polymerases and iii subunit abc3 ame: full=dna-directed rna polymerase ii subunit h ame: full=dna-directed rna polymerases and iii kda polypeptide ame: full=rpb17 ame: full=rpb8 homolog short=hrpb8	20178325	P52434.4	4.62101e-51	P:7-methylguanosine mRNA capping; C:nucleus; F:DNA binding; C:DNA-directed RNA polymerase II, core complex; P:positive regulation of type I interferon production; P:termination of RNA polymerase III transcription; P:transcription elongation from RNA polymerase III promoter; P:transcription from RNA polymerase III promoter; P:transcription, DNA-dependent; P:positive regulation of viral transcripti…
KOG3404.14	bud31_brabe ame: full=protein bud31 homolog ame: full=protein g10 homolog	74822282	Q962X9.1	7.62019e-70	C:nucleus; P:regulation of transcription from RNA polymerase II promoter; F:sequence-specific DNA binding transcription factor activity; P:multicellular organismal development; P:receptor-mediated endocytosis; P:germ cell development; P:feminization of hermaphroditic germ-line; P:reproduction; P:lipid storage; P:embryo development ending in birth or egg hatching; P:nematode larval development; P:…
KOG3405.8	rpab2_bovin ame: full=dna-directed rna polymerases and iii subunit rpabc2 short=rna polymerases and iii subunit abc2 ame: full=dna-directed rna polymerase ii subunit f ame: full=rpb6 homolog	122142944	Q32PE0.1	1.34205e-31	F:protein kinase activity; P:transcription from RNA polymerase II promoter; C:DNA-directed RNA polymerase II, core complex; F:DNA-directed RNA polymerase activity; C:nucleolus; C:nucleus; F:DNA binding; P:7-methylguanosine mRNA capping; P:protein phosphorylation; P:positive regulation of type I interferon production; P:termination of RNA polymerase III transcription; P:transcription elongation fr…
KOG3406.16	rs12_chick ame: full=40s ribosomal protein s12	88909649	P84175.2	1.3693e-44	F:structural constituent of ribosome; P:translation; C:cytosolic small ribosomal subunit; P:mRNA metabolic process; P:RNA metabolic process; P:cellular protein metabolic process; F:molecular_function; P:nuclear-transcribed mRNA catabolic process, nonsense-mediated decay; P:translational termination; P:translational elongation; P:translational initiation; P:SRP-dependent cotranslational protein ta…
KOG3411.6	rs19_rat ame: full=40s ribosomal protein s19	133857	P17074.3	9.56865e-43	F:protein kinase binding; P:nucleolus organization; C:ribonucleoprotein complex; F:protein homodimerization activity; P:maturation of SSU-rRNA; P:erythrocyte differentiation; F:fibroblast growth factor binding; P:ribosomal small subunit biogenesis; P:maturation of SSU-rRNA from tricistronic rRNA transcript (SSU-rRNA, 5.8S rRNA, LSU-rRNA); F:structural constituent of ribosome; P:monocyte chemotaxi…
KOG3418.3	rl27_danre ame: full=60s ribosomal protein l27	47117189	Q7ZV82.3	7.09767e-52	F:structural constituent of ribosome; P:translation; C:ribonucleoprotein complex; C:ribosome; C:intracellular; P:mRNA metabolic process; P:RNA metabolic process; F:molecular_function; P:cellular protein metabolic process; P:nuclear-transcribed mRNA catabolic process, nonsense-mediated decay; P:translational termination; P:translational elongation; P:translational initiation; C:cytosolic large rib…
KOG3430.2	dyl1_antcr ame: full=dynein light chain flagellar outer arm	2811014	O02414.1	6.16077e-43	P:microtubule-based process; C:cilium; C:cell projection; C:microtubule associated complex; C:microtubule; C:cytoplasm; F:motor activity; C:dynein complex; C:cytoskeleton; F:dynein intermediate chain binding; P:salivary gland cell autophagic cell death; P:chaeta development; C:cytoplasmic dynein complex; P:oogenesis; P:autophagy; F:protein homodimerization activity; P:sperm individualization; P:m…
KOG3432.13	vatf_aedae ame: full=v-type proton atpase subunit f short=v-atpase subunit f ame: full=v-atpase 14 kda subunit ame: full=vacuolar proton pump subunit f	121959094	Q1HQK8.1	6.47923e-44	C:proton-transporting V-type ATPase, V1 domain; P:ion transmembrane transport; F:proton-transporting ATPase activity, rotational mechanism; P:proton transport; P:ATP hydrolysis coupled proton transport; P:ion transport; P:transport; C:plasma membrane proton-transporting V-type ATPase complex; C:vacuolar proton-transporting V-type ATPase, V1 domain; C:plasma membrane; F:hydrogen-exporting ATPase a…
KOG3436.5	rl35_rat ame: full=60s ribosomal protein l35	132917	P17078.3	4.10889e-40	F:structural constituent of ribosome; F:molecular_function; P:translation; C:cytoplasm; C:cytosolic large ribosomal subunit; P:biological_process; C:ribosome; P:mRNA metabolic process; P:RNA metabolic process; P:cellular protein metabolic process; P:nuclear-transcribed mRNA catabolic process, nonsense-mediated decay; P:translational termination; P:translational elongation; P:translational initiat…
KOG3442.6	tim16_danre ame: full=mitochondrial import inner membrane translocase subunit tim16 ame: full=presequence translocated-associated motor subunit pam16	82186917	Q6PBL0.1	2.54983e-28	C:mitochondrion; F:molecular_function; P:protein import into mitochondrial matrix; C:membrane; C:mitochondrial inner membrane presequence translocase complex; C:mitochondrial inner membrane; P:protein transport; P:transport; P:cellular protein metabolic process; P:protein targeting to mitochondrion; P:negative regulation of apoptotic signaling pathway; C:cytoplasm; P:DNA biosynthetic process; C:i…
KOG3448.5	lsm2_human ame: full=u6 snrna-associated sm-like protein lsm2 ame: full=protein g7b ame: full=small nuclear ribonuclear protein d homolog ame: full=snrnp core sm-like protein sm-x5	10720079	Q9Y333.1	4.09924e-29	P:mRNA metabolic process; P:RNA metabolic process; F:protein kinase binding; F:RNA binding; C:nucleus; F:U6 snRNA binding; P:mRNA catabolic process; C:ribonucleoprotein complex; P:assembly of spliceosomal tri-snRNP; P:exonucleolytic nuclear-transcribed mRNA catabolic process involved in deadenylation-dependent decay; P:mRNA processing; C:U4/U6 x U5 tri-snRNP complex; C:cytoplasm; P:mRNA splicing,…
KOG3449.1	rla2_cryst ame: full=60s acidic ribosomal protein p2	3914777	O61463.1	8.95751e-14	P:translational elongation; F:structural constituent of ribosome; C:ribonucleoprotein complex; C:ribosome; C:intracellular; C:cytosolic large ribosomal subunit; F:molecular_function; P:mRNA metabolic process; P:RNA metabolic process; F:RNA binding; P:cellular protein metabolic process; P:nuclear-transcribed mRNA catabolic process, nonsense-mediated decay; P:translational termination; P:translatio…
KOG3453.8	cyc_pecgu ame: full=cytochrome c	56404379	Q6QLW4.1	1.06082e-45	F:metal ion binding; C:mitochondrion; F:heme binding; F:electron carrier activity; P:electron transport chain; C:mitochondrial intermembrane space; F:iron ion binding; C:respiratory chain; F:electron transporter, transferring electrons from CoQH2-cytochrome c reductase complex and cytochrome c oxidase complex activity; C:mitochondrial inner membrane; P:oxidative phosphorylation; P:oxidation-reduc…
KOG3457.3
KOG3459.1	smd2_human ame: full=small nuclear ribonucleoprotein sm d2 short=sm-d2 ame: full=snrnp core protein d2	51338666	P62316.1	8.99022e-36	P:RNA metabolic process; C:nucleus; F:nucleic acid binding; C:ribonucleoprotein complex; P:spliceosomal snRNP assembly; C:virion; P:spliceosomal complex assembly; P:mRNA processing; P:mRNA splicing, via spliceosome; P:RNA splicing; C:U12-type spliceosomal complex; C:small nuclear ribonucleoprotein complex; C:cytosol; C:nucleoplasm; P:gene expression; F:protein binding; C:catalytic step 2 spliceos…
KOG3463.7	t2ag_ixosc ame: full=transcription initiation factor iia subunit 2 ame: full=general transcription factor iia subunit 2 ame: full=transcription initiation factor iia gamma chain short=tfiia-gamma	327488497	B7Q1Q9.1	2.30428e-33	P:transcription initiation from RNA polymerase II promoter; P:regulation of transcription, DNA-dependent; P:transcription, DNA-dependent; C:transcription factor TFIIA complex; C:nucleus; P:neurogenesis; F:TBP-class protein binding RNA polymerase II transcription factor activity involved in preinitiation complex assembly; P:positive regulation of transcription from RNA polymerase II promoter; F:RN…
KOG3464.9	rl44_deboc ame: full=60s ribosomal protein l44 ame: full=60s ribosomal protein l41	401000	P31028.2	6.17695e-34	F:structural constituent of ribosome; P:translation; P:response to antibiotic; C:ribonucleoprotein complex; C:ribosome; P:response to cycloheximide; C:intracellular; P:reproduction; P:positive regulation of multicellular organism growth; P:embryo development ending in birth or egg hatching; P:nematode larval development; P:growth; P:molting cycle, collagen and cuticulin-based cuticle; P:hermaphro…
KOG3475.7	rl371_drome ame: full=probable 60s ribosomal protein l37-a	20139854	Q9VXX8.1	1.41738e-29	F:structural constituent of ribosome; P:mitotic spindle organization; P:translation; P:mitotic spindle elongation; C:cytosolic large ribosomal subunit; C:ribosome; F:metal ion binding; F:RNA binding; C:ribonucleoprotein complex; F:rRNA binding; C:intracellular; P:mRNA metabolic process; P:RNA metabolic process; F:molecular_function; P:cellular protein metabolic process; P:nuclear-transcribed mRNA…
KOG3479.12	tim9_drome ame: full=mitochondrial import inner membrane translocase subunit tim9	12230175	Q9VYD7.1	1.67768e-21	P:protein targeting to mitochondrion; C:mitochondrial inner membrane presequence translocase complex; F:P-P-bond-hydrolysis-driven protein transmembrane transporter activity; P:protein transport; F:transporter activity; P:cellular protein metabolic process; C:mitochondrial inner membrane; F:protein homodimerization activity; P:chaperone-mediated protein transport; C:mitochondrion; P:protein impor…
KOG3480.1	tim10_human ame: full=mitochondrial import inner membrane translocase subunit tim10	49065657	P62072.1	5.40648e-27	C:mitochondrial inner membrane presequence translocase complex; C:mitochondrial inner membrane; P:chaperone-mediated protein transport; P:protein import into mitochondrial inner membrane; P:cellular protein metabolic process; F:transporter activity; F:metal ion binding; F:protein homodimerization activity; C:mitochondrial intermembrane space; C:membrane; P:sensory perception of sound; P:protein t…
KOG3482.8	ruxf_drome ame: full=small nuclear ribonucleoprotein f short=snrnp-f ame: full=membrane-associated protein deb-b ame: full=sm protein f short=sm-f short=	29337191	Q24297.2	5.63482e-30	P:mitotic spindle organization; C:spliceosomal complex; P:mRNA splicing, via spliceosome; C:small nuclear ribonucleoprotein complex; C:catalytic step 2 spliceosome; C:precatalytic spliceosome; P:RNA metabolic process; F:RNA binding; C:nucleus; C:ribonucleoprotein complex; P:mRNA 3'-end processing; P:spliceosomal snRNP assembly; P:termination of RNA polymerase II transcription; P:transcription fro…
KOG3489.3	tim8a_danre ame: full=mitochondrial import inner membrane translocase subunit tim8 a	82182691	Q6DEM5.1	2.56093e-12	F:metal ion binding; C:mitochondrion; C:membrane; C:mitochondrial inner membrane; P:protein transport; P:transport; P:protein targeting to mitochondrion; C:mitochondrial inner membrane presequence translocase complex; F:P-P-bond-hydrolysis-driven protein transmembrane transporter activity; C:mitochondrial intermembrane space; P:cellular protein metabolic process; P:nervous system development; P:c…
KOG3493.4	vta1_bovin ame: full=vacuolar protein sorting-associated protein vta1 homolog	122138715	Q32L63.1	1.05266e-64	C:endosome membrane; C:cytoplasm; P:protein transport; P:cellular membrane organization; P:viral process; C:cytosol; P:viral assembly, maturation, egress, and release; P:endosomal transport; F:protein binding; C:membrane; C:endosome; P:transport; F:molecular_function; P:biological_process; P:reproduction; P:locomotion; P:positive regulation of growth rate; P:nematode larval development; P:mitocho…
KOG3497.5	rpbal_arath ame: full=dna-directed rna polymerase subunit 10-like protein ame: full=abc10 ame: full=dna-directed rna polymerase iii subunit l ame: full=dna-directed rna polymerases and iii subunit rpabc5 short=rna polymerases and iii subunit abc5 ame: full=rpb10 homolog	11134747	Q9SYA6.1	2.53343e-26	P:transcription, DNA-dependent; F:DNA-directed RNA polymerase activity; C:nucleus; F:metal ion binding; F:zinc ion binding; F:DNA binding; P:7-methylguanosine mRNA capping; C:DNA-directed RNA polymerase II, core complex; P:positive regulation of type I interferon production; P:regulation of transcription from RNA polymerase I promoter; P:termination of RNA polymerase III transcription; P:transcri…
KOG3498.9	s61g1_gryor ame: full=protein transport protein sec61 subunit gamma	38605207	Q7Z1B8.1	8.3951e-17	P:protein transport; P:protein targeting; C:integral to membrane; P:protein targeting to ER; C:membrane; F:protein transporter activity; F:P-P-bond-hydrolysis-driven protein transmembrane transporter activity; P:transport; C:endoplasmic reticulum membrane; P:intracellular protein transport; C:endoplasmic reticulum; P:antigen processing and presentation of exogenous peptide antigen via MHC class I…
KOG3499.3	tim44_human ame: full=mitochondrial import inner membrane translocase subunit tim44 flags: precursor	25014073	O43615.2	2.3187e-77	P:cellular protein metabolic process; C:mitochondrion; F:ATP binding; P:protein targeting to mitochondrion; C:mitochondrial matrix; C:mitochondrial inner membrane; F:protein binding; F:P-P-bond-hydrolysis-driven protein transmembrane transporter activity; P:protein transport; C:membrane; F:enzyme binding; P:transport; F:nucleotide binding; P:intracellular protein transport; F:chaperone binding; P…
KOG3502.4	rs28_ictpu ame: full=40s ribosomal protein s28	22001967	Q90YP3.1	3.01927e-24	F:structural constituent of ribosome; P:translation; C:cytosolic small ribosomal subunit; P:rRNA export from nucleus; C:ribonucleoprotein complex; C:ribosome; C:intracellular; P:apoptotic process; P:reproduction; P:positive regulation of growth rate; P:molting cycle, collagen and cuticulin-based cuticle; P:mRNA metabolic process; P:RNA metabolic process; F:RNA binding; P:cellular protein metaboli…
KOG3503.1	nop10_danre ame: full=h aca ribonucleoprotein complex subunit 3 ame: full=nucleolar protein 10 ame: full=nucleolar protein family a member 3 ame: full=snornp protein nop10	54036181	Q6DRH5.1	1.31367e-14	P:ribosome biogenesis; C:ribonucleoprotein complex; C:nucleus; C:box H/ACA RNP complex; P:rRNA processing; P:pseudouridine synthesis; C:nucleolus; F:snoRNA binding; P:primitive hemopoiesis; C:Cajal body; F:molecular_function; C:small nucleolar ribonucleoprotein complex; C:cellular_component; F:protein binding; P:biological_process; P:positive regulation of growth rate; F:RNA binding; P:snRNA pseu…
KOG3506.1	rs29_scalt ame: full=40s ribosomal protein s29	119367346	Q4LAY1.1	1.62089e-21	F:metal ion binding; F:structural constituent of ribosome; P:translation; C:ribonucleoprotein complex; C:ribosome; C:intracellular; P:neurogenesis; C:cytosolic small ribosomal subunit; P:neuron development; P:mRNA metabolic process; P:RNA metabolic process; F:molecular_function; P:cellular protein metabolic process; P:nuclear-transcribed mRNA catabolic process, nonsense-mediated decay; C:small ri…
KOG3855.3	coq6_xentr ame: full=ubiquinone biosynthesis monooxygenase coq6 ame: full=coenzyme q10 monooxygenase 6	82182792	Q6DF46.1	1.01413e-95	F:oxidoreductase activity, acting on paired donors, with incorporation or reduction of molecular oxygen, NAD(P)H as one donor, and incorporation of one atom of oxygen; C:cell projection; F:flavin adenine dinucleotide binding; C:Golgi apparatus; P:oxidation-reduction process; F:oxidoreductase activity; P:metabolic process; F:monooxygenase activity; P:ubiquinone biosynthetic process; P:small molecu…
KOG3954.11	etfa_macfa ame: full=electron transfer flavoprotein subunit mitochondrial short=alpha-etf flags: precursor	62510647	Q8HXY0.1	2.94434e-102	C:mitochondrion; F:electron carrier activity; C:mitochondrial matrix; P:electron transport chain; F:flavin adenine dinucleotide binding; P:small molecule metabolic process; P:respiratory electron transport chain; F:oxidoreductase activity; P:cellular metabolic process; P:biological_process; C:cellular_component; C:mitochondrial electron transfer flavoprotein complex; P:transport; P:generation of …
KOG3974.25	nnrd_bovin ame: full=atp-dependent -nad h-hydrate dehydratase ame: full=atp-dependent nad hx dehydratase ame: full=carbohydrate kinase domain-containing protein flags: precursor	380877006	E1BNQ4.1	2.02496e-33	C:mitochondrion; F:ATP binding; P:nicotinamide nucleotide metabolic process; F:ATP-dependent NAD(P)H-hydrate dehydratase activity; F:molecular_function; P:biological_process; C:cellular_component; F:nucleotide binding; F:lyase activity; C:cytoplasm
KOG4392.7	rpb11_anoga ame: full=dna-directed rna polymerase ii subunit rpb11 short=rna polymerase ii subunit b11 ame: full=dna-directed rna polymerase ii subunit j	74839219	Q7PVQ9.2	6.44558e-40	P:transcription, DNA-dependent; F:DNA-directed RNA polymerase activity; F:protein dimerization activity; C:nucleus; F:DNA binding; P:transcription from RNA polymerase II promoter; C:DNA-directed RNA polymerase II, core complex; P:7-methylguanosine mRNA capping; P:positive regulation of viral transcription; F:LRR domain binding; F:protein kinase activity; P:transcription elongation from RNA polyme…
KOG4655.4	hcdh_pig ame: full=hydroxyacyl-coenzyme a mitochondrial short=hcdh ame: full=medium and short-chain l-3-hydroxyacyl-coenzyme a dehydrogenase ame: full=short-chain 3-hydroxyacyl- dehydrogenase flags: precursor	7404364	P00348.2	3.97171e-91	F:NAD+ binding; C:mitochondrial matrix; P:fatty acid beta-oxidation; C:mitochondrial inner membrane; F:3-hydroxyacyl-CoA dehydrogenase activity; P:response to insulin stimulus; P:negative regulation of insulin secretion; P:response to drug; P:response to activity; C:nucleus; C:mitochondrion; C:cytoplasm; P:oxidation-reduction process; C:nucleolus; P:response to hormone stimulus; P:glycerophosphol…
