# Supplementary material for: Towards Decrypting Cryptobiosis—Analyzing Anhydrobiosis in the Tardigrade Milnesium tardigradum Using Transcriptome Sequencing
Source: PLoS One. 2014 Mar 20;9(3):e92663. doi: 10.1371/journal.pone.0092663 (PMC3961413; doi:10.1371/journal.pone.0092663)
Supplement: File S2 — Transcripts differentially expressed between the active and dehydration stages and their annotation. (XLS) [file pone.0092663.s002.xls]

## Sheet: Sheet1
DESeq ID	Reference ID	baseMean	baseMeanA	baseMeanB	foldChange	log2FoldChange	pval	padj	sequence description	length	# blast hits	min. E-value	mean similarity	# GO	GO IDs	Enzyme
21401	CL1Contig1873	9424.49	18845.3	3.6454	0.000193438	-12.3358	1.05958e-41	2.48411e-37	---NA---	390	0			0	-
40050	MIRA8_rep_c139863	10972.2	21938.9	5.4681	0.000249242	-11.9702	1.15468e-41	2.48411e-37	---NA---	441	0			0	-
25024	CL4674Contig1	837.042	1673.17	0.91135	0.000544684	-10.8423	1.61454e-24	6.31534e-21	---NA---	128	0			0	-
10568	MIRA8_rep_c116191	1077.92	2154.01	1.8227	0.000846187	-10.2067	2.81297e-26	1.51292e-22	mol1a_human ame: full=mps one binder kinase activator-like 1a ame: full=mob1 homolog 1a short=mob1a ame: full=mob1b ame: full=protein mob4a	625	20	7.77743e-33	0.759	8	C:cytoplasm; F:metal ion binding; P:protein autophosphorylation; F:kinase activator activity; P:hippo signaling cascade; P:positive regulation of phosphorylation; C:nucleus; F:kinase binding	-
36808	MIRA8_rep_c110399	962.594	1923.37	1.8227	0.000947661	-10.0433	5.80335e-25	2.77445e-21	---NA---	514	0			0	-
2619	CL1Contig11478	952.17	1902.52	1.8227	0.000958046	-10.0276	6.98237e-25	3.00431e-21	cd449245hypsibius dujardini est	1021	5	8.66489e-08	0.52	0	-
30855	MIRA8_c49668	2825.89	5646.3	5.4681	0.000968438	-10.0121	1.52239e-31	1.63759e-27	---NA---	553	0			0	-
26984	ABySS_Illumina_10109	235.664	470.417	0.91135	0.00193732	-9.01172	3.85663e-13	7.90187e-10	---NA---	101	0			0	-
28777	MIRA8_c19080	1011.52	2018.49	4.55675	0.0022575	-8.79106	1.07625e-23	3.859e-20	---NA---	462	0			0	-
31403	MIRA8_c55829	546.516	1089.39	3.6454	0.00334629	-8.22322	9.24184e-19	2.84035e-15	---NA---	985	0			0	-
25791	CL3827Contig1	270.652	539.481	1.8227	0.00337862	-8.20935	1.2873e-13	2.9152e-10	---NA---	214	0			0	-
20471	CL3639Contig1	328.443	654.153	2.73405	0.00417953	-7.90245	3.39351e-16	9.73416e-13	---NA---	257	0			0	-
37684	MIRA8_rep_c118602	1144.5	2272.59	16.4043	0.00721831	-7.11412	4.22919e-20	1.39977e-16	---NA---	468	0			0	-
35037	MIRA8_c8813	277.231	549.905	4.55675	0.00828642	-6.91504	5.57428e-14	1.33247e-10	---NA---	834	0			0	-
30066	MIRA8_c40077	109.068	216.314	1.8227	0.00842619	-6.8909	1.02102e-07	8.44839e-05	---NA---	528	0			0	-
8626	CL1Contig11302	44.1093	87.3073	0.91135	0.0104384	-6.58195	0.000238633	0.0477609	if4a2_macfa ame: full=eukaryotic initiation factor 4a-ii short=eif-4a-ii short=eif4a-ii ame: full=atp-dependent rna helicase eif4a-2	1008	20	7.72782e-41	0.704	28	P:nuclear-transcribed mRNA catabolic process, nonsense-mediated decay; P:determination of adult lifespan; P:reproduction; P:negative regulation of translation; P:mRNA transport; F:protein binding; C:nuclear speck; P:positive regulation of growth rate; F:poly(A) RNA binding; P:locomotion; F:translation initiation factor activity; C:eukaryotic translation initiation factor 4F complex; P:positive re…	-
38098	MIRA8_rep_c122167	41.5031	82.0949	0.91135	0.0111012	-6.49314	0.000132286	0.0334816	---NA---	523	0			0	-
1661	CL3796Contig1	318.994	630.697	7.2908	0.0115599	-6.43473	1.46852e-12	2.74721e-09	atp6_rhisa ame: full=atp synthase subunit a ame: full=f-atpase protein 6	572	20	1.4071e-19	0.6465	7	C:mitochondrial proton-transporting ATP synthase complex; F:transmembrane transporter activity; P:ATP catabolic process; C:proton-transporting ATP synthase complex, coupling factor F(o); P:respiratory electron transport chain; P:mitochondrial ATP synthesis coupled proton transport; F:ATPase activity	EC:3.6.1.3
22673	CL1Contig6555	65.4145	129.006	1.8227	0.0141288	-6.14522	4.22962e-05	0.0141484	---NA---	1009	0			0	-
9622	MIRA8_c25473	159.953	315.349	4.55675	0.0144499	-6.1128	5.09968e-10	7.07819e-07	lin1_nycco ame: full=line-1 reverse transcriptase homolog	237	2	5.6862e-21	0.795	3	F:RNA binding; F:RNA-directed DNA polymerase activity; P:RNA-dependent DNA replication	EC:2.7.7.49
34477	MIRA8_c83536	113.889	224.132	3.6454	0.0162645	-5.94213	8.43975e-09	8.85701e-06	---NA---	759	0			0	-
14809	MIRA8_c21387	142.817	280.165	5.4681	0.0195174	-5.67909	1.47458e-08	1.51064e-05	rl7_yarli ame: full=60s ribosomal protein l7	1221	20	1.08599e-18	0.656	18	P:viral transcription; P:endocrine pancreas development; C:cell wall; P:positive regulation of growth rate; F:mRNA binding; C:nucleolus; P:ribosomal large subunit biogenesis; P:rRNA processing; P:translational elongation; F:DNA binding; C:vacuolar membrane; P:nematode larval development; P:translational termination; F:protein homodimerization activity; C:chloroplast; P:embryo development ending i…	-
25287	CL4175Contig1	89.7815	175.918	3.6454	0.0207222	-5.59268	4.76608e-06	0.00235713	---NA---	150	0			0	-
38497	MIRA8_rep_c126108	357.823	701.064	14.5816	0.0207992	-5.58733	1.69992e-12	3.0476e-09	---NA---	610	0			0	-
27621	ABySS_Illumina_41971	43.9134	86.0042	1.8227	0.0211931	-5.56026	0.000299711	0.0541835	---NA---	149	0			0	-
28728	MIRA8_c18004	1154.06	2254.35	53.7696	0.0238515	-5.38978	3.61035e-15	9.70892e-12	---NA---	549	0			0	-
6289	MIRA8_c15193	53.4908	104.247	2.73405	0.0262265	-5.25283	0.000319282	0.0570031	erf3b_mouse ame: full=eukaryotic peptide chain release factor gtp-binding subunit erf3b short=eukaryotic peptide chain release factor subunit 3b short=erf3b ame: full=g1 to s phase transition protein 2 homolog	1423	20	2.7043e-104	0.6025	11	P:nuclear-transcribed mRNA catabolic process, nonsense-mediated decay; F:protein binding; F:translation release factor activity; P:GTP catabolic process; P:G1/S transition of mitotic cell cycle; F:GTPase activity; P:protein methylation; C:ribosome; ; P:regulation of translational termination; C:translation release factor complex	-
39265	MIRA8_rep_c133177	618.238	1202.76	33.7199	0.0280356	-5.1566	7.00435e-13	1.36989e-09	---NA---	545	0			0	-
29623	MIRA8_c33686	95.2537	185.039	5.4681	0.029551	-5.08065	3.44948e-06	0.00183235	---NA---	292	0			0	-
28120	MIRA8_c11861	63.0681	122.491	3.6454	0.0297606	-5.07045	0.000241208	0.0480019	---NA---	1160	0			0	-
3361	CL1Contig4247	45.0207	87.3073	2.73405	0.0313153	-4.99699	0.000236528	0.0477609	ck325931hypsibius dujardini est	1837	4	6.09907e-54	0.665	0	-
25650	CL2580Contig1	88.0867	170.705	5.4681	0.0320324	-4.96432	7.26466e-10	9.19342e-07	---NA---	938	0			0	-
9381	CL1Contig18	58.5073	113.369	3.6454	0.0321551	-4.95881	0.000173861	0.0381668	klkb1_rat ame: full=plasma kallikrein ame: full=fletcher factor ame: full=kininogenin ame: full=plasma prekallikrein contains: ame: full=plasma kallikrein heavy chain contains: ame: full=plasma kallikrein light chain flags: precursor	2388	20	6.30901e-14	0.507	10	F:serine-type peptidase activity; P:plasminogen activation; C:extracellular space; C:cytoplasm; C:intrinsic to membrane; P:anatomical structure development; P:ion transport; P:positive regulation of fibrinolysis; P:cellular process; C:plasma membrane	-
24042	CL1Contig11245	363.943	702.367	25.5178	0.0363311	-4.78265	1.71771e-10	2.54855e-07	---NA---	1076	0			0	-
10874	CL1Contig13436	63.5238	122.491	4.55675	0.0372007	-4.74852	0.000257874	0.0493848	myph_echgr ame: full=myophilin	582	20	1.3664e-17	0.6045	14	P:wound healing; P:central nervous system development; P:negative regulation of cell migration; C:nuclear membrane; P:negative regulation of phagocytosis; P:hemopoiesis; P:regulation of actin filament-based process; P:cytoskeleton organization; C:stress fiber; F:actin binding; P:positive regulation of gene expression; P:regulation of cell proliferation; P:cellular response to mechanical stimulus;…	-
7702	MIRA8_rep_c96444	556.273	1072.45	40.0994	0.0373906	-4.74118	2.19847e-11	3.63822e-08	gst1_ascsu ame: full=glutathione s-transferase 1 ame: full=gst class-sigma	1427	20	2.28228e-18	0.6675	16	P:positive regulation of growth rate; P:prostaglandin metabolic process; P:determination of adult lifespan; P:apoptotic process; F:calcium ion binding; C:nucleolus; F:glutathione transferase activity; P:locomotory behavior; F:prostaglandin-D synthase activity; P:lipid storage; F:magnesium ion binding; F:protein homodimerization activity; C:cytoplasm; P:glutathione metabolic process; P:glutathione…	EC:2.5.1.18; EC:5.3.99.2
23147	CL1Contig8115	550.213	1059.41	41.0107	0.0387107	-4.69112	3.16225e-11	5.03933e-08	---NA---	1171	0			0	-
39254	MIRA8_rep_c133067	73.1011	140.734	5.4681	0.0388541	-4.68579	0.000177052	0.0384747	---NA---	480	0			0	-
27564	ABySS_Illumina_40453	252.596	486.054	19.1383	0.0393749	-4.66658	4.29427e-09	4.86236e-06	---NA---	256	0			0	-
11373	MIRA8_c3580	59.6145	114.672	4.55675	0.0397372	-4.65337	0.000119909	0.0316522	nfyb_bovin ame: full=nuclear transcription factor y subunit beta ame: full=caat box dna-binding protein subunit b ame: full=nuclear transcription factor y subunit b short=nf-yb	1440	20	6.21403e-32	0.767	6	F:sequence-specific DNA binding; F:repressing transcription factor binding; C:CCAAT-binding factor complex; F:sequence-specific DNA binding transcription factor activity; P:positive regulation of transcription, DNA-dependent;	-
24378	CL1Contig12437	247.384	475.629	19.1383	0.040238	-4.6353	5.81233e-09	6.41249e-06	---NA---	608	0			0	-
35930	MIRA8_rep_c102724	372.932	716.701	29.1632	0.0406908	-4.61915	5.94721e-10	7.99658e-07	---NA---	807	0			0	-
42823	MIRA8_c43246	45.4763	87.3073	3.6454	0.0417537	-4.58195	5.33413e-07	0.000376248	---NA---	182	0			0	-
6005	MIRA8_c43428	44.8248	86.0042	3.6454	0.0423863	-4.56026	0.00070487	0.0951837	eif3a_danre ame: full=eukaryotic translation initiation factor 3 subunit a short=eif3a ame: full=eukaryotic translation initiation factor 3 subunit 10 ame: full=eif-3-theta	655	6	4.52468e-10	0.763333	11	F:translation initiation factor activity; C:cytosol; C:nuclear lumen; F:ribosome binding; C:eukaryotic translation initiation factor 3 complex; F:protein binding; P:formation of translation initiation complex; F:structural molecule activity; P:mature ribosome assembly; C:ribosome; P:regulation of translational initiation	-
20765	CL4264Contig1	120.988	231.951	10.0248	0.0432197	-4.53217	5.26774e-06	0.00254668	---NA---	181	0			0	-
30277	MIRA8_c43116	42.8701	82.0949	3.6454	0.0444047	-4.49314	0.000554492	0.081492	---NA---	308	0			0	-
7984	CL785Contig2	122.747	234.557	10.9362	0.0466249	-4.42275	8.4326e-06	0.00385989	hdac1_bovin ame: full=histone deacetylase 1 short=hd1	1630	20	1.56594e-143	0.7855	79	F:sequence-specific DNA binding transcription factor activity; F:activating transcription factor binding; P:hippocampus development; P:positive regulation of proteolysis; P:embryo development ending in seed dormancy; P:positive regulation of receptor biosynthetic process; P:negative regulation of MHC class II biosynthetic process; P:positive regulation of cell proliferation; C:replication fork; P…	EC:3.5.1.98
37740	MIRA8_rep_c119054	120.14	229.344	10.9362	0.0476846	-4.39033	1.90641e-06	0.00109369	---NA---	629	0			0	-
26993	ABySS_Illumina_11620	109.26	208.495	10.0248	0.048082	-4.37836	3.69364e-05	0.0128166	---NA---	145	0			0	-
32130	MIRA8_c62943	79.2248	151.159	7.2908	0.0482327	-4.37385	4.76105e-05	0.0156377	---NA---	607	0			0	-
18053	MIRA8_c2092	68.9959	131.612	6.37945	0.0484715	-4.36672	0.000105197	0.0286475	tfpi1_rat ame: full=tissue factor pathway inhibitor short=tfpi ame: full=extrinsic pathway inhibitor short=epi ame: full=lipoprotein-associated coagulation inhibitor short=laci flags: precursor	1582	20	3.07061e-11	0.6325	38	C:cell surface; C:dendritic shaft; P:negative regulation of peptidase activity; P:regulation of gene expression; P:cellular cation homeostasis; P:extracellular structure organization; F:serine-type endopeptidase inhibitor activity; P:regulation of cellular macromolecule biosynthetic process; C:extracellular space; P:platelet activation; P:neuron apoptotic process; P:organ development; P:axonogene…	-
20238	CL5015Contig1	145.615	277.559	13.6702	0.0492517	-4.34368	1.3584e-07	0.000110279	---NA---	296	0			0	-
1899	CL1Contig85	261.846	499.085	24.6064	0.0493031	-4.34218	1.5788e-08	1.57979e-05	bmp7_mouse ame: full=bone morphogenetic protein 7 short=bmp-7 ame: full=osteogenic protein 1 short=op-1 flags: precursor	3606	19	1.29456e-37	0.501579	33	F:protein homodimerization activity; P:cell morphogenesis; P:transmembrane receptor protein serine/threonine kinase signaling pathway; P:regulation of phosphorylation; P:skeletal system development; P:regulation of neurogenesis; P:regulation of signal transduction; P:developmental process involved in reproduction; P:metanephros development; F:receptor binding; P:mesoderm formation; F:morphogen ac…	-
9890	CL1Contig7087	133.431	254.103	12.7589	0.0502115	-4.31584	1.46161e-06	0.00084985	ma121_drome ame: full=mannosyl-oligosaccharide alpha- -mannosidase isoform a ame: full=man -alpha-mannosidase ame: full=mannosidase-1	1442	20	2.43343e-52	0.654	16	P:N-glycan processing; P:lung alveolus development; P:root development; F:calcium ion binding; P:protein N-linked glycosylation via asparagine; P:protein folding; C:integral to Golgi membrane; C:endoplasmic reticulum-Golgi intermediate compartment; F:misfolded protein binding; F:mannosyl-oligosaccharide 1,2-alpha-mannosidase activity; C:membrane fraction; P:post-translational protein modification…	EC:3.2.1.113; EC:3.2.1.24
6239	CL4084Contig1	77.0743	145.946	8.20215	0.0561997	-4.15329	0.00047987	0.0727615	epta_ecoli ame: full=phosphoethanolamine transferase epta ame: full=polymyxin resistance protein pmrc	163	2	2.02155e-10	0.65	1	P:metabolic process	-
21608	CL1Contig2696	282.171	534.268	30.0745	0.0562911	-4.15095	8.09786e-08	6.96854e-05	---NA---	542	0			0	-
26135	MIRA8_c38456	58.5712	110.763	6.37945	0.0575955	-4.1179	0.000554934	0.081492	---NA---	372	0			0	-
3001	CL1Contig9320	584.865	1105.02	64.7058	0.0585561	-4.09404	1.52316e-09	1.82047e-06	cf544447hypsibius dujardini est	804	8	1.12729e-12	0.53	0	-
21678	CL1Contig2954	320.741	605.938	35.5426	0.0586572	-4.09155	5.47195e-08	4.90503e-05	---NA---	814	0			0	-
17926	MIRA8_c21880	182.945	344.017	21.8724	0.0635794	-3.9753	5.89011e-06	0.00278499	tcpe_human ame: full=t-complex protein 1 subunit epsilon short=tcp-1-epsilon ame: full=cct-epsilon	495	20	8.38239e-27	0.5875	13	P:'de novo' posttranslational protein folding; P:response to virus; P:determination of adult lifespan; C:nucleolus; P:growth; C:chaperonin-containing T-complex; P:hermaphrodite genitalia development; P:nematode larval development; F:protein binding; P:locomotion; P:receptor-mediated endocytosis; P:embryo development ending in birth or egg hatching; C:plasma membrane	-
38959	MIRA8_rep_c130412	79.9403	149.856	10.0248	0.0668966	-3.90192	0.000164127	0.0373461	---NA---	991	0			0	-
10893	MIRA8_c30161	93.8826	175.918	11.8475	0.0673471	-3.89224	0.000331908	0.0585287	mysa_drome ame: full=myosin heavy muscle	399	20	3.31602e-21	0.5165	13	P:reproduction; P:locomotory behavior; F:protein binding; P:growth; P:receptor-mediated endocytosis; P:positive regulation of locomotion; C:striated muscle myosin thick filament; C:A band; P:embryo development ending in birth or egg hatching; F:motor activity; P:nematode larval development; P:body morphogenesis; P:system process	-
18050	CL687Contig1	1439.44	2694.8	184.093	0.0683141	-3.87167	6.25171e-10	8.15128e-07	tfpi1_rat ame: full=tissue factor pathway inhibitor short=tfpi ame: full=extrinsic pathway inhibitor short=epi ame: full=lipoprotein-associated coagulation inhibitor short=laci flags: precursor	1728	20	3.41294e-19	0.5145	7	C:membrane; P:response to stress; P:cellular process; F:endopeptidase inhibitor activity; F:binding; P:negative regulation of peptidase activity; P:multicellular organismal process	-
13556	MIRA8_c14819	162.942	304.924	20.961	0.0687419	-3.86267	1.51801e-05	0.00593776	psmd2_rat ame: full=26s proteasome non-atpase regulatory subunit 2	229	4	5.35051e-16	0.78	12	F:protein binding; P:regulation of cellular amino acid metabolic process; P:positive regulation of ubiquitin-protein ligase activity involved in mitotic cell cycle; P:viral reproduction; P:negative regulation of ubiquitin-protein ligase activity involved in mitotic cell cycle; P:S phase of mitotic cell cycle; P:M/G1 transition of mitotic cell cycle; P:anaphase-promoting complex-dependent proteaso…	-
26966	MIRA8_rep_c93304	225.683	422.202	29.1632	0.069074	-3.85571	4.60153e-06	0.00230221	---NA---	124	0			0	-
26965	ABySS_Illumina_9324	237.67	444.355	30.9859	0.0697323	-3.84203	3.51717e-06	0.00184553	---NA---	124	0			0	-
26790	ABySS_Illumina_32559	207.831	388.322	27.3405	0.0704068	-3.82814	2.42973e-06	0.00135771	---NA---	222	0			0	-
27061	ABySS_Illumina_22268	221.382	411.778	30.9859	0.0752491	-3.73218	2.92569e-06	0.00159347	---NA---	281	0			0	-
26286	MIRA8_c43131	135.318	251.497	19.1383	0.0760977	-3.716	6.7821e-05	0.020696	---NA---	355	0			0	-
25182	CL41Contig2	194.604	360.957	28.2518	0.0782693	-3.67541	8.89293e-06	0.00402775	---NA---	2531	0			0	-
13557	MIRA8_c3705	175.646	325.773	25.5178	0.0783299	-3.67429	1.78708e-05	0.00686543	psmd2_rat ame: full=26s proteasome non-atpase regulatory subunit 2	1358	16	5.10109e-121	0.53375	12	F:protein binding; P:regulation of cellular amino acid metabolic process; P:positive regulation of ubiquitin-protein ligase activity involved in mitotic cell cycle; P:viral reproduction; P:negative regulation of ubiquitin-protein ligase activity involved in mitotic cell cycle; P:S phase of mitotic cell cycle; P:M/G1 transition of mitotic cell cycle; P:anaphase-promoting complex-dependent proteaso…	-
26791	MIRA8_c26444	125.089	231.951	18.227	0.0785813	-3.66967	7.1479e-05	0.0214612	---NA---	177	0			0	-
26123	MIRA8_c40244	106.13	196.767	15.4929	0.0787375	-3.66681	0.000303469	0.0546333	---NA---	164	0			0	-
10799	CL1Contig1174	281.58	521.237	41.9221	0.080428	-3.63616	6.9138e-07	0.000464813	mtu1_drome ame: full=mitochondrial trna-specific 2-thiouridylase 1	1471	20	1.67317e-48	0.6475	4	F:binding; F:methyltransferase activity; P:tRNA processing; C:mitochondrion	EC:2.1.1.0
9781	MIRA8_rep_c120666	72.5774	134.219	10.9362	0.0814805	-3.6174	0.000602356	0.0861049	lrp1_mouse ame: full=prolow-density lipoprotein receptor-related protein 1 short=lrp-1 ame: full=alpha-2-macroglobulin receptor short=a2mr ame: cd_antigen=cd91 contains: ame: full=low-density lipoprotein receptor-related protein 1 85 kda subunit short=lrp-85 contains: ame: full=low-density lipoprotein receptor-related protein 1 515 kda subunit short=lrp-515 contains: ame: full=low-density lipopro…	1189	20	5.73064e-17	0.6095	59	P:steroid metabolic process; C:cell surface; C:brush border membrane; C:endocytic vesicle; P:endosomal transport; P:regulation of cell migration; F:hemoglobin binding; P:nematode larval development; P:lipoprotein transport; C:apical plasma membrane; P:response to X-ray; P:apoptotic cell clearance; F:very-low-density lipoprotein particle receptor activity; P:positive regulation of cholesterol effl…	-
21245	CL1Contig1182	335.458	618.969	51.9469	0.0839249	-3.57476	8.62221e-07	0.00054557	---NA---	1101	0			0	-
38200	MIRA8_rep_c123267	141.246	260.619	21.8724	0.0839249	-3.57476	9.30456e-05	0.0263386	---NA---	956	0			0	-
5892	MIRA8_c7269	139.291	256.709	21.8724	0.0852029	-3.55295	6.49269e-05	0.0199544	ef2_schpo ame: full=elongation factor 2 short=ef-2	933	20	1.43291e-54	0.705	5	C:cytosol; P:translational elongation; F:protein binding; F:nucleotide binding; C:ribonucleoprotein complex	-
17923	CL1806Contig1	102.676	188.949	16.4043	0.0868188	-3.52585	0.000472951	0.0726774	tcpe_human ame: full=t-complex protein 1 subunit epsilon short=tcp-1-epsilon ame: full=cct-epsilon	1706	20	2.84964e-127	0.662	15	P:'de novo' posttranslational protein folding; P:response to virus; P:determination of adult lifespan; C:cytoskeleton; C:nucleolus; P:growth; C:chaperonin-containing T-complex; P:hermaphrodite genitalia development; F:ATP binding; P:nematode larval development; P:locomotion; P:receptor-mediated endocytosis; F:unfolded protein binding; P:embryo development ending in birth or egg hatching; C:plasma…	-
5891	CL1Contig4084	147.369	271.043	23.6951	0.0874217	-3.51586	5.42419e-05	0.0174475	ef2_schpo ame: full=elongation factor 2 short=ef-2	2373	20	0	0.662	4	C:cytosol; P:translational elongation; F:protein binding; C:ribonucleoprotein complex	-
32976	MIRA8_c70742	223.464	410.474	36.454	0.0888094	-3.49314	1.34752e-05	0.00546978	---NA---	472	0			0	-
27020	ABySS_Illumina_15812	87.431	160.28	14.5816	0.0909755	-3.45838	0.000447286	0.0718111	---NA---	167	0			0	-
27092	ABySS_Illumina_26149	201.899	370.079	33.7199	0.0911156	-3.45616	1.54716e-05	0.00599726	---NA---	127	0			0	-
587	MIRA8_c13649	199.749	364.866	34.6313	0.094915	-3.39722	2.46286e-05	0.00913531	act2_moloc ame: full= muscle-type ame: full=a2	1326	20	2.76341e-47	0.98	32	P:response to virus; P:skeletal muscle fiber development; C:actomyosin, actin part; P:response to ethanol; P:response to mechanical stimulus; P:cardiac muscle contraction; P:skeletal muscle fiber adaptation; P:cardiac myofibril assembly; P:muscle filament sliding; F:ADP binding; C:striated muscle thin filament; P:response to steroid hormone stimulus; F:myosin binding; C:cytosol; P:skeletal muscle…	EC:3.6.1.3
28692	MIRA8_c17429	192.126	350.532	33.7199	0.0961964	-3.37787	2.86173e-05	0.010261	---NA---	405	0			0	-
26003	MIRA8_c38320	99.6785	181.13	18.227	0.100629	-3.31288	0.000253063	0.0490475	---NA---	502	0			0	-
13054	CL1Contig7224	243.854	443.052	44.6561	0.100792	-3.31055	9.556e-06	0.00423883	ppme1_bovin ame: full=protein phosphatase methylesterase 1 short=pme-1	1593	5	1.17835e-10	0.754	11	F:protein phosphatase type 2A regulator activity; P:embryo development ending in birth or egg hatching; P:nematode larval development; F:protein phosphatase 2A binding; F:protein C-terminal methylesterase activity; P:protein demethylation; F:carboxylesterase activity; F:protein phosphatase inhibitor activity; P:reproduction; P:determination of adult lifespan; P:growth	EC:3.1.1.1
25508	CL2032Contig1	132.839	241.072	24.6064	0.102071	-3.29236	0.000353527	0.0613355	---NA---	1885	0			0	-
12192	MIRA8_c9661	220.334	398.747	41.9221	0.105135	-3.24969	4.07787e-05	0.0138861	pcna2_dauca ame: full=proliferating cell nuclear antigen large form short=pcna ame: full=cyclin	1147	20	8.61164e-71	0.696	32	F:dinucleotide insertion or deletion binding; C:nucleoplasm; P:regulation of DNA replication; F:MutLalpha complex binding; F:purine-specific mismatch base pair DNA N-glycosylase activity; C:nuclear lamina; P:heart development; F:DNA polymerase processivity factor activity; C:microtubule cytoskeleton; P:transcription-coupled nucleotide-excision repair; P:nucleotide-excision repair, DNA gap filling…	-
8625	CL1Contig9997	99.4826	179.827	19.1383	0.106426	-3.23207	0.000678921	0.0924428	if4a1_ponab ame: full=eukaryotic initiation factor 4a-i short=eif-4a-i short=eif4a-i ame: full=atp-dependent rna helicase eif4a-1	886	20	4.67608e-52	0.6705	25	P:nuclear-transcribed mRNA catabolic process, nonsense-mediated decay; P:determination of adult lifespan; P:reproduction; P:negative regulation of translation; F:protein binding; P:positive regulation of growth rate; F:poly(A) RNA binding; P:locomotion; C:eukaryotic translation initiation factor 4F complex; P:positive regulation of translation; C:exon-exon junction complex; C:cytosol; P:lipid sto…	-
14881	MIRA8_c18411	377.213	681.518	72.908	0.106979	-3.2246	5.87749e-06	0.00278499	rla1_schpo ame: full=60s acidic ribosomal protein p1-alpha 1 short=a1	427	4	1.64853e-07	0.75	0	-
30820	MIRA8_c49272	112.577	203.283	21.8724	0.107596	-3.2163	0.000707899	0.0951837	---NA---	561	0			0	-
14849	CL1851Contig1	290.174	523.844	56.5037	0.107864	-3.21272	1.38788e-05	0.00558095	rl8_sollc ame: full=60s ribosomal protein l8 ame: full=l2 ame: full=ribosomal protein tl2	976	20	3.70794e-93	0.7825	13	P:viral transcription; P:endocrine pancreas development; P:positive regulation of growth rate; F:rRNA binding; F:structural constituent of ribosome; P:translational elongation; P:nematode larval development; F:protein binding; P:locomotion; P:translational termination; P:embryo development ending in birth or egg hatching; C:cytosolic large ribosomal subunit; P:ribosome biogenesis	-
20143	CL573Contig1	130.037	234.557	25.5178	0.108792	-3.20036	0.000414353	0.0682013	---NA---	915	0			0	-
12195	MIRA8_c25263	183.72	330.986	36.454	0.110138	-3.18262	0.00010145	0.0279812	pcna_soybn ame: full=proliferating cell nuclear antigen short=pcna ame: full=cyclin	364	20	4.66011e-28	0.693	32	F:dinucleotide insertion or deletion binding; C:nucleoplasm; P:regulation of DNA replication; F:MutLalpha complex binding; F:purine-specific mismatch base pair DNA N-glycosylase activity; C:nuclear lamina; P:heart development; F:DNA polymerase processivity factor activity; C:microtubule cytoskeleton; P:transcription-coupled nucleotide-excision repair; P:nucleotide-excision repair, DNA gap filling…	-
14874	MIRA8_c39709	195.512	351.835	39.188	0.111382	-3.16641	9.19597e-05	0.026269	rla0_soybn ame: full=60s acidic ribosomal protein p0	1074	20	4.64142e-31	0.584	9	P:response to salt stress; P:cellular component organization or biogenesis at cellular level; P:translational elongation; F:protein binding; P:viral infectious cycle; C:cytosolic ribosome; C:membrane; C:nucleus; P:embryo development	-
30774	MIRA8_c4882	121.763	218.92	24.6064	0.112399	-3.15329	0.000712013	0.0954386	---NA---	931	0			0	-
13521	CL1Contig2019	197.922	355.744	40.0994	0.11272	-3.14919	0.000112666	0.0301099	psd13_bovin ame: full=26s proteasome non-atpase regulatory subunit 13 ame: full=26s proteasome regulatory subunit rpn9 ame: full=26s proteasome regulatory subunit s11 ame: full=26s proteasome regulatory subunit	1484	8	2.54008e-36	0.5225	6	P:cellular nitrogen compound metabolic process; P:interphase of mitotic cell cycle; P:regulation of ubiquitin-protein ligase activity involved in mitotic cell cycle; C:proteasome complex; P:positive regulation of cellular process; P:negative regulation of cellular process	-
17908	CL1Contig1274	146.65	263.225	30.0745	0.114254	-3.12968	0.000372996	0.0637277	tcpb_mouse ame: full=t-complex protein 1 subunit beta short=tcp-1-beta ame: full=cct-beta	1595	20	1.51087e-82	0.616	5	C:nucleolus; P:'de novo' posttranslational protein folding; F:unfolded protein binding; C:cytosol; F:nucleotide binding	-
14248	MIRA8_c17984	184.631	330.986	38.2767	0.115645	-3.11223	0.000123283	0.0322374	ring u-box domain-containing protein	263	2	5.90495e-09	0.58	1	F:zinc ion binding
12252	CL1Contig6842	128.994	230.648	27.3405	0.118538	-3.07658	0.000487911	0.0734034	pdi1_schpo ame: full= protein disulfide-isomerase flags: precursor	1106	20	5.00093e-44	0.5225	14	P:anatomical structure morphogenesis; F:protein binding; P:peptidyl-amino acid modification; P:positive regulation of biological process; P:locomotion; F:transferase activity; P:establishment of localization in cell; F:oxidoreductase activity; P:protein transport; F:isomerase activity; P:embryo development; P:signal transduction; P:small molecule metabolic process; C:endoplasmic reticulum	-
28975	MIRA8_c22187	199.941	357.048	42.8334	0.119966	-3.05931	0.000167111	0.0374494	---NA---	691	0			0	-
23041	CL1Contig7781	237.27	423.505	51.0356	0.120508	-3.05281	8.42692e-05	0.0248346	---NA---	1416	0			0	-
14873	CL1Contig1432	218.508	389.625	47.3902	0.12163	-3.03943	9.91868e-05	0.0277124	rla0_schpo ame: full=60s acidic ribosomal protein p0	1435	20	3.98605e-71	0.664	13	P:viral transcription; P:endocrine pancreas development; F:RNA binding; P:response to salt stress; F:structural constituent of ribosome; P:translational elongation; F:protein binding; P:translational termination; C:cytosolic large ribosomal subunit; C:membrane; C:nucleus; P:embryo development; P:ribosome biogenesis	-
14404	CL1372Contig1	365.221	650.244	80.1988	0.123336	-3.01933	2.04067e-05	0.00770209	rl16_neucr ame: full=60s ribosomal protein l16	622	20	1.1011e-63	0.733	11	P:viral transcription; P:endocrine pancreas development; P:growth; F:structural constituent of ribosome; P:translational elongation; P:nematode larval development; P:translational termination; P:embryo development ending in birth or egg hatching; C:membrane; C:cytosolic large ribosomal subunit; P:ribosome biogenesis	-
30271	MIRA8_c43074	239.485	426.112	52.8583	0.124048	-3.01103	5.78055e-05	0.0182882	---NA---	768	0			0	-
16632	CL1221Contig1	143	254.103	31.8972	0.125529	-2.99391	0.000683666	0.0927953	smc4_arath ame: full=structural maintenance of chromosomes protein 4 short= 4 short=smc protein 4 short=smc-4 ame: full=chromosome-associated protein c short= -c	602	20	9.3734e-49	0.774	39	C:X chromosome; P:transport; C:nucleoplasm; P:cell cycle checkpoint; P:oviposition; P:dosage compensation by hypoactivation of X chromosome; P:mitotic prometaphase; P:positive regulation of growth rate; P:signal transduction in response to DNA damage; P:mitotic spindle organization; P:mitotic chromosome condensation; C:meiotic cohesin complex; P:mitotic metaphase/anaphase transition; C:cytoplasm;…	-
20327	CL2764Contig1	134.27	238.466	30.0745	0.126117	-2.98717	0.000706062	0.0951837	---NA---	656	0			0	-
14249	MIRA8_c21228	154.14	273.65	34.6313	0.126553	-2.98218	0.000405414	0.0670913	ring u-box domain-containing protein	671	2	1.0827e-07	0.575	1	F:zinc ion binding
29769	MIRA8_c3615	205.021	363.563	46.4788	0.127843	-2.96756	0.000226584	0.0462049	---NA---	1185	0			0	-
34593	MIRA8_c84612	136.681	242.375	30.9859	0.127843	-2.96756	0.00073076	0.0967459	---NA---	664	0			0	-
14468	MIRA8_c13880	208.083	368.775	47.3902	0.128507	-2.96008	0.000158049	0.0366853	rl20_schpo ame: full=60s ribosomal protein l20 ame: full=yl17	599	13	7.82773e-56	0.733846	8	P:viral transcription; P:endocrine pancreas development; F:RNA binding; P:translational elongation; F:protein binding; P:translational termination; C:membrane; C:cytosolic large ribosomal subunit	-
21304	CL1Contig1431	447.632	792.281	102.983	0.129982	-2.94361	1.12955e-05	0.00481199	---NA---	1619	0			0	-
25683	CL3964Contig1	1471.82	2600.97	342.667	0.131746	-2.92417	1.35293e-06	0.00079743	---NA---	280	0			0	-
21590	CL1Contig2638	232.578	410.474	54.681	0.133214	-2.90818	0.000230587	0.0467994	---NA---	1088	0			0	-
13965	CL882Contig1	154.4	272.347	36.454	0.133851	-2.9013	0.000726111	0.0967257	rbbp6_human ame: full=e3 ubiquitin-protein ligase rbbp6 ame: full=proliferation potential-related protein ame: full=protein p2p-r ame: full=retinoblastoma-binding q protein 1 short=rbq-1 ame: full=retinoblastoma-binding protein 6 ame: full=p53-associated cellular protein of testis	1583	2	7.49443e-50	0.475	2	F:ligase activity; F:binding	-
15324	CL4061Contig1	237.398	418.293	56.5037	0.135082	-2.8881	0.000214524	0.0439539	rs102_arath ame: full=40s ribosomal protein s10-2	436	18	1.84384e-12	0.669444	12	P:viral transcription; P:endocrine pancreas development; C:cell wall; C:nucleolus; F:structural constituent of ribosome; P:translational elongation; C:cytosolic small ribosomal subunit; F:protein binding; P:translational termination; P:ribosomal small subunit assembly; C:chloroplast; C:membrane	-
32974	MIRA8_c70733	319.745	562.936	76.5534	0.135989	-2.87843	5.87008e-05	0.0184359	---NA---	541	0			0	-
30121	MIRA8_c40873	247.691	435.233	60.1491	0.1382	-2.85517	0.00017225	0.0381092	---NA---	866	0			0	-
7688	MIRA8_c34704	191.143	334.895	47.3902	0.141508	-2.82105	0.000256488	0.0493848	gsp1_canal ame: full=gtp-binding nuclear protein gsp1 ran	580	20	6.21278e-47	0.7465	26	C:chromatin; C:apoplast; P:mitotic spindle organization; P:response to salt stress; F:GTP binding; P:androgen receptor signaling pathway; P:protein export from nucleus; C:cell wall; P:GTP catabolic process; P:DNA metabolic process; C:cytosol; C:nuclear pore; P:viral genome transport in host cell; P:mitosis; F:transcription coactivator activity; P:viral infectious cycle; P:response to cadmium ion;…	-
17614	MIRA8_c4710	208.407	364.866	51.9469	0.142373	-2.81226	0.000261484	0.0497827	syntaxin-like protein	1107	20	3.17468e-16	0.496	3	P:vesicle-mediated transport; C:integral to membrane; P:transport
25792	CL3884Contig1	192.25	336.198	48.3015	0.14367	-2.79917	0.000560436	0.08202	---NA---	241	0			0	-
7069	CL4615Contig1	208.862	364.866	52.8583	0.14487	-2.78717	0.00038388	0.0642693	gblp_danre ame: full=guanine nucleotide-binding protein subunit beta-2-like 1 ame: full=receptor of activated protein kinase c short=rack	260	20	9.16198e-16	0.633	34	F:protein kinase C binding; P:root development; P:ribosome biogenesis; P:regulation of protein localization; C:midbody; P:positive regulation of apoptotic process; F:receptor tyrosine kinase binding; P:positive regulation of GTPase activity; P:regulation of cell cycle; F:SH2 domain binding; P:positive regulation of protein homooligomerization; C:cytosolic ribosome; P:seed germination; C:phagocyti…	-
14277	CL2682Contig1	209.969	366.169	53.7696	0.146844	-2.76765	0.000374854	0.0637291	rl10_bomma ame: full=60s ribosomal protein l10 ame: full=qm protein homolog	402	20	2.2059e-33	0.7875	13	P:viral transcription; P:endocrine pancreas development; C:nucleolus; F:structural constituent of ribosome; P:translational elongation; P:cellular response to UV-B; C:vacuolar membrane; F:protein binding; P:translational termination; C:chloroplast; C:cytosolic large ribosomal subunit; C:endoplasmic reticulum; P:ribosome biogenesis	-
695	MIRA8_rep_c99703	524.826	914.772	134.88	0.147446	-2.76174	2.35406e-05	0.00880765	adk_mouse ame: full=adenosine kinase short=ak ame: full=adenosine 5 -phosphotransferase	1049	11	1.3619e-27	0.517273	17	C:vacuolar membrane; C:apoplast; P:adenosine metabolic process; F:protein serine/threonine/tyrosine kinase activity; C:chloroplast; C:cytosol; P:AMP biosynthetic process; P:protein phosphorylation; P:response to cadmium ion; F:adenosine kinase activity; P:purine ribonucleoside salvage; P:response to trehalose-6-phosphate stimulus; C:plasma membrane; F:copper ion binding; C:nucleus; C:mitochondrio…	EC:2.7.112.1; EC:2.7.1.20
15454	CL1Contig4733	308.081	536.874	79.2874	0.147683	-2.75942	0.000128118	0.0330092	rs19a_yeast ame: full=40s ribosomal protein s19-a ame: full=rp55a ame: full=s16a ame: full=yp45 ame: full=ys16a	1091	20	1.39078e-14	0.5995	10	P:gas transport; C:nucleolus; P:rRNA processing; F:structural constituent of ribosome; P:translational elongation; C:cytosolic small ribosomal subunit; P:erythrocyte differentiation; P:ribosomal small subunit biogenesis; F:protein binding; P:viral infectious cycle	-
14310	CL5094Contig1	229.644	400.05	59.2377	0.148076	-2.75559	0.000280165	0.052218	rl11_dicdi ame: full=60s ribosomal protein l11 ame: full=vegetative-specific protein v18	443	20	4.13808e-31	0.643	16	P:viral transcription; P:endocrine pancreas development; P:gamete generation; P:positive regulation of growth rate; F:RNA binding; C:nucleolus; P:rRNA processing; P:ribosomal large subunit biogenesis; P:hermaphrodite genitalia development; P:translational elongation; P:protein targeting; F:protein binding; P:inductive cell migration; P:translational termination; P:embryo development ending in bir…	-
27358	ABySS_Illumina_35145	288.211	501.691	74.7307	0.148958	-2.74703	0.000181524	0.0392483	---NA---	157	0			0	-
21901	CL1Contig3746	178.959	311.439	46.4788	0.149239	-2.74431	0.000548735	0.0811355	---NA---	1383	0			0	-
33251	MIRA8_c7320	254.79	443.052	66.5285	0.15016	-2.73543	0.000276458	0.0519439	---NA---	738	0			0	-
15370	CL1Contig7911	267.689	465.204	70.1739	0.150845	-2.72886	0.000214253	0.0439539	rs13_soybn ame: full=40s ribosomal protein s13	1714	20	1.1547e-35	0.868	19	P:translational termination; F:protein binding; C:membrane; P:cytokinesis by cell plate formation; P:translational elongation; C:chloroplast; C:cell wall; P:endocrine pancreas development; C:nucleolus; P:negative regulation of RNA splicing; P:leaf morphogenesis; P:trichome morphogenesis; F:structural constituent of ribosome; P:viral transcription; F:mRNA binding; F:rRNA binding; C:cytosolic small…	-
25498	CL1709Contig1	338.504	587.695	89.3123	0.15197	-2.71814	0.000145137	0.0354909	---NA---	365	0			0	-
14429	CL2553Contig1	289.774	502.994	76.5534	0.152195	-2.716	0.000186246	0.0397699	rl18_drome ame: full=60s ribosomal protein l18	608	20	7.14071e-28	0.707	10	P:embryo development ending in birth or egg hatching; P:nematode larval development; F:structural constituent of ribosome; P:molting cycle, collagen and cuticulin-based cuticle; P:reproduction; C:cytosolic large ribosomal subunit; P:growth; P:receptor-mediated endocytosis; P:translation; P:ribosome biogenesis	-
25803	CL4241Contig1	242.151	419.596	64.7058	0.15421	-2.69703	0.000289849	0.0530695	---NA---	121	0			0	-
30682	MIRA8_c47784	267.949	463.901	71.9966	0.155198	-2.68782	0.000165977	0.0373899	---NA---	934	0			0	-
14891	MIRA8_c17476	344.887	596.817	92.9577	0.155756	-2.68264	0.000136268	0.0342878	rla2_cryst ame: full=60s acidic ribosomal protein p2	401	20	8.71475e-14	0.7315	7	P:viral transcription; P:endocrine pancreas development; F:RNA binding; P:translational elongation; F:protein binding; P:translational termination; C:cytosolic large ribosomal subunit	-
4063	MIRA8_c21324	209.382	362.26	56.5037	0.155975	-2.68061	0.00046753	0.0726225	copa_mouse ame: full=coatomer subunit alpha ame: full=alpha-coat protein short=alpha-cop contains: ame: full=xenin ame: full=xenopsin-related peptide contains: ame: full=proxenin	444	5	2.36067e-10	0.478	3	P:Golgi vesicle transport; C:membrane; C:Golgi apparatus	-
24879	CL4120Contig1	997.787	1723.99	271.582	0.157531	-2.66629	1.16387e-05	0.00490961	---NA---	240	0			0	-
9547	CL1Contig5306	203.714	351.835	55.5923	0.158007	-2.66194	0.000728995	0.0967459	leishmanolysin family protein	1116	20	1.30284e-25	0.4955	5	F:peptidase inhibitor activity; F:serine-type endopeptidase inhibitor activity; P:negative regulation of peptidase activity; F:binding;
34549	MIRA8_c84182	256.613	443.052	70.1739	0.158388	-2.65847	0.00029946	0.0541835	---NA---	676	0			0	-
15666	CL4670Contig1	274.984	474.326	75.642	0.159473	-2.64862	0.000340356	0.0597734	rs6b_schpo ame: full=40s ribosomal protein s6-b	776	20	1.3967e-62	0.68	25	P:translational termination; P:activation-induced cell death of T cells; P:gastrulation; F:protein binding; P:insulin receptor signaling pathway; C:polysome; P:ribosomal small subunit assembly; P:erythrocyte development; P:translational elongation; P:endocrine pancreas development; P:TOR signaling cascade; P:placenta development; C:nucleolus; P:T cell proliferation involved in immune response; P:…	-
17812	CL1Contig12123	229.967	396.14	63.7945	0.16104	-2.63451	0.000451677	0.0719789	tbb2b_human ame: full=tubulin beta-2b chain	858	20	2.07777e-57	0.8905	26	P:neuron migration; C:cilium; P:natural killer cell mediated cytotoxicity; C:tubulin complex; F:GTP binding; F:MHC class I protein binding; P:GTP catabolic process; P:spindle assembly; C:myelin sheath; C:cytosol; C:microtubule; P:protein polymerization; C:neuronal cell body; P:mitosis; C:internode region of axon; F:unfolded protein binding; F:peptide binding; F:protein complex binding; F:GTPase a…	-
11710	CL1705Contig1	292.508	502.994	82.0215	0.163066	-2.61647	0.000331502	0.0585287	nuclear segregation	1666	6	5.99264e-10	0.421667	0	-
15446	CL1Contig3151	379.739	652.85	106.628	0.163327	-2.61417	0.000144068	0.0354909	rs19_emeni ame: full=40s ribosomal protein s19 ame: full=s16	841	20	2.63615e-33	0.648	18	P:viral transcription; P:endocrine pancreas development; C:cell wall; F:RNA binding; P:gas transport; C:nucleolus; P:rRNA processing; F:structural constituent of ribosome; P:translational elongation; C:cytosolic small ribosomal subunit; P:positive regulation of cellular component movement; P:erythrocyte differentiation; P:ribosomal small subunit biogenesis; P:response to extracellular stimulus; F…	-
28373	MIRA8_c136682	364.038	624.182	103.894	0.166448	-2.58686	0.00014808	0.0354909	---NA---	229	0			0	-
8637	MIRA8_c4413	223.908	383.109	64.7058	0.168896	-2.56579	0.000598089	0.0857799	if4a_caeel ame: full=eukaryotic initiation factor 4a short=eif-4a ame: full=atp-dependent rna helicase eif4a ame: full=initiation factor 1	1379	20	6.13853e-130	0.755	20	C:eukaryotic translation initiation factor 4F complex; C:cytosol; P:positive regulation of growth rate; F:mRNA binding; P:determination of adult lifespan; P:response to protein stimulus; P:nuclear-transcribed mRNA poly(A) tail shortening; F:ATP-dependent helicase activity; P:reproduction; F:RNA cap binding; F:translation factor activity, nucleic acid binding; F:ATP binding; P:lipid storage; P:nem…	-
22250	CL1Contig4979	264.168	450.87	77.4647	0.171812	-2.5411	0.000619407	0.0876685	---NA---	978	0			0	-
30053	MIRA8_c39832	369.574	630.697	108.451	0.171954	-2.53991	0.000159033	0.0366853	---NA---	539	0			0	-
39811	MIRA8_rep_c137746	901.882	1537.65	266.114	0.173065	-2.53061	3.417e-05	0.0121507	---NA---	297	0			0	-
3187	CL1Contig8187	228.532	389.625	67.4399	0.173089	-2.53041	0.000517969	0.0771775	chit1_human ame: full=chitotriosidase-1 ame: full=chitinase-1 flags: precursor	2687	20	8.67405e-68	0.602	13	F:endochitinase activity; P:chitin catabolic process; P:positive regulation of chemokine secretion; F:kinase binding; P:production of molecular mediator involved in inflammatory response; C:extracellular space; F:chitin binding; P:response to bacterium; P:reproductive process; C:proteinaceous extracellular matrix; F:extracellular matrix structural constituent; C:cytoplasm; P:cell wall macromolecu…	-
21042	CL1Contig329	366.772	624.182	109.362	0.175209	-2.51286	0.000238655	0.0477609	---NA---	785	0			0	-
8222	MIRA8_c88250	267.489	454.78	80.1988	0.176346	-2.50352	0.000369722	0.0636321	hsp71_schpo ame: full=probable heat shock protein ssa1	420	20	2.8331e-12	0.461	4	F:binding; P:response to abiotic stimulus; C:cytoplasmic part; P:response to stress	-
18852	CL3155Contig1	239.281	406.565	71.9966	0.177085	-2.49749	0.000669932	0.0917998	tyrosine recombinase	618	20	2.68706e-20	0.572	0	-
42520	MIRA8_c10773	241.495	409.171	73.8193	0.180412	-2.47063	0.000276314	0.0519439	---NA---	997	0			0	-
24652	CL1Contig13340	1060.7	1796.97	324.44	0.180549	-2.46954	4.09868e-05	0.0138861	---NA---	1153	0			0	-
32865	MIRA8_c69733	457.844	775.341	140.348	0.181014	-2.46582	0.000164006	0.0373461	---NA---	594	0			0	-
37467	MIRA8_rep_c116804	646.44	1093.3	199.586	0.182554	-2.4536	0.000129197	0.0330891	---NA---	191	0			0	-
23961	CL1Contig10959	308.465	521.237	95.6917	0.183586	-2.44547	0.000462761	0.0721422	---NA---	974	0			0	-
29472	MIRA8_c30535	428.137	723.217	133.057	0.183979	-2.44238	0.000210632	0.0435715	---NA---	432	0			0	-
25278	CL3799Contig1	2128.89	3595.23	662.551	0.184286	-2.43998	2.75542e-05	0.00996282	---NA---	248	0			0	-
3085	CL3207Contig1	304.555	513.419	95.6917	0.186381	-2.42367	0.000462758	0.0721422	cg6574 cg6574-pa	1293	2	5.74665e-07	0.38	0	-
3980	MIRA8_rep_c139015	316.607	532.965	100.248	0.188096	-2.41046	0.000457172	0.0721422	co742051hypsibius dujardini est	1026	20	5.32482e-27	0.808	0	-
20347	CL4117Contig1	1680.23	2826.41	534.051	0.18895	-2.40392	4.24186e-05	0.0141484	---NA---	246	0			0	-
11648	CL1Contig11992	446.636	749.279	143.993	0.192176	-2.3795	0.000318346	0.0570031	nsr1_yeast ame: full=nuclear localization sequence-binding protein ame: full=p67	1532	20	9.4656e-18	0.4365	5	P:response to stimulus; C:chloroplast part; P:RNA processing; F:RNA binding; P:mRNA metabolic process	-
18189	CL1Contig6835	391.718	656.759	126.678	0.192883	-2.3742	0.000449197	0.0718497	tktl2_mouse ame: full=transketolase-like protein 2	1113	11	1.86832e-14	0.691818	17	P:regulation of growth; C:cytosol; P:xylulose biosynthetic process; F:thiamine pyrophosphate binding; P:thiamine metabolic process; F:monosaccharide binding; C:peroxisome; C:soluble fraction; F:transketolase activity; P:pentose-phosphate shunt, non-oxidative branch; P:ribose phosphate biosynthetic process; C:microsome; F:protein binding; F:magnesium ion binding; P:energy reserve metabolic process…	EC:2.2.1.1
8429	CL2972Contig1	482.595	806.615	158.575	0.196593	-2.34672	0.000280344	0.052218	hypothetical protein DAPPUDRAFT_62084 [Daphnia pulex]	733	2	1.00114e-07	0.51	3	F:chitin binding; P:chitin metabolic process; C:extracellular region
22516	CL1Contig5984	363.314	607.242	119.387	0.196605	-2.34663	0.000482593	0.072858	---NA---	454	0			0	-
20904	CL4239Contig1	1598.79	2663.52	534.051	0.200505	-2.31829	7.59791e-05	0.0225459	---NA---	288	0			0	-
17791	CL1Contig11839	501.745	833.98	169.511	0.203256	-2.29863	0.000364303	0.0629513	tba1_homam ame: full=tubulin alpha-1 chain ame: full=alpha-i tubulin	1559	20	9.31019e-154	0.9085	15	P:'de novo' posttranslational protein folding; C:cytosol; P:platelet activation; P:G2/M transition of mitotic cell cycle; P:protein polymerization; C:cytoplasmic microtubule; P:GTP catabolic process; P:microtubule-based movement; F:protein domain specific binding; F:GTPase activity; F:protein heterodimerization activity; P:platelet degranulation; C:extracellular region; F:structural molecule acti…	-
16247	CL1Contig758	437.186	725.823	148.55	0.204664	-2.28867	0.000543779	0.0806799	sc61g_schpo ame: full=probable protein transport protein sec61 subunit gamma	1184	16	2.24534e-13	0.75	10	P:protein targeting to ER; C:integral to endoplasmic reticulum membrane; F:P-P-bond-hydrolysis-driven protein transmembrane transporter activity; P:molting cycle, collagen and cuticulin-based cuticle; P:nematode larval development; P:oocyte growth; P:embryo development ending in birth or egg hatching; P:ovulation; C:plasma membrane; C:chloroplast envelope	-
30641	MIRA8_c47246	428.001	710.186	145.816	0.205321	-2.28405	0.000663509	0.0912103	---NA---	462	0			0	-
35594	MIRA8_c9803	4052	6709.63	1394.36	0.207816	-2.26662	6.40442e-05	0.0198247	---NA---	665	0			0	-
20338	CL3556Contig1	684.929	1131.09	238.774	0.211101	-2.24399	0.000284286	0.0524855	---NA---	305	0			0	-
36585	MIRA8_rep_c108197	985.895	1623.65	348.136	0.214415	-2.22152	0.00019233	0.0405657	---NA---	928	0			0	-
27781	ABySS_Illumina_45231	466.238	767.522	164.954	0.214918	-2.21814	0.000566407	0.0826129	---NA---	245	0			0	-
21564	CL1Contig2547	1243.47	2045.86	441.093	0.215603	-2.21355	0.000172712	0.0381092	---NA---	1137	0			0	-
12764	CL1Contig3959	458.811	754.491	163.132	0.216214	-2.20947	0.000590395	0.0855794	pls_staac ame: full= surface protein sacol0050 flags: precursor	2532	1	8.00507e-07	0.41	5	C:cell wall; F:hydrolase activity; C:cell surface; C:membrane; C:extracellular region
20377	CL260Contig1	1826.32	3001.02	651.615	0.217131	-2.20336	0.000140658	0.0351866	---NA---	397	0			0	-
21645	CL1Contig2839	1048.62	1713.57	383.678	0.223906	-2.15903	0.000264176	0.0500736	---NA---	2159	0			0	-
8930	CL1Contig12470	472.945	772.734	173.156	0.224083	-2.1579	0.000759139	0.0998882	isoform a	1183	20	1.15961e-19	0.6235	3	F:chitin binding; P:chitin metabolic process; C:extracellular region
27162	ABySS_Illumina_29862	1370.89	2238.71	503.065	0.224712	-2.15385	0.000258247	0.0493848	---NA---	109	0			0	-
33466	MIRA8_c75059	687.463	1120.66	254.267	0.22689	-2.13994	0.000638074	0.0885625	---NA---	662	0			0	-
20900	CL4043Contig1	4500.18	7284.29	1716.07	0.235585	-2.08568	0.000208337	0.0433048	---NA---	253	0			0	-
9889	CL1Contig5154	2023.75	3274.67	772.824	0.236	-2.08314	0.000281702	0.0522447	ma121_drome ame: full=mannosyl-oligosaccharide alpha- -mannosidase isoform a ame: full=man -alpha-mannosidase ame: full=mannosidase-1	1183	20	1.68536e-69	0.5715	11	C:endoplasmic reticulum part; P:N-glycan processing; P:lung alveolus development; F:calcium ion binding; P:protein N-linked glycosylation via asparagine; C:integral to Golgi membrane; C:endoplasmic reticulum-Golgi intermediate compartment; F:mannosyl-oligosaccharide 1,2-alpha-mannosidase activity; C:membrane fraction; P:post-translational protein modification; P:respiratory gaseous exchange	EC:3.2.1.113
23783	CL1Contig10314	1234.99	1992.43	477.547	0.239681	-2.06081	0.000430025	0.0695589	---NA---	1943	0			0	-
7899	CL1Contig2465	1015.45	1635.38	395.526	0.241855	-2.04778	0.000637443	0.0885625	h4_pyrsa ame: full=histone h4	437	20	2.45276e-36	0.9575	8	P:CenH3-containing nucleosome assembly at centromere; C:nucleosome; P:negative regulation of megakaryocyte differentiation; P:telomere maintenance; P:phosphatidylinositol-mediated signaling; F:DNA binding; F:protein binding; C:nucleoplasm	-
4776	MIRA8_rep_c97517	903.404	1447.74	359.072	0.248023	-2.01146	0.000714378	0.0954582	cuticular protein analogous to peritrophins 1-c	651	20	1.56162e-16	0.6735	3	F:chitin binding; P:chitin metabolic process; C:extracellular region
5824	CL1Contig11808	1583.88	2528	639.767	0.253072	-1.98238	0.000609655	0.0868597	ef1a2_rhira ame: full=elongation factor 1-alpha short=ef-1-alpha	1545	20	0	0.837	12	P:response to inorganic substance; F:translation elongation factor activity; C:eukaryotic translation elongation factor 1 complex; P:anti-apoptosis; P:GTP catabolic process; F:protein binding; C:neuronal cell body; F:GTPase activity; F:GTP binding; C:nucleus; C:ribosome; P:regulation of translational elongation	-
8883	CL5102Contig1	5312.62	2260.87	8364.37	3.69963	1.88738	0.000676877	0.0924428	isoform a	1075	20	5.88318e-20	0.596	3	F:chitin binding; P:chitin metabolic process; C:extracellular region
8936	CL1Contig13615	5646.74	2376.84	8916.64	3.75147	1.90745	0.000591876	0.0855794	isoform a	994	20	4.40535e-19	0.5995	3	F:chitin binding; P:chitin metabolic process; C:extracellular region
8917	CL1Contig9267	7582.87	3167.82	11997.9	3.78744	1.92122	0.000518379	0.0771775	isoform a	1218	20	2.07219e-19	0.637	3	F:chitin binding; P:chitin metabolic process; C:extracellular region
9000	MIRA8_rep_c118687	2308.36	960.38	3656.33	3.80718	1.92872	0.000635756	0.0885625	isoform a	639	20	2.44999e-19	0.625	3	F:chitin binding; P:chitin metabolic process; C:extracellular region
4778	MIRA8_c1684	7920.51	3279.89	12561.1	3.82975	1.93725	0.000471319	0.0726774	cuticular protein analogous to peritrophins 1-j	1823	20	6.93659e-15	0.593	3	F:chitin binding; P:chitin metabolic process; C:extracellular region
9032	MIRA8_rep_c97705	7904.16	3268.16	12540.2	3.83708	1.94001	0.00045821	0.0721422	isoform a	994	20	3.98447e-20	0.6035	3	F:chitin binding; P:chitin metabolic process; C:extracellular region
23724	CL1Contig10102	2594.89	1056.81	4132.97	3.9108	1.96746	0.000475791	0.0727615	---NA---	989	0			0	-
8933	CL1Contig13118	7767.8	3152.18	12383.4	3.92852	1.97399	0.000373239	0.0637277	isoform a	989	20	1.50617e-19	0.58	3	F:chitin binding; P:chitin metabolic process; C:extracellular region
4525	CL1Contig1983	1865.87	747.976	2983.76	3.98911	1.99607	0.000472102	0.0726774	crbl2_rat ame: full=camp-responsive element-binding 2	2554	7	1.46968e-16	0.664286	7	P:regulation of transcription, DNA-dependent; C:extracellular space; F:DNA binding; F:dolichyl-phosphate-mannose-protein mannosyltransferase activity; P:protein glycosylation; P:signal transduction; C:alpha-1,6-mannosyltransferase complex	EC:2.4.1.109
39959	MIRA8_rep_c139028	949.014	377.897	1520.13	4.02261	2.00813	0.000627754	0.0882692	---NA---	648	0			0	-
30282	MIRA8_c43153	1813.19	712.792	2913.58	4.08757	2.03124	0.000383096	0.0642693	---NA---	889	0			0	-
5526	CL1Contig2386	923.748	358.351	1489.15	4.15555	2.05504	0.00059574	0.0857288	dpgn_dipma ame: full=serine protease inhibitor dipetalogastin short=dipetalin flags: precursor	1170	17	1.12958e-17	0.428235	14	P:signaling; P:negative regulation of biological process; P:metabolic process; P:extracellular structure organization; C:intracellular membrane-bounded organelle; P:epidermis development; F:protein binding; P:regulation of cellular process; P:cell differentiation; F:endopeptidase inhibitor activity; P:regulation of multicellular organismal process; C:cytoplasmic part; C:membrane; C:extracellular …	-
36322	MIRA8_rep_c105980	724.062	278.862	1169.26	4.19298	2.06797	0.000592713	0.0855794	---NA---	505	0			0	-
12780	CL1Contig3190	825.238	315.349	1335.13	4.23381	2.08196	0.000439202	0.0707773	pmvk_bovin ame: full=phosphomevalonate kinase short=pmkase	1883	5	1.34203e-24	0.644	5	C:cytosol; P:protein phosphorylation; F:phosphomevalonate kinase activity; F:protein binding; P:cholesterol biosynthetic process	EC:2.7.4.2
8189	CL1Contig10326	905.645	344.017	1467.27	4.26512	2.09259	0.000351776	0.0612789	hs30c_xenla ame: full=heat shock protein 30c	1115	4	4.47492e-08	0.5725	4	P:negative regulation of actin filament polymerization; C:intracellular membrane-bounded organelle; P:response to heat; C:cytoplasmic part	-
16323	CL1Contig9963	717.159	272.347	1161.97	4.26652	2.09306	0.000428508	0.0695589	sdhf1_rat ame: full=succinate dehydrogenase assembly factor mitochondrial short=sdh assembly factor 1 ame: full=lyr motif-containing protein 8	942	2	4.90035e-10	0.64	2	P:mitochondrial respiratory chain complex II assembly; C:mitochondrion	-
34493	MIRA8_c8368	444.033	168.099	719.966	4.28299	2.09862	0.000612611	0.0869928	---NA---	907	0			0	-
24318	CL1Contig12249	951.28	350.532	1552.03	4.42764	2.14654	0.000248995	0.0489202	---NA---	952	0			0	-
15588	MIRA8_c54327	2511.44	919.984	4102.9	4.45975	2.15696	0.00014757	0.0354909	rs2_drome ame: full=40s ribosomal protein s2 ame: full=protein strings of pearls	776	20	7.89425e-74	0.7525	19	P:formation of translation preinitiation complex; P:viral transcription; P:endocrine pancreas development; C:cell wall; F:RNA binding; C:nucleolus; P:growth; F:structural constituent of ribosome; F:protein complex binding; P:translational elongation; C:cytosolic small ribosomal subunit; P:nematode larval development; ; P:translational termination; ; P:ribosomal small subunit assembly; C:nucleopla…	-
27511	ABySS_Illumina_39253	472.416	172.008	772.824	4.49295	2.16766	0.000636247	0.0885625	---NA---	262	0			0	-
9870	MIRA8_c7669	421.177	152.462	689.892	4.52501	2.17792	0.000753591	0.0994624	m20 domain-containing	1694	1	1.27053e-07	0.71	2	F:hydrolase activity; F:hippurate hydrolase activity
8909	CL1Contig5389	1441.2	514.722	2367.69	4.59993	2.20161	0.000148473	0.0354909	isoform a	1099	20	3.95395e-19	0.6225	3	F:chitin binding; P:chitin metabolic process; C:extracellular region
9001	MIRA8_rep_c119647	599.502	211.101	987.903	4.67976	2.22643	0.000291428	0.0531325	isoform a	972	20	1.97137e-16	0.6085	3	F:chitin binding; P:chitin metabolic process; C:extracellular region
8190	MIRA8_rep_c102768	355.351	123.794	586.909	4.74102	2.2452	0.000402711	0.0669014	hs30c_xenla ame: full=heat shock protein 30c	933	3	2.02747e-08	0.553333	4	P:negative regulation of actin filament polymerization; C:intracellular membrane-bounded organelle; P:response to heat; C:cytoplasmic part	-
32864	MIRA8_c69720	415.9	144.643	687.158	4.7507	2.24814	0.000513102	0.0769241	---NA---	569	0			0	-
6431	MIRA8_c30277	481.918	165.493	798.342	4.82403	2.27024	0.000415292	0.0682013	exoc7_rat ame: full=exocyst complex component 7 ame: full=exocyst complex component exo70 short=rexo70	713	3	1.18582e-09	0.48	1	C:cytoplasmic part	-
20071	MIRA8_rep_c143311	858.558	294.499	1422.62	4.83063	2.27221	0.000147682	0.0354909	zn330_drome ame: full=zinc finger protein 330 homolog ame: full=nucleolar autoantigen 36 homolog	689	5	9.34746e-25	0.736	5	C:chromosome, centromeric region; C:nucleolus; F:metal ion binding; C:midbody; F:protein binding	-
8555	CL1Contig2751	1386.24	470.417	2302.07	4.89368	2.29092	8.73252e-05	0.0255602	idhc_bovin ame: full=isocitrate dehydrogenase cytoplasmic short=idh ame: full=cytosolic nadp-isocitrate dehydrogenase ame: full=idp ame: full=nadp(+)-specific icdh ame: full=oxalosuccinate decarboxylase	2069	20	0	0.828	24	F:zinc ion binding; F:NAD binding; C:mitochondrial matrix; P:isocitrate metabolic process; P:glyoxylate cycle; P:cellular lipid metabolic process; F:NADP binding; P:female gonad development; C:mitochondrial inner membrane; C:chloroplast; P:response to steroid hormone stimulus; C:cytosol; F:isocitrate dehydrogenase (NADP+) activity; P:response to organic cyclic compound; F:magnesium ion binding; P…	EC:1.1.1.42
41250	MIRA8_rep_c97897	543.114	178.524	907.704	5.0845	2.34611	0.000124572	0.0322889	---NA---	590	0			0	-
8935	CL1Contig13523	1757.28	577.27	2937.28	5.08822	2.34716	5.04644e-05	0.0164495	isoform a	1169	20	1.14121e-19	0.614	3	F:chitin binding; P:chitin metabolic process; C:extracellular region
37619	MIRA8_rep_c118136	327.287	106.854	547.721	5.1259	2.35781	0.000377691	0.0637291	---NA---	446	0			0	-
16782	CL1Contig11844	470.845	152.462	789.229	5.17656	2.37199	0.000186709	0.0397699	snx6_ponab ame: full=sorting nexin-6	1275	16	2.53554e-66	0.60625	14	C:cytoplasmic vesicle membrane; P:negative regulation of transforming growth factor beta receptor signaling pathway; P:negative regulation of epidermal growth factor-activated receptor activity; C:macropinocytic cup; P:retrograde transport, endosome to Golgi; C:extrinsic to endosome membrane; F:phosphatidylinositol binding; P:pinocytosis; C:extrinsic to internal side of plasma membrane; P:negativ…	-
22983	CL1Contig7626	238.027	76.8825	399.171	5.19196	2.37628	0.000377247	0.0637291	---NA---	1074	0			0	-
37696	MIRA8_rep_c118692	456.26	143.34	769.179	5.36611	2.42388	0.000153507	0.036281	---NA---	742	0			0	-
32546	MIRA8_c66859	515.765	160.28	871.25	5.43578	2.44249	0.000143271	0.0354909	---NA---	683	0			0	-
9012	MIRA8_rep_c129644	613.944	188.949	1038.94	5.49853	2.45904	7.08704e-05	0.0214612	isoform a	959	20	8.38469e-12	0.646	3	F:chitin binding; P:chitin metabolic process; C:extracellular region
22284	CL1Contig5099	319.081	97.732	540.43	5.52972	2.46721	0.00024209	0.0480019	---NA---	1064	0			0	-
6244	MIRA8_rep_c125204	515.374	157.674	873.073	5.53719	2.46915	0.000106183	0.0287343	eqst_acteq ame: full=equistatin	594	11	3.72017e-10	0.578182	12	P:cell-matrix adhesion; C:basal lamina; F:enzyme inhibitor activity; P:positive regulation of cell-substrate adhesion; P:nervous system development; F:collagen binding; P:cellular component movement; P:glomerular basement membrane development; P:cell proliferation; F:laminin-1 binding; C:cytoplasm; C:collagen	-
20070	MIRA8_c65979	891.942	271.043	1512.84	5.58154	2.48066	3.74554e-05	0.0128927	zn330_drome ame: full=zinc finger protein 330 homolog ame: full=nucleolar autoantigen 36 homolog	799	5	6.44198e-18	0.662	5	C:chromosome, centromeric region; C:nucleolus; F:metal ion binding; C:midbody; F:protein binding	-
8918	CL1Contig9290	1009.45	301.015	1717.89	5.70701	2.51274	2.63856e-05	0.00962111	isoform a	807	20	2.75969e-20	0.613	3	F:chitin binding; P:chitin metabolic process; C:extracellular region
19380	CL1Contig5183	375.917	112.066	639.767	5.70884	2.5132	0.000194942	0.0407174	vmo1_chick ame: full=vitelline membrane outer layer protein 1 short=vmo-1 short=vmo-i short=vmoi flags: precursor	1678	3	5.24437e-17	0.523333	5	P:vitelline membrane formation; C:extracellular region; F:molecular_function; P:biological_process; C:cellular_component
41662	MIRA8_c54898	487.441	144.643	830.239	5.73991	2.52103	0.000101323	0.0279812	---NA---	608	0			0	-
7808	CL168Contig1	795.127	233.254	1357	5.8177	2.54045	3.45941e-05	0.0122007	gtr1_drome ame: full=glucose transporter type 1	1390	20	1.16585e-19	0.524	15	P:response to glucose stimulus; C:cell fraction; F:galactoside binding; C:synaptic vesicle membrane; F:glucose binding; C:integral to membrane; F:dehydroascorbic acid transporter activity; P:dehydroascorbic acid transport; F:xylose binding; F:D-glucose transmembrane transporter activity; P:response to stress; C:caveola; F:kinase binding; P:negative regulation of apoptotic process; P:glucose import	-
11558	CL1Contig10829	288.023	82.0949	493.951	6.01684	2.58901	0.00024827	0.0489202	npc2_human ame: full=epididymal secretory protein e1 ame: full=human epididymis-specific protein 1 short=he1 ame: full=niemann-pick disease type c2 protein flags: precursor	769	8	7.10572e-19	0.53875	7	P:cholesterol homeostasis; C:lysosome; P:cholesterol efflux; P:intracellular cholesterol transport; F:enzyme binding; P:response to virus; F:cholesterol binding	-
41661	MIRA8_c49106	287.827	80.7918	494.863	6.12516	2.61475	0.000193655	0.0406458	---NA---	529	0			0	-
28374	MIRA8_c136877	307.293	86.0042	528.583	6.14601	2.61965	0.000183417	0.0394594	---NA---	667	0			0	-
21080	CL1Contig501	305.275	84.7011	525.849	6.20829	2.6342	0.000175466	0.0383238	---NA---	1101	0			0	-
17855	CL1283Contig1	655.406	179.827	1130.98	6.2893	2.6529	2.52056e-05	0.0092694	tbcb_human ame: full=tubulin-folding cofactor b ame: full=cytoskeleton-associated protein 1 ame: full=cytoskeleton-associated protein ckapi ame: full=tubulin-specific chaperone b	1459	20	1.36648e-18	0.6495	30	F:microtubule motor activity; P:peptidyl-L-cysteine S-palmitoylation; P:microtubule-based movement; P:positive regulation of establishment of protein localization in plasma membrane; P:positive regulation of glucose transport; P:positive regulation of endocytosis; P:positive regulation of apoptotic process; C:cytoplasmic microtubule; C:membrane raft; P:negative regulation of microtubule polymeriz…	-
24352	CL1Contig12367	481.382	131.612	831.151	6.31514	2.65881	4.38778e-05	0.0145226	---NA---	1084	0			0	-
22879	CL1Contig7307	691.992	183.736	1200.25	6.53245	2.70762	7.22336e-06	0.00337826	---NA---	597	0			0	-
11988	CL1Contig3755	160.742	41.699	279.784	6.70962	2.74623	0.00017206	0.0381092	p40_schma ame: full=major egg antigen ame: full=p40	1197	1	7.09781e-07	0.51	1	P:response to heat
20517	CL168Contig2	611.065	157.674	1064.46	6.75098	2.7551	1.42809e-05	0.0056895	---NA---	359	0			0	-
13132	MIRA8_c18373	379.23	97.732	660.728	6.76061	2.75715	7.1825e-05	0.0214612	pr5_arath ame: full=pathogenesis-related protein 5 short=pr-5 flags: precursor	385	20	5.21332e-19	0.5715	9	P:response to virus; C:cell wall; P:response to UV-B; P:systemic acquired resistance; P:regulation of anthocyanin biosynthetic process; F:protein binding; C:vacuole; P:response to cadmium ion; C:apoplast	-
381	CL1535Contig1	826.428	211.101	1441.76	6.82969	2.77182	1.0143e-05	0.00440831	acadm_bovin ame: full=medium-chain specific acyl- mitochondrial short=mcad flags: precursor	1302	20	1.06205e-35	0.6675	25	F:flavin adenine dinucleotide binding; F:receptor binding; P:protein homotetramerization; P:cardiac muscle cell differentiation; P:regulation of gluconeogenesis; C:mitochondrial matrix; P:post-embryonic development; F:isomerase activity; C:mitochondrial membrane; P:response to glucocorticoid stimulus; P:response to copper ion; F:identical protein binding; P:glycogen biosynthetic process; P:respon…	-
34651	MIRA8_c85018	386.193	92.5196	679.867	7.34835	2.87742	1.97109e-05	0.00750532	---NA---	240	0			0	-
16183	CL1Contig11799	189.645	43.0021	336.288	7.82027	2.96722	9.46376e-05	0.0266142	sax_ranca ame: full=saxiphilin short=sax flags: precursor	1252	7	6.3815e-14	0.477143	4	P:cellular process; F:binding; P:biological regulation; C:extracellular region	-
4044	CL2616Contig1	209.371	46.9114	371.831	7.92624	2.98664	8.97181e-05	0.025979	conserved hypothetical protein [Streptomyces hygroscopicus ATCC 53653]	560	1	5.74575e-07	0.5	0	-
38435	MIRA8_rep_c125445	145.7	32.5773	258.823	7.94489	2.99003	0.000392222	0.0654115	---NA---	635	0			0	-
30719	MIRA8_c4819	153.187	33.8804	272.494	8.0428	3.0077	0.000111237	0.0299138	---NA---	744	0			0	-
28936	MIRA8_c21648	101.756	22.1526	181.359	8.18679	3.0333	0.000661625	0.0912103	---NA---	450	0			0	-
9253	MIRA8_c55896	131.898	28.6681	235.128	8.20175	3.03593	0.00046145	0.0721422	kcip1_rat ame: full=kv channel-interacting protein 1 short=k 1 ame: full=a-type potassium channel modulatory protein 1 ame: full=potassium channel-interacting protein 1	898	20	7.68654e-26	0.7165	30	F:potassium channel activity; P:negative regulation of transcription from RNA polymerase II promoter; F:transcription corepressor activity; F:potassium channel regulator activity; F:protein C-terminus binding; C:membrane fraction; F:calcium-dependent protein binding; F:protein N-terminus binding; P:regulation of neuron apoptotic process; F:calcium ion binding; P:intracellular protein transport; C…	-
16563	MIRA8_c29833	102.211	22.1526	182.27	8.22793	3.04053	0.000324786	0.0577462	six6_chick ame: full=homeobox protein six6 ame: full=optic homeobox 2 ame: full=sine oculis homeobox homolog 6 ame: full=six9 protein	839	18	1.39457e-42	0.839444	31	F:RNA polymerase II distal enhancer sequence-specific DNA binding transcription factor activity; P:negative regulation of transcription, DNA-dependent; P:thyroid gland development; P:regulation of branch elongation involved in ureteric bud branching; P:visual perception; P:metanephric mesenchyme development; P:lens induction in camera-type eye; P:embryonic cranial skeleton morphogenesis; P:negati…	-
20173	CL1535Contig2	775.696	161.584	1389.81	8.60117	3.10453	1.30386e-06	0.000779183	---NA---	316	0			0	-
40053	MIRA8_rep_c139870	170.243	35.1835	305.302	8.67742	3.11727	0.000156125	0.0365086	---NA---	566	0			0	-
11765	CL1Contig12553	115.622	23.4557	207.788	8.85874	3.1471	0.000424271	0.069254	oaz1_rat ame: full=ornithine decarboxylase antizyme 1 short=odc-az	1195	11	7.55618e-09	0.592727	4	P:regulation of metabolic process; P:polyamine metabolic process; F:protein binding; C:intracellular part	-
25515	CL2395Contig1	70.9615	14.334	127.589	8.90112	3.15399	5.43372e-05	0.0174475	---NA---	1152	0			0	-
13131	MIRA8_c3862	174.344	35.1835	313.504	8.91054	3.15551	0.000131482	0.0334751	pr5_arath ame: full=pathogenesis-related protein 5 short=pr-5 flags: precursor	1589	20	2.58849e-50	0.5325	9	P:response to virus; C:cell wall; P:response to UV-B; P:systemic acquired resistance; P:regulation of anthocyanin biosynthetic process; F:protein binding; C:vacuole; P:response to cadmium ion; C:apoplast	-
11991	MIRA8_rep_c125696	505.388	100.338	910.438	9.0737	3.18169	4.74998e-07	0.000340629	p40_schma ame: full=major egg antigen ame: full=p40	990	2	2.44007e-07	0.47	2	P:response to heat; C:membrane
21948	CL1Contig3958	127.665	24.7588	230.571	9.31272	3.2192	8.99636e-05	0.025979	---NA---	506	0			0	-
23938	CL1Contig10861	143.094	27.365	258.823	9.4582	3.24157	0.000153801	0.036281	---NA---	531	0			0	-
16182	CL1Contig7731	226.099	43.0021	409.196	9.51572	3.25031	9.92122e-06	0.00435592	sax_ranca ame: full=saxiphilin short=sax flags: precursor	756	15	7.39357e-13	0.52	8	P:system development; C:basement membrane; F:enzyme inhibitor activity; F:protein binding; F:glycosaminoglycan binding; P:regulation of cellular process; P:extracellular matrix organization; P:cell-substrate adhesion	-
18239	CL1Contig12299	164.643	31.2742	298.011	9.52897	3.25232	3.58436e-05	0.0125386	tm11d_mouse ame: full=transmembrane protease serine 11d ame: full=adrenal secretory serine protease short= ame: full=airway trypsin-like protease short=at contains: ame: full=transmembrane protease serine 11d non-catalytic chain contains: ame: full=transmembrane protease serine 11d catalytic chain flags: precursor	2240	20	5.66956e-25	0.569	11	F:serine-type peptidase activity; F:sodium channel regulator activity; C:endoplasmic reticulum membrane; C:cell surface; P:wound healing; P:cellular sodium ion homeostasis; P:regulation of growth; P:anatomical structure development; P:metabolic process; P:multicellular organismal process; P:transport	-
20215	CL3685Contig1	219.979	41.699	398.26	9.55083	3.25563	1.51371e-05	0.00593776	---NA---	348	0			0	-
21523	CL1Contig2347	241.072	45.6083	436.536	9.57143	3.25873	9.34558e-06	0.00418867	---NA---	793	0			0	-
22053	CL1Contig4288	73.4997	13.0309	133.968	10.2808	3.36188	0.000626282	0.0882692	---NA---	658	0			0	-
18206	MIRA8_c17706	492.102	84.7011	899.502	10.6197	3.40867	2.38826e-07	0.0001835	tll2_xenla ame: full=tolloid-like protein 2 ame: full=metalloprotease xolloid ame: full=xenopus tolloid flags: precursor	1151	20	1.35116e-39	0.6085	28	P:axon guidance; P:positive regulation of BMP signaling pathway; F:semaphorin receptor activity; F:receptor binding; C:intracellular membrane-bounded organelle; P:embryonic caudal fin morphogenesis; P:heart development; P:determination of ventral identity; P:blood vessel development; P:embryonic hemopoiesis; P:cartilage condensation; P:endothelial cell development; P:neural crest cell migration; …	EC:3.4.24.0
16191	MIRA8_c85051	363.917	62.5485	665.285	10.6363	3.41093	9.36848e-07	0.000575854	sax_ranca ame: full=saxiphilin short=sax flags: precursor	741	14	5.45445e-13	0.558571	7	C:basement membrane; F:enzyme inhibitor activity; P:cell differentiation; F:protein binding; P:organ development; P:regulation of cellular process; P:cell-substrate adhesion	-
17080	CL1Contig1279	304.283	50.8206	557.746	10.9748	3.45612	4.03481e-07	0.00029932	sqstm_mouse ame: full=sequestosome-1 ame: full=stone14 ame: full=ubiquitin-binding protein p62	1690	6	1.70253e-15	0.633333	20	P:positive regulation of protein phosphorylation; F:protein kinase C binding; P:protein heterooligomerization; P:nerve growth factor receptor signaling pathway; P:macroautophagy; F:transcription cofactor activity; F:receptor tyrosine kinase binding; F:K63-linked polyubiquitin binding; C:cytosol; P:ubiquitin-dependent protein catabolic process; P:induction of apoptosis by extracellular signals; P:…	-
3437	MIRA8_rep_c140400	180.851	29.9711	331.731	11.0684	3.46837	2.05578e-06	0.00116387	ck326291hypsibius dujardini est	788	5	1.63934e-13	0.662	0	-
34664	MIRA8_c85137	172.257	27.365	317.15	11.5896	3.53476	8.39506e-06	0.00385989	---NA---	223	0			0	-
16190	MIRA8_c76517	521.848	79.4887	964.208	12.1301	3.60052	7.01593e-08	6.1607e-05	sax_ranca ame: full=saxiphilin short=sax flags: precursor	390	1	2.66442e-07	0.63	4	P:cellular iron ion homeostasis; F:ferric iron binding; P:iron ion transport; C:extracellular region
30884	MIRA8_c49956	222.45	33.8804	411.019	12.1314	3.60068	5.16165e-06	0.00252375	---NA---	638	0			0	-
20169	CL1437Contig1	648.338	96.4289	1200.25	12.447	3.63772	1.76315e-08	1.72416e-05	---NA---	1022	0			0	-
37668	MIRA8_rep_c118535	93.5494	13.0309	174.068	13.358	3.73964	0.000147691	0.0354909	---NA---	546	0			0	-
25930	MIRA8_c28174	202.788	27.365	378.21	13.821	3.78879	5.99856e-07	0.000409682	---NA---	436	0			0	-
2231	MIRA8_rep_c129950	243.67	32.5773	454.763	13.9595	3.80318	3.31312e-06	0.00178192	capzb_bovin ame: full=f-actin-capping protein subunit beta ame: full= beta	1034	14	1.80099e-24	0.77	19	C:cortical cytoskeleton; P:lamellipodium assembly; C:lamellipodium; C:membrane; P:pronuclear migration; P:positive regulation of growth rate; C:WASH complex; P:cellular component movement; C:cytosol; P:embryo development ending in birth or egg hatching; P:blood coagulation; P:nematode larval development; C:F-actin capping protein complex; P:embryonic axis specification; P:actin filament capping; …	-
16187	MIRA8_c28015	454.204	59.9423	848.466	14.1547	3.82321	2.63127e-08	2.40884e-05	sax_ranca ame: full=saxiphilin short=sax flags: precursor	535	12	9.21399e-12	0.590833	8	F:peptidase inhibitor activity; C:basement membrane; P:positive regulation of cell-substrate adhesion; C:interstitial matrix; F:protein binding; F:heparin binding; P:multicellular organismal development; P:extracellular matrix organization	-
12206	MIRA8_rep_c142925	70.178	9.12165	131.234	14.3871	3.84671	0.000253026	0.0490475	pcy1_caeel ame: full= choline-phosphate cytidylyltransferase ame: full=ctp:phosphocholine cytidylyltransferase short=cct short=ct ame: full=phosphorylcholine transferase	704	9	1.50427e-25	0.584444	5	P:response to abiotic stimulus; F:transferase activity; P:CDP-choline pathway; C:glycogen granule; C:endoplasmic reticulum membrane	-
1010	MIRA8_c24171	306.166	39.0928	573.239	14.6635	3.87416	7.25029e-07	0.000479936	allergen aca s 13	856	1	4.63824e-08	0.47	0	-
8889	CL1Contig741	66.3367	7.81856	124.855	15.969	3.99721	0.000189691	0.0402062	isoform a	1508	20	6.21518e-19	0.6025	3	F:chitin binding; P:chitin metabolic process; C:extracellular region
27334	ABySS_Illumina_34689	60.6728	6.51547	114.83	17.6242	4.13949	0.00042492	0.069254	---NA---	128	0			0	-
24264	CL1Contig12037	92.5061	9.12165	175.89	19.2827	4.26924	3.77994e-06	0.00194618	---NA---	576	0			0	-
32227	MIRA8_c63936	39.7756	3.90928	75.642	19.3493	4.27421	0.00046256	0.0721422	---NA---	537	0			0	-
16189	MIRA8_c76513	81.8297	7.81856	155.841	19.9322	4.31703	6.34848e-05	0.0197939	sax_ranca ame: full=saxiphilin short=sax flags: precursor	659	8	7.11355e-11	0.60125	8	P:system development; F:peptidase inhibitor activity; C:basement membrane; F:extracellular matrix binding; F:protein binding; P:regulation of cellular process; P:extracellular matrix organization; P:cell-substrate adhesion	-
31395	MIRA8_c55720	73.4316	6.51547	140.348	21.5407	4.42899	5.67189e-05	0.0180774	---NA---	530	0			0	-
30438	MIRA8_c44867	84.3678	6.51547	162.22	24.8977	4.63794	1.21694e-05	0.00508363	---NA---	583	0			0	-
8254	MIRA8_c46023	153.762	10.4247	297.1	28.4995	4.83286	6.42835e-09	6.91482e-06	hspb1_poelu ame: full=heat shock protein beta-1 short= 1 ame: full=heat shock 27 kda protein short=hsp 27	1099	2	5.70583e-08	0.52	2	P:response to stress; P:response to heat
41734	MIRA8_c68305	66.6605	3.90928	129.412	33.1037	5.04892	0.000164914	0.0373461	---NA---	460	0			0	-
35971	MIRA8_rep_c103049	96.0195	5.21237	186.827	35.8429	5.16362	1.43009e-07	0.000113949	---NA---	881	0			0	-
8945	MIRA8_rep_c143088	49.6046	2.60619	96.6031	37.0668	5.21206	0.000250896	0.0490475	isoform a	513	20	4.76938e-14	0.5985	3	F:chitin binding; P:chitin metabolic process; C:extracellular region
11561	CL2649Contig1	50.9716	2.60619	99.3371	38.1159	5.25232	0.000350781	0.0612789	npc2_human ame: full=epididymal secretory protein e1 ame: full=human epididymis-specific protein 1 short=he1 ame: full=niemann-pick disease type c2 protein flags: precursor	884	1	4.58198e-07	0.56	7	P:cholesterol homeostasis; C:lysosome; P:cholesterol efflux; P:intracellular cholesterol transport; F:enzyme binding; P:response to virus; F:cholesterol binding	-
24503	CL1Contig12884	65.5532	2.60619	128.5	49.3059	5.62369	4.45075e-06	0.00225297	---NA---	1037	0			0	-
34511	MIRA8_c83870	110.405	3.90928	216.901	55.4837	5.79399	2.0372e-08	1.94788e-05	---NA---	526	0			0	-
28976	MIRA8_c22209	75.1224	2.60619	147.639	56.6493	5.82399	3.79946e-06	0.00194618	---NA---	855	0			0	-
28045	MIRA8_c11213	248.279	2.60619	493.951	189.53	7.56628	3.62351e-14	9.17111e-11	---NA---	1340	0			0	-
19274	MIRA8_rep_c123022	3281.19	6562.38	0	0	-Inf	1.38451e-37	1.98571e-33	vapb_bovin ame: full=vesicle-associated membrane protein-associated protein b short=vamp-b short=vamp-associated protein b short=vap-b	662	8	1.14365e-16	0.59	11	P:positive regulation of viral genome replication; F:enzyme binding; P:endoplasmic reticulum unfolded protein response; P:sphingolipid metabolic process; F:protein heterodimerization activity; P:virus-host interaction; F:beta-tubulin binding; F:protein homodimerization activity; C:endoplasmic reticulum membrane; C:Golgi apparatus; C:tubulin complex	-
31212	MIRA8_c53666	1531.79	3063.57	0	0	-Inf	2.36195e-31	2.03256e-27	---NA---	467	0			0	-
24869	CL3692Contig1	1327.2	2654.4	0	0	-Inf	8.01875e-30	5.75038e-26	---NA---	682	0			0	-
31259	MIRA8_c54127	1010.55	2021.1	0	0	-Inf	5.70117e-28	3.50435e-24	---NA---	484	0			0	-
26723	MIRA8_rep_c112072	190.252	380.503	0	0	-Inf	3.13266e-13	6.73944e-10	---NA---	542	0			0	-
20683	CL1169Contig2	166.796	333.592	0	0	-Inf	4.78472e-12	8.23489e-09	---NA---	544	0			0	-
25403	CL4156Contig1	142.689	285.377	0	0	-Inf	1.15043e-10	1.76784e-07	---NA---	213	0			0	-
20907	CL4515Contig1	54.7299	109.46	0	0	-Inf	4.74472e-10	6.80504e-07	---NA---	286	0			0	-
29138	MIRA8_c25255	110.111	220.223	0	0	-Inf	1.02611e-09	1.26145e-06	---NA---	464	0			0	-
582	MIRA8_c31530	112.066	224.132	0	0	-Inf	1.73748e-09	2.0205e-06	act10_dicdi ame: full=actin-10	613	20	1.79791e-103	0.9435	3	C:cytoskeleton; C:cytoplasm; F:ATP binding	-
5827	CL75Contig1	76.8825	153.765	0	0	-Inf	2.32479e-07	0.00018187	ef1a_blaho ame: full=elongation factor 1-alpha short=ef-1-alpha	1634	20	4.26727e-40	0.6195	8	P:response to inorganic substance; F:translation elongation factor activity; C:eukaryotic translation elongation factor 1 complex; P:anti-apoptosis; F:protein binding; C:neuronal cell body; C:ribosome; P:regulation of translational elongation	-
30583	MIRA8_c46588	59.2907	118.581	0	0	-Inf	4.17445e-07	0.00030443	---NA---	852	0			0	-
4837	MIRA8_c4428	70.367	140.734	0	0	-Inf	5.4357e-07	0.000377229	cyb_carpl ame: full=cytochrome b ame: full=complex iii subunit 3 ame: full=complex iii subunit iii ame: full=cytochrome b-c1 complex subunit 3 ame: full=ubiquinol-cytochrome-c reductase complex cytochrome b subunit	835	20	2.51634e-36	0.612	1	C:membrane	-
22700	CL1Contig6639	74.2763	148.553	0	0	-Inf	8.28562e-07	0.000532097	---NA---	1092	0			0	-
5279	CL1Contig6640	74.9279	149.856	0	0	-Inf	8.91237e-07	0.000555757	dhr11_chick ame: full=dehydrogenase reductase sdr family member 11 flags: precursor	483	4	5.73345e-09	0.6475	8	F:binding; F:oxidoreductase activity; C:extracellular region; P:oxidation-reduction process; F:molecular_function; P:metabolic process; P:biological_process; C:cellular_component
29962	MIRA8_c38637	59.2907	118.581	0	0	-Inf	1.1024e-06	0.000668068	---NA---	636	0			0	-
25809	CL4700Contig1	71.0186	142.037	0	0	-Inf	2.5895e-06	0.00142844	---NA---	112	0			0	-
28613	MIRA8_c16294	41.699	83.398	0	0	-Inf	1.11746e-05	0.00480807	---NA---	1235	0			0	-
25693	CL4455Contig1	59.9423	119.885	0	0	-Inf	1.26068e-05	0.00516751	---NA---	130	0			0	-
42892	MIRA8_c30932	46.2598	92.5196	0	0	-Inf	0.00010417	0.0285485	---NA---	222	0			0	-
7428	CL1Contig6866	44.3052	88.6104	0	0	-Inf	0.000113697	0.0301977	gnas_homam ame: full=guanine nucleotide-binding protein g subunit alpha ame: full=adenylate cyclase-stimulating g alpha protein	1811	20	9.36946e-60	0.845	58	P:water transport; F:GTP binding; F:toxin receptor binding; C:intrinsic to membrane; P:tissue homeostasis; P:sensory perception of smell; P:positive regulation of osteoblast differentiation; P:skin development; P:synaptic transmission; P:DNA methylation; P:rhodopsin mediated phototransduction; C:photoreceptor inner segment; C:heterotrimeric G-protein complex; P:endochondral ossification; P:intrac…	EC:4.6.1.1
30823	MIRA8_c49283	41.699	83.398	0	0	-Inf	0.000154308	0.036281	---NA---	628	0			0	-
3105	MIRA8_c34828	38.4413	76.8825	0	0	-Inf	0.000480263	0.0727615	ch082_human ame: full=upf0598 protein c8orf82	753	2	1.05005e-43	0.695	0	-
25708	CL75Contig2	37.1382	74.2763	0	0	-Inf	0.000641947	0.0888136	---NA---	233	0			0	-
34528	MIRA8_c84036	77.009	0	154.018	Inf	Inf	2.55072e-08	2.38587e-05	---NA---	962	0			0	-
22949	CL1Contig7523	71.9966	0	143.993	Inf	Inf	8.69896e-08	7.33902e-05	---NA---	892	0			0	-
41706	MIRA8_c18405	73.3636	0	146.727	Inf	Inf	3.02291e-07	0.000228187	---NA---	394	0			0	-
34507	MIRA8_c83813	54.681	0	109.362	Inf	Inf	7.54185e-07	0.000491671	---NA---	527	0			0	-
41707	MIRA8_c42025	47.3902	0	94.7804	Inf	Inf	1.26104e-05	0.00516751	---NA---	558	0			0	-
25820	CL5356Contig1	33.2643	0	66.5285	Inf	Inf	9.21892e-05	0.026269	---NA---	726	0			0	-
8982	MIRA8_c86294	32.8086	0	65.6172	Inf	Inf	0.000123624	0.0322374	isoform a	657	20	4.42231e-19	0.6595	3	F:chitin binding; P:chitin metabolic process; C:extracellular region
3994	MIRA8_c32473	35.087	0	70.1739	Inf	Inf	0.000159438	0.0366853	cofi_zygro ame: full=cofilin ame: full=actin-depolymerizing factor 1	908	20	3.52616e-26	0.6185	1	C:intracellular organelle	-
38408	MIRA8_rep_c125171	32.8086	0	65.6172	Inf	Inf	0.00028544	0.0524855	---NA---	565	0			0	-
34530	MIRA8_c84044	24.1508	0	48.3015	Inf	Inf	0.00047737	0.0727615	---NA---	472	0			0	-
