# Supplementary material for: Towards Decrypting Cryptobiosis—Analyzing Anhydrobiosis in the Tardigrade Milnesium tardigradum Using Transcriptome Sequencing
Source: PLoS One. 2014 Mar 20;9(3):e92663. doi: 10.1371/journal.pone.0092663 (PMC3961413; doi:10.1371/journal.pone.0092663)
Supplement: File S3 — Transcripts differentially expressed between the active and inactive tun stages and their annotation. (XLS) [file pone.0092663.s003.xls]

## Sheet: Sheet1
DESeq ID	Reference ID	baseMean	baseMeanA	baseMeanB	foldChange	log2FoldChange	pval	padj	sequence description	length	# blast hits	min. E-value	mean similarity	# GO	GO IDs	Enzyme
26984	ABySS_Illumina_10109	235.685	470.417	0.952393	0.00202457	-8.94817	5.14524e-13	5.53486e-09	---NA---	101	0			0	-
40141	MIRA8_rep_c140555	152.938	304.924	0.952393	0.00312338	-8.32268	4.97337e-12	1.94545e-08	---NA---	454	0			0	-
24596	CL1Contig13174	75.4041	149.856	0.952393	0.0063554	-7.2978	1.88701e-07	0.000108261	---NA---	616	0			0	-
41633	MIRA8_c27749	46.0845	91.2165	0.952393	0.010441	-6.58159	0.000364552	0.05228	---NA---	205	0			0	-
8915	CL1Contig8864	79.7895	157.674	1.90479	0.0120805	-6.37117	4.53217e-07	0.000235505	isoform a	975	20	8.59764e-20	0.6355	3	F:chitin binding; P:chitin metabolic process; C:extracellular region
30549	MIRA8_c46126	36.9628	72.9732	0.952393	0.0130513	-6.25967	0.000485122	0.0644966	---NA---	540	0			0	-
27324	ABySS_Illumina_34424	117.229	230.648	3.80957	0.0165169	-5.91992	4.08197e-08	2.92739e-05	---NA---	121	0			0	-
27998	MIRA8_c10686	85.4781	168.099	2.85718	0.016997	-5.87858	4.43661e-06	0.00152722	---NA---	943	0			0	-
9018	MIRA8_rep_c140546	55.0308	108.157	1.90479	0.0176113	-5.82735	1.34974e-05	0.00382092	isoform a	562	20	1.08109e-13	0.6175	3	F:chitin binding; P:chitin metabolic process; C:extracellular region
32179	MIRA8_c63384	83.9997	164.19	3.80957	0.0232023	-5.42959	1.46206e-05	0.00405878	---NA---	625	0			0	-
25693	CL4455Contig1	61.3709	119.885	2.85718	0.0238327	-5.39091	0.000356959	0.0518905	---NA---	130	0			0	-
25791	CL3827Contig1	276.407	539.481	13.3335	0.0247154	-5.33844	1.79131e-09	2.0832e-06	---NA---	214	0			0	-
20377	CL260Contig1	1545.75	3001.02	90.4773	0.0301488	-5.05175	1.78797e-14	7.69348e-10	---NA---	397	0			0	-
25683	CL3964Contig1	1340.49	2600.97	80.001	0.0307581	-5.02289	6.37026e-14	1.37053e-09	---NA---	280	0			0	-
40555	MIRA8_rep_c143440	59.8924	115.975	3.80957	0.0328481	-4.92804	0.000115068	0.0218259	---NA---	384	0			0	-
260	MIRA8_c50100	59.2409	114.672	3.80957	0.0332214	-4.91174	0.000472116	0.0634834	aapc_cenci ame: full= glucose-6-phosphate 1-epimerase ame: full= d-hexose-6-phosphate mutarotase ame: full= apospory-associated protein c	650	3	2.07214e-23	0.513333	5	F:glucose-6-phosphate 1-epimerase activity; F:carbohydrate binding; P:carbohydrate metabolic process; F:catalytic activity; F:isomerase activity
28832	MIRA8_c19995	58.5893	113.369	3.80957	0.0336033	-4.89525	0.000233954	0.0374231	---NA---	166	0			0	-
40142	MIRA8_rep_c140557	101.065	195.464	6.66675	0.0341073	-4.87378	4.54273e-07	0.000235505	---NA---	550	0			0	-
9038	MIRA8_rep_c114547	144.193	278.862	9.52393	0.0341528	-4.87185	3.31819e-08	2.41997e-05	isoform a	649	20	1.5428e-16	0.608	3	F:chitin binding; P:chitin metabolic process; C:extracellular region
8882	CL260Contig3	1033.58	1997.64	69.5247	0.0348034	-4.84463	3.05446e-13	4.38101e-09	isoform a	832	20	4.22835e-19	0.632	3	F:chitin binding; P:chitin metabolic process; C:extracellular region
32865	MIRA8_c69733	401.48	775.341	27.6194	0.0356223	-4.81108	8.52125e-11	1.746e-07	---NA---	594	0			0	-
8391	MIRA8_c23126	68.1872	131.612	4.76197	0.0361817	-4.78859	0.000330617	0.0491782	hypothetical protein CTRG_05250 [Candida tropicalis MYA-3404]	624	1	1.18138e-07	0.47	3	C:chromosome; F:ATP binding; P:chromosome organization
8971	MIRA8_c55818	107.405	207.192	7.61915	0.0367734	-4.76519	3.03287e-07	0.000171712	isoform a	939	20	1.38934e-11	0.629	3	F:chitin binding; P:chitin metabolic process; C:extracellular region
8940	CL3247Contig1	481.696	929.106	34.2862	0.0369023	-4.76014	2.20003e-11	7.28193e-08	isoform a	1038	20	6.14491e-19	0.632	3	F:chitin binding; P:chitin metabolic process; C:extracellular region
38531	MIRA8_rep_c126360	51.4223	99.0351	3.80957	0.0384669	-4.70024	0.000109258	0.0213694	---NA---	450	0			0	-
7687	MIRA8_c70011	114.397	220.223	8.57154	0.0389221	-4.68327	1.05456e-06	0.000477649	gsp1_ashgo ame: full=gtp-binding nuclear protein gsp1 ran	949	20	1.37573e-52	0.9165	30	C:chromatin; P:microtubule polymerization; P:growth; P:mitotic spindle organization; P:locomotion; C:melanosome; F:GTP binding; P:androgen receptor signaling pathway; P:cell division; P:protein export from nucleus; P:GTP catabolic process; P:DNA metabolic process; C:cytosol; C:nuclear pore; F:protein domain specific binding; P:small GTPase mediated signal transduction; P:embryo development ending…	-
18189	CL1Contig6835	341.237	656.759	25.7146	0.0391538	-4.6747	9.64597e-10	1.25775e-06	tktl2_mouse ame: full=transketolase-like protein 2	1113	11	1.86832e-14	0.691818	17	P:regulation of growth; C:cytosol; P:xylulose biosynthetic process; F:thiamine pyrophosphate binding; P:thiamine metabolic process; F:monosaccharide binding; C:peroxisome; C:soluble fraction; F:transketolase activity; P:pentose-phosphate shunt, non-oxidative branch; P:ribose phosphate biosynthetic process; C:microsome; F:protein binding; F:magnesium ion binding; P:energy reserve metabolic process…	EC:2.2.1.1
36434	MIRA8_rep_c106941	75.8304	145.946	5.71436	0.0391538	-4.6747	1.64262e-05	0.00441751	---NA---	570	0			0	-
3980	MIRA8_rep_c139015	276.959	532.965	20.9526	0.0393134	-4.66884	2.08946e-09	2.30532e-06	co742051hypsibius dujardini est	1026	20	5.32482e-27	0.808	0	-
21499	CL1Contig2245	149.706	287.984	11.4287	0.0396853	-4.65525	1.49816e-07	8.95341e-05	---NA---	1055	0			0	-
21901	CL1Contig3746	161.91	311.439	12.3811	0.0397545	-4.65274	1.88678e-07	0.000108261	---NA---	1383	0			0	-
42828	MIRA8_c87151	261.497	502.994	20.0003	0.0397624	-4.65245	3.18901e-09	3.19116e-06	---NA---	493	0			0	-
24995	CL3018Contig1	95.6777	183.736	7.61915	0.0414679	-4.59186	5.76005e-07	0.000291587	---NA---	347	0			0	-
23961	CL1Contig10959	271.571	521.237	21.905	0.0420251	-4.57261	5.7349e-09	5.48371e-06	---NA---	974	0			0	-
22516	CL1Contig5984	316.478	607.242	25.7146	0.0423466	-4.56161	1.65806e-09	1.9818e-06	---NA---	454	0			0	-
542	CL1Contig6820	312.569	599.423	25.7146	0.0428989	-4.54291	1.45519e-09	1.78901e-06	acr2_caeel ame: full=acetylcholine receptor subunit beta-type acr-2 flags: precursor	1173	5	2.14315e-08	0.476	9	P:system development; P:response to chemical stimulus; F:extracellular ligand-gated ion channel activity; C:membrane part; P:synaptic transmission; P:regulation of cellular process; C:plasma membrane; C:synapse; P:ion transport	-
24879	CL4120Contig1	899.14	1723.99	74.2867	0.0430899	-4.53651	9.07969e-12	3.25575e-08	---NA---	240	0			0	-
25278	CL3799Contig1	1875.71	3595.23	156.192	0.0434443	-4.52469	1.35353e-12	1.16482e-08	---NA---	248	0			0	-
30587	MIRA8_c46639	57.1109	109.46	4.76197	0.0435042	-4.5227	0.000362327	0.05228	---NA---	256	0			0	-
18359	MIRA8_rep_c137860	148.228	284.074	12.3811	0.043584	-4.52006	3.27551e-07	0.000183041	tmede_drops ame: full=transmembrane emp24 domain-containing protein eca flags: precursor	592	9	4.46355e-32	0.635556	5	C:endoplasmic reticulum-Golgi intermediate compartment; F:signal transducer activity; P:multicellular organismal development; P:positive regulation of I-kappaB kinase/NF-kappaB cascade; C:membrane	-
3402	MIRA8_rep_c111805	306.053	586.392	25.7146	0.0438523	-4.51121	1.90551e-09	2.15769e-06	ck326184hypsibius dujardini est	933	7	1.34273e-12	0.815714	0	-
41678	MIRA8_c51318	56.4594	108.157	4.76197	0.0440284	-4.50542	0.000518767	0.067848	---NA---	485	0			0	-
28373	MIRA8_c136682	325.901	624.182	27.6194	0.044249	-4.49821	2.65038e-09	2.71531e-06	---NA---	229	0			0	-
28457	MIRA8_c14240	55.1563	105.551	4.76197	0.0451155	-4.47023	0.000669475	0.0828729	---NA---	270	0			0	-
3879	MIRA8_rep_c140588	218.67	418.293	19.0479	0.0455371	-4.45681	1.42609e-08	1.18006e-05	co508584hypsibius dujardini est	564	19	1.1863e-14	0.627368	0	-
2604	MIRA8_rep_c140518	43.6038	83.398	3.80957	0.0456794	-4.45231	0.000441367	0.0605034	cd449156hypsibius dujardini est	503	1	2.29955e-12	0.88	0	-
40535	MIRA8_rep_c143302	196.217	375.291	17.1431	0.0456794	-4.45231	2.97967e-08	2.2895e-05	---NA---	183	0			0	-
6709	MIRA8_c46648	162.863	311.439	14.2859	0.0458706	-4.44629	8.33266e-08	5.51609e-05	fip1x_schpo ame: full=pre-mrna polyadenylation factor fip1	385	7	1.1641e-10	0.677143	3	P:mRNA polyadenylation; C:mRNA cleavage and polyadenylation specificity factor complex; F:protein binding	-
27781	ABySS_Illumina_45231	401.38	767.522	35.2385	0.0459121	-4.44498	6.69576e-10	9.60372e-07	---NA---	245	0			0	-
9889	CL1Contig5154	1712.58	3274.67	150.478	0.0459521	-4.44373	2.60606e-12	1.24596e-08	ma121_drome ame: full=mannosyl-oligosaccharide alpha- -mannosidase isoform a ame: full=man -alpha-mannosidase ame: full=mannosidase-1	1183	20	1.68536e-69	0.5715	11	C:endoplasmic reticulum part; P:N-glycan processing; P:lung alveolus development; F:calcium ion binding; P:protein N-linked glycosylation via asparagine; C:integral to Golgi membrane; C:endoplasmic reticulum-Golgi intermediate compartment; F:mannosyl-oligosaccharide 1,2-alpha-mannosidase activity; C:membrane fraction; P:post-translational protein modification; P:respiratory gaseous exchange	EC:3.2.1.113
25766	CL2622Contig1	649.496	1241.85	57.1436	0.046015	-4.44175	4.10824e-11	1.10483e-07	---NA---	383	0			0	-
1093	MIRA8_c42085	64.1026	122.491	5.71436	0.0466513	-4.42194	0.00064511	0.0809284	and domain-containing protein	404	9	6.49539e-08	0.516667	5	F:molecular_function; P:biological_process; C:cellular_component; C:integral to membrane; C:membrane
8930	CL1Contig12470	404.463	772.734	36.1909	0.0468349	-4.41627	7.50157e-10	1.04124e-06	isoform a	1183	20	1.15961e-19	0.6235	3	F:chitin binding; P:chitin metabolic process; C:extracellular region
37290	MIRA8_rep_c115132	42.3007	80.7918	3.80957	0.047153	-4.40651	0.000795573	0.0915313	---NA---	503	0			0	-
8916	CL1Contig8962	136.5	260.619	12.3811	0.0475066	-4.39573	7.78456e-07	0.00037218	isoform a	1624	20	2.76943e-20	0.65	3	F:chitin binding; P:chitin metabolic process; C:extracellular region
40090	MIRA8_rep_c140118	94.1992	179.827	8.57154	0.0476655	-4.39091	1.56373e-05	0.00423181	---NA---	738	0			0	-
40526	MIRA8_rep_c143259	777.175	1482.92	71.4295	0.0481681	-4.37578	3.71808e-11	1.06657e-07	---NA---	466	0			0	-
30308	MIRA8_c43462	61.4964	117.278	5.71436	0.0487247	-4.3592	0.000250781	0.0396722	---NA---	815	0			0	-
27592	ABySS_Illumina_41294	262.575	500.388	24.7622	0.0494861	-4.33683	9.90071e-09	8.69424e-06	---NA---	215	0			0	-
25641	CL2308Contig1	423.959	807.918	40.0005	0.0495106	-4.33612	1.18361e-09	1.49792e-06	---NA---	345	0			0	-
3811	CL1Contig3803	60.1933	114.672	5.71436	0.0498321	-4.32678	0.000473955	0.0635321	co508308hypsibius dujardini est	783	1	7.94462e-25	0.73	0	-
17934	MIRA8_rep_c139169	69.7911	132.916	6.66675	0.0501578	-4.31738	0.000531349	0.0690738	tcph_bovin ame: full=t-complex protein 1 subunit eta short=tcp-1-eta ame: full=cct-eta	774	20	1.63842e-63	0.719	6	F:identical protein binding; C:chaperonin-containing T-complex; P:'de novo' posttranslational protein folding; F:ATP binding; F:unfolded protein binding; C:mitochondrion	-
21868	CL1Contig3629	596.721	1136.3	57.1436	0.0502893	-4.31361	9.88135e-11	1.84863e-07	---NA---	400	0			0	-
21304	CL1Contig1431	416.141	792.281	40.0005	0.0504878	-4.30792	2.23014e-09	2.34802e-06	---NA---	1619	0			0	-
39099	MIRA8_rep_c131539	697.084	1326.55	67.6199	0.0509743	-4.29409	1.04601e-10	1.87537e-07	---NA---	273	0			0	-
8471	MIRA8_c24008	68.488	130.309	6.66675	0.051161	-4.28881	0.000485647	0.0644966	hypothetical protein Phum_PHUM355660 [Pediculus humanus corporis]	540	12	7.93477e-08	0.705833	3	F:chitin binding; P:chitin metabolic process; C:extracellular region
40516	MIRA8_rep_c143195	693.175	1318.73	67.6199	0.0512765	-4.28556	1.21479e-10	2.09085e-07	---NA---	495	0			0	-
20904	CL4239Contig1	1402.24	2663.52	140.954	0.0529202	-4.24004	2.88943e-11	8.88067e-08	---NA---	288	0			0	-
21506	CL1Contig2273	273.125	518.631	27.6194	0.0532544	-4.23095	3.18512e-08	2.36298e-05	---NA---	266	0			0	-
8904	CL1Contig3690	573.741	1089.39	58.096	0.0533291	-4.22893	2.65656e-10	4.23368e-07	isoform a	1380	20	7.14501e-19	0.63	3	F:chitin binding; P:chitin metabolic process; C:extracellular region
26966	MIRA8_rep_c93304	222.53	422.202	22.8574	0.0541386	-4.2072	9.73678e-07	0.000450499	---NA---	124	0			0	-
29750	MIRA8_c35901	120.211	228.041	12.3811	0.0542933	-4.20308	1.00142e-05	0.00297172	---NA---	115	0			0	-
8992	MIRA8_rep_c107242	73.5251	139.431	7.61915	0.0546446	-4.19378	8.19042e-05	0.017101	isoform a	651	20	2.41482e-09	0.6555	3	F:chitin binding; P:chitin metabolic process; C:extracellular region
30398	MIRA8_c4451	81.1683	153.765	8.57154	0.0557444	-4.16503	8.84441e-05	0.0179512	---NA---	1671	0			0	-
6182	MIRA8_c52408	71.5704	135.522	7.61915	0.0562208	-4.15275	0.000123231	0.0229545	enoa_ponab ame: full=alpha-enolase ame: full=2-phospho-d-glycerate hydro-lyase ame: full=enolase 1 ame: full=non-neural enolase short=nne	582	20	9.03861e-62	0.8115	27	P:response to virus; C:phosphopyruvate hydratase complex; P:gluconeogenesis; P:negative regulation of transcription from RNA polymerase II promoter; F:transcription corepressor activity; C:membrane fraction; P:aging; F:protein heterodimerization activity; P:skeletal muscle tissue regeneration; F:phosphopyruvate hydratase activity; P:glycolysis; F:DNA binding; P:negative regulation of cell growth;…	EC:4.2.1.11
1533	CL2574Contig1	60.0179	113.369	6.66675	0.0588057	-4.0879	0.000310262	0.0469679	at1b3_caebr ame: full=probable sodium potassium-transporting atpase subunit beta-3 ame: full=sodium potassium-dependent atpase subunit beta-3	666	3	3.36613e-08	0.706667	10	P:positive regulation of growth rate; P:monovalent inorganic cation transport; P:body morphogenesis; P:nematode larval development; P:locomotion; P:receptor-mediated endocytosis; P:embryo development ending in birth or egg hatching; P:metal ion transport; P:positive regulation of multicellular organism growth; C:membrane	-
40562	MIRA8_rep_c143494	178.099	336.198	20.0003	0.0594895	-4.07122	1.39038e-06	0.000610477	---NA---	536	0			0	-
8906	CL1Contig3940	279.591	527.753	31.429	0.0595525	-4.0697	1.15685e-08	9.76045e-06	isoform a	753	20	1.04923e-15	0.6495	3	F:chitin binding; P:chitin metabolic process; C:extracellular region
25140	CL3682Contig1	1882.96	3553.54	212.384	0.0597669	-4.06451	5.9175e-11	1.41458e-07	---NA---	280	0			0	-
30053	MIRA8_c39832	334.873	630.697	39.0481	0.0619126	-4.01362	3.13494e-08	2.36298e-05	---NA---	539	0			0	-
28900	MIRA8_c21024	1060.73	1997.64	123.811	0.0619786	-4.01209	2.96953e-10	4.56343e-07	---NA---	525	0			0	-
32579	MIRA8_c67250	56.7602	106.854	6.66675	0.0623914	-4.00251	0.000804029	0.0922575	---NA---	572	0			0	-
38427	MIRA8_rep_c125343	126.201	237.163	15.2383	0.0642524	-3.96011	3.56211e-05	0.0085628	---NA---	831	0			0	-
26965	ABySS_Illumina_9324	236.463	444.355	28.5718	0.0642995	-3.95905	2.03791e-06	0.000819524	---NA---	124	0			0	-
20900	CL4043Contig1	3879.77	7284.29	475.244	0.0652423	-3.93805	7.83247e-11	1.68512e-07	---NA---	253	0			0	-
22470	CL1Contig5829	77.7352	145.946	9.52393	0.0652563	-3.93774	0.000235538	0.0375369	---NA---	1260	0			0	-
3939	MIRA8_c9480	170.757	320.561	20.9526	0.0653624	-3.93539	1.75598e-06	0.000717272	co741257hypsibius dujardini est	640	1	9.34425e-10	0.71	0	-
23631	CL1Contig9786	170.757	320.561	20.9526	0.0653624	-3.93539	1.03442e-06	0.000473511	---NA---	937	0			0	-
25510	CL2097Contig1	151.561	284.074	19.0479	0.0670524	-3.89857	3.54245e-06	0.00127024	---NA---	342	0			0	-
30682	MIRA8_c47784	247.665	463.901	31.429	0.0677493	-3.88365	3.33422e-07	0.000183933	---NA---	934	0			0	-
35546	MIRA8_c93219	221.478	414.384	28.5718	0.0689501	-3.8583	1.37832e-07	8.35323e-05	---NA---	536	0			0	-
33598	MIRA8_c76159	197.721	368.775	26.667	0.0723123	-3.78961	2.67155e-06	0.00103562	---NA---	117	0			0	-
8957	MIRA8_c22179	146.825	273.65	20.0003	0.0730871	-3.77424	5.42614e-06	0.00179601	isoform a	1649	20	2.83237e-20	0.65	3	F:chitin binding; P:chitin metabolic process; C:extracellular region
25688	CL4213Contig1	76.9083	143.34	10.4763	0.0730871	-3.77424	0.000289069	0.0444227	---NA---	998	0			0	-
30972	MIRA8_c50902	55.9333	104.247	7.61915	0.0730871	-3.77424	0.000427554	0.0597312	---NA---	486	0			0	-
3493	CL1Contig8857	167.625	311.439	23.8098	0.0764509	-3.70932	4.56035e-06	0.00155684	ck326621hypsibius dujardini est	1133	3	1.65041e-24	0.79	0	-
21590	CL1Contig2638	220.952	410.474	31.429	0.0765674	-3.70713	6.77343e-06	0.00211198	---NA---	1088	0			0	-
22246	CL1Contig4961	292.648	543.39	41.9053	0.0771183	-3.69678	5.18466e-07	0.000265584	---NA---	632	0			0	-
24983	CL2505Contig1	105.351	195.464	15.2383	0.0779596	-3.68113	6.61924e-05	0.0146814	---NA---	597	0			0	-
17133	MIRA8_rep_c144210	144.695	268.437	20.9526	0.0780542	-3.67938	1.18046e-05	0.00338627	srp54_rat ame: full=signal recognition particle 54 kda protein short=srp54	867	3	6.89721e-08	0.62	14	F:drug binding; C:cytosol; C:signal recognition particle, endoplasmic reticulum targeting; F:endoplasmic reticulum signal peptide binding; F:ribonucleoprotein complex binding; C:nucleolus; F:7S RNA binding; P:SRP-dependent cotranslational protein targeting to membrane, signal sequence recognition; F:GDP binding; P:GTP catabolic process; F:GTPase activity; P:response to drug; P:SRP-dependent cotra…	-
8896	CL1Contig2094	1084.56	2011.98	157.145	0.0781047	-3.67845	3.74735e-09	3.66466e-06	isoform a	1364	20	7.03196e-19	0.6435	3	F:chitin binding; P:chitin metabolic process; C:extracellular region
8989	MIRA8_rep_c106531	78.6876	145.946	11.4287	0.0783076	-3.6747	6.72945e-05	0.0147736	isoform a	1237	20	2.32287e-18	0.6055	3	F:chitin binding; P:chitin metabolic process; C:extracellular region
10831	MIRA8_c70582	116.728	216.314	17.1431	0.0792511	-3.65743	2.8964e-05	0.00728826	myg1_bovin ame: full=upf0160 protein mitochondrial flags: precursor	1171	9	1.32816e-34	0.672222	4	C:mitochondrion; C:nucleus; F:molecular_function; P:biological_process
9024	MIRA8_rep_c143274	180.129	333.592	26.667	0.079939	-3.64496	3.81353e-06	0.00133408	isoform a	714	20	4.8336e-20	0.637	3	F:chitin binding; P:chitin metabolic process; C:extracellular region
4776	MIRA8_rep_c97517	781.964	1447.74	116.192	0.0802577	-3.63922	1.08733e-08	9.35738e-06	cuticular protein analogous to peritrophins 1-c	651	20	1.56162e-16	0.6735	3	F:chitin binding; P:chitin metabolic process; C:extracellular region
41951	MIRA8_c86171	284.002	525.147	42.8577	0.0816109	-3.61509	3.65695e-07	0.000199183	---NA---	473	0			0	-
8886	CL1Contig21	123.545	228.041	19.0479	0.0835281	-3.58159	2.95622e-05	0.00739554	isoform a	1345	20	1.44518e-16	0.677	3	F:chitin binding; P:chitin metabolic process; C:extracellular region
28665	MIRA8_c16956	98.8357	182.433	15.2383	0.0835281	-3.58159	0.00015664	0.0273986	---NA---	439	0			0	-
20762	CL4178Contig1	209.7	387.019	32.3814	0.0836687	-3.57917	4.62163e-06	0.00155684	---NA---	635	0			0	-
26469	MIRA8_c34804	791.162	1459.46	122.859	0.0841807	-3.57037	1.88197e-08	1.52791e-05	---NA---	246	0			0	-
21399	CL1Contig1871	183.688	338.804	28.5718	0.0843313	-3.56779	5.35738e-06	0.001787	---NA---	518	0			0	-
476	CL1Contig5031	138.004	254.103	21.905	0.0862053	-3.53608	8.34123e-05	0.017173	achb_bovin ame: full=acetylcholine receptor subunit beta flags: precursor	1130	19	2.58523e-11	0.465263	14	P:response to chemical stimulus; P:skeletal muscle fiber development; F:ligand-gated ion channel activity; P:developmental growth; P:axonogenesis; C:integral to membrane; F:cation channel activity; P:cellular homeostasis; P:synaptic transmission; P:regulation of cellular process; C:plasma membrane part; F:binding; C:synapse; P:cation transport	-
25403	CL4156Contig1	155.07	285.377	24.7622	0.0867701	-3.52666	0.000153714	0.0271073	---NA---	213	0			0	-
24006	CL1Contig11110	589.882	1085.48	94.2869	0.0868622	-3.52513	6.0204e-08	4.17825e-05	---NA---	805	0			0	-
27361	ABySS_Illumina_35223	278.439	512.116	44.7625	0.087407	-3.51611	1.55145e-06	0.000667572	---NA---	272	0			0	-
42651	MIRA8_c6021	136.049	250.194	21.905	0.0875523	-3.51371	9.24521e-05	0.0185029	---NA---	723	0			0	-
8979	MIRA8_c70361	146.775	269.74	23.8098	0.0882694	-3.50194	8.90368e-06	0.00271714	isoform a	1081	20	6.56457e-19	0.632	3	F:chitin binding; P:chitin metabolic process; C:extracellular region
8995	MIRA8_rep_c112789	234.71	431.324	38.0957	0.0883228	-3.50107	5.8345e-07	0.000291921	isoform a	787	20	8.51229e-19	0.6325	3	F:chitin binding; P:chitin metabolic process; C:extracellular region
8905	CL1Contig3856	128.406	235.86	20.9526	0.0888351	-3.49273	1.45039e-05	0.00405253	isoform a	1137	20	1.09059e-19	0.6185	3	F:chitin binding; P:chitin metabolic process; C:extracellular region
40377	MIRA8_rep_c142081	134.095	246.285	21.905	0.088942	-3.49099	5.67165e-05	0.012856	---NA---	770	0			0	-
42648	MIRA8_c24434	81.5946	149.856	13.3335	0.0889756	-3.49045	0.000440923	0.0605034	---NA---	343	0			0	-
8966	MIRA8_c43583	2021.8	3711.21	332.385	0.0895625	-3.48096	7.22925e-09	6.61846e-06	isoform a	1391	20	1.61189e-18	0.627	3	F:chitin binding; P:chitin metabolic process; C:extracellular region
25024	CL4674Contig1	911.825	1673.17	150.478	0.0899358	-3.47496	9.87404e-08	6.34134e-05	---NA---	128	0			0	-
16516	CL1Contig6595	120.112	220.223	20.0003	0.0908183	-3.46087	0.000210445	0.0344306	shc1_xenla ame: full=shc-transforming protein 1 ame: full=src homology 2 domain-containing-transforming protein c1 short=sh2 domain protein c1 ame: full=p60shc	1030	7	3.38224e-07	0.707143	33	P:angiogenesis; F:signal transducer activity; P:response to nicotine; P:Ras protein signal transduction; F:epidermal growth factor receptor binding; P:nerve growth factor receptor signaling pathway; P:response to hydrogen peroxide; P:insulin receptor signaling pathway; P:central nervous system development; P:learning or memory; P:organ regeneration; P:heart development; P:aging; P:cell-cell adhes…	-
490	CL1Contig13065	194.063	355.744	32.3814	0.0910242	-3.45761	9.44337e-06	0.00284104	achn2_carau ame: full=neuronal acetylcholine receptor subunit non-alpha-2 ame: full=gfn-alpha-2 flags: precursor	1322	20	1.33658e-09	0.456	13	P:system development; P:response to chemical stimulus; F:ligand-gated ion channel activity; P:regulation of biological quality; P:regulation of system process; C:membrane part; P:synaptic transmission; P:cellular component organization; P:regulation of cellular process; P:ion transport; C:plasma membrane; F:binding; C:synapse	-
37684	MIRA8_rep_c118602	1241.06	2272.59	209.526	0.092197	-3.43914	5.25198e-08	3.70471e-05	---NA---	468	0			0	-
32366	MIRA8_c65162	353.819	647.637	60.0008	0.0926456	-3.43213	7.35766e-07	0.000355722	---NA---	105	0			0	-
20917	CL5379Contig1	83.3739	152.462	14.2859	0.0937014	-3.41579	0.000809043	0.0924035	---NA---	729	0			0	-
21562	CL1Contig2535	133.268	243.678	22.8574	0.0938016	-3.41424	6.92799e-05	0.0149801	---NA---	955	0			0	-
8991	MIRA8_rep_c107124	277.261	506.903	47.6197	0.0939423	-3.41208	2.95082e-06	0.00111064	isoform a	1048	20	7.36499e-20	0.6145	3	F:chitin binding; P:chitin metabolic process; C:extracellular region
27478	ABySS_Illumina_38269	320.815	586.392	55.2388	0.0942011	-3.40811	1.60109e-06	0.000670339	---NA---	173	0			0	-
5282	CL1Contig10635	104.825	191.555	18.0955	0.0944663	-3.40406	0.000126282	0.0232214	dhr11_mouse ame: full=dehydrogenase reductase sdr family member 11 flags: precursor	2340	12	3.98248e-21	0.545	1	P:metabolic process	-
40519	MIRA8_rep_c143230	1262.29	2306.48	218.098	0.094559	-3.40264	2.408e-08	1.88388e-05	---NA---	282	0			0	-
42236	MIRA8_c91421	779.76	1424.28	135.24	0.094953	-3.39664	7.75736e-08	5.21549e-05	---NA---	576	0			0	-
25393	CL3588Contig1	142.69	260.619	24.7622	0.0950132	-3.39573	0.000131483	0.0238716	---NA---	757	0			0	-
17740	CL1Contig706	109.211	199.373	19.0479	0.0955387	-3.38777	0.000114978	0.0218259	taf1_dicdi ame: full=transcription initiation factor tfiid subunit 1	1286	1	8.39878e-09	0.41	0	-
31800	MIRA8_c59793	109.211	199.373	19.0479	0.0955387	-3.38777	0.00039743	0.0566259	---NA---	616	0			0	-
29937	MIRA8_c38343	583.267	1064.63	101.906	0.0957199	-3.38504	1.86823e-07	0.000108261	---NA---	219	0			0	-
28741	MIRA8_c18230	103.522	188.949	18.0955	0.0957693	-3.38429	0.000136463	0.024466	---NA---	300	0			0	-
22616	CL1Contig6357	1456.78	2658.31	255.241	0.0960164	-3.38058	2.33918e-08	1.86394e-05	---NA---	655	0			0	-
27495	ABySS_Illumina_38825	135.047	246.285	23.8098	0.0966761	-3.3707	3.17843e-05	0.00781513	---NA---	185	0			0	-
26143	MIRA8_c40289	91.4933	166.796	16.1907	0.0970688	-3.36485	0.000441518	0.0605034	---NA---	503	0			0	-
8429	CL2972Contig1	442.832	806.615	79.0486	0.0980005	-3.35107	7.02286e-07	0.000343546	hypothetical protein DAPPUDRAFT_62084 [Daphnia pulex]	733	2	1.00114e-07	0.51	3	F:chitin binding; P:chitin metabolic process; C:extracellular region
21199	CL1Contig1026	142.515	259.316	25.7146	0.0991634	-3.33405	7.81204e-05	0.0164777	---NA---	1482	0			0	-
25226	CL1141Contig1	1017.75	1851.7	183.812	0.0992668	-3.33255	6.79597e-08	4.64165e-05	---NA---	791	0			0	-
24381	CL1Contig12468	511.045	927.802	94.2869	0.101624	-3.29869	3.90974e-07	0.00021029	---NA---	1240	0			0	-
14727	MIRA8_c70324	216.767	393.534	40.0005	0.101644	-3.2984	6.55897e-06	0.00207519	rl3b_schpo ame: full=60s ribosomal protein l3-b	994	20	2.66688e-62	0.797	13	P:viral transcription; P:endocrine pancreas development; F:RNA binding; C:nucleolus; P:growth; F:structural constituent of ribosome; P:translational elongation; P:nematode larval development; F:protein binding; P:translational termination; P:embryo development ending in birth or egg hatching; C:cytosolic large ribosomal subunit; P:ribosome biogenesis	-
9097	MIRA8_c7433	66.7844	121.188	12.3811	0.102165	-3.29103	0.000510586	0.0673926	ivd_caeel ame: full=probable acyl coa dehydrogenase 6 ame: full=probable isovaleryl- dehydrogenase short=ivd	1065	1	4.61516e-07	0.72	0	-
5888	CL1Contig12458	325.627	590.301	60.9532	0.103258	-3.27568	2.81033e-06	0.00107014	ef2_drome ame: full=elongation factor 2 short=ef-2	1037	20	7.5298e-55	0.829	8	C:cytosol; F:translation elongation factor activity; P:GTP catabolic process; F:protein binding; F:GTPase activity; F:GTP binding; C:ribosome; P:regulation of translational elongation	-
24869	CL3692Contig1	1465.3	2654.4	276.194	0.104051	-3.26463	1.35999e-07	8.35323e-05	---NA---	682	0			0	-
30641	MIRA8_c47246	392.236	710.186	74.2867	0.104602	-3.25702	3.29913e-06	0.00120304	---NA---	462	0			0	-
8932	CL1Contig12709	241.126	436.536	45.7149	0.104722	-3.25537	1.10558e-05	0.00323619	isoform a	1751	20	8.03891e-13	0.6335	3	F:chitin binding; P:chitin metabolic process; C:extracellular region
29219	MIRA8_c2638	100.089	181.13	19.0479	0.105161	-3.24932	0.00034183	0.0501999	---NA---	1593	0			0	-
8963	MIRA8_c38819	164.919	298.408	31.429	0.105322	-3.24712	1.33916e-05	0.00381608	isoform a	1039	20	3.26588e-12	0.6235	3	F:chitin binding; P:chitin metabolic process; C:extracellular region
8934	CL1Contig13462	183.112	330.986	35.2385	0.106465	-3.23154	3.38868e-05	0.00823793	isoform a	1511	20	3.90378e-21	0.6435	3	F:chitin binding; P:chitin metabolic process; C:extracellular region
15324	CL4061Contig1	231.528	418.293	44.7625	0.107012	-3.22415	4.76856e-05	0.011119	rs102_arath ame: full=40s ribosomal protein s10-2	436	18	1.84384e-12	0.669444	12	P:viral transcription; P:endocrine pancreas development; C:cell wall; C:nucleolus; F:structural constituent of ribosome; P:translational elongation; C:cytosolic small ribosomal subunit; F:protein binding; P:translational termination; P:ribosomal small subunit assembly; C:chloroplast; C:membrane	-
4651	CL1Contig7574	113.245	204.586	21.905	0.10707	-3.22337	0.000886648	0.0985829	csn2_rat ame: full=cop9 signalosome complex subunit 2 short=sgn2 short=signalosome subunit 2 ame: full=alien homolog ame: full=jab1-containing signalosome subunit 2 ame: full=thyroid receptor-interacting protein 15 short=tr-interacting protein 15 short=trip-15	1982	12	2.98152e-22	0.516667	11	P:transcription, DNA-dependent; P:multicellular organismal development; P:negative regulation of macromolecule metabolic process; P:regulation of nitrogen compound metabolic process; C:cytoplasm; P:response to stimulus; C:nuclear part; P:regulation of ubiquitin-protein ligase activity involved in mitotic cell cycle; C:protein complex; P:negative regulation of cellular metabolic process; F:binding	-
13279	CL1751Contig1	317.633	573.361	61.9056	0.10797	-3.2113	3.25587e-06	0.00119741	proteasome maturation ans ribosome synthesis protein	1207	20	2.85431e-13	0.57	2	F:endonuclease activity; C:proteasome complex
17926	MIRA8_c21880	190.58	344.017	37.1433	0.10797	-3.2113	0.000128274	0.0234873	tcpe_human ame: full=t-complex protein 1 subunit epsilon short=tcp-1-epsilon ame: full=cct-epsilon	495	20	8.38239e-27	0.5875	13	P:'de novo' posttranslational protein folding; P:response to virus; P:determination of adult lifespan; C:nucleolus; P:growth; C:chaperonin-containing T-complex; P:hermaphrodite genitalia development; P:nematode larval development; F:protein binding; P:locomotion; P:receptor-mediated endocytosis; P:embryo development ending in birth or egg hatching; C:plasma membrane	-
21434	CL1Contig1982	127.053	229.344	24.7622	0.10797	-3.2113	0.000201704	0.0335651	---NA---	473	0			0	-
28688	MIRA8_c17334	238.996	431.324	46.6673	0.108195	-3.20829	1.47428e-05	0.00406645	---NA---	780	0			0	-
29063	MIRA8_c24099	184.891	333.592	36.1909	0.108489	-3.20438	0.000103978	0.0205233	---NA---	329	0			0	-
30224	MIRA8_c42294	228.27	411.778	44.7625	0.108705	-3.2015	1.80227e-05	0.00481677	---NA---	522	0			0	-
11117	MIRA8_c3428	368.129	661.971	74.2867	0.11222	-3.15559	4.43179e-06	0.00152722	nb5r5_mouse ame: full=nadh-cytochrome b5 reductase-like	1369	20	2.30103e-20	0.559	8	F:cytochrome-b5 reductase activity; C:mitochondrial membrane; P:vitamin metabolic process; F:flavin adenine dinucleotide binding; P:steroid biosynthetic process; C:endoplasmic reticulum; P:amino sugar metabolic process; P:electron transport	EC:1.6.2.2
42250	MIRA8_c13500	108.033	194.161	21.905	0.112819	-3.14792	0.000848265	0.095052	---NA---	630	0			0	-
1661	CL3796Contig1	351.063	630.697	71.4295	0.113255	-3.14236	2.07834e-05	0.00545299	atp6_rhisa ame: full=atp synthase subunit a ame: full=f-atpase protein 6	572	20	1.4071e-19	0.6465	7	C:mitochondrial proton-transporting ATP synthase complex; F:transmembrane transporter activity; P:ATP catabolic process; C:proton-transporting ATP synthase complex, coupling factor F(o); P:respiratory electron transport chain; P:mitochondrial ATP synthesis coupled proton transport; F:ATPase activity	EC:3.6.1.3
38200	MIRA8_rep_c123267	145.071	260.619	29.5242	0.113285	-3.14197	0.000423123	0.0594986	---NA---	956	0			0	-
36489	MIRA8_rep_c107421	93.5735	168.099	19.0479	0.113313	-3.14161	0.000661017	0.0824432	---NA---	542	0			0	-
34165	MIRA8_c81022	135.649	243.678	27.6194	0.113344	-3.14122	0.000249625	0.0396351	---NA---	388	0			0	-
24428	CL1Contig12614	182.11	327.076	37.1433	0.113562	-3.13845	0.000124719	0.023095	---NA---	507	0			0	-
26959	MIRA8_c54170	209.726	376.594	42.8577	0.113803	-3.13538	3.10204e-05	0.00767112	---NA---	452	0			0	-
28632	MIRA8_c16549	519.015	930.409	107.62	0.11567	-3.11191	1.60461e-06	0.000670339	---NA---	588	0			0	-
36808	MIRA8_rep_c110399	1074.54	1923.37	225.717	0.117355	-3.09105	9.51468e-07	0.000445008	---NA---	514	0			0	-
33602	MIRA8_c76190	498.04	891.316	104.763	0.117538	-3.0888	2.46159e-06	0.000971739	---NA---	467	0			0	-
29424	MIRA8_c29460	435.816	779.25	92.3821	0.118553	-3.0764	3.11485e-06	0.00115542	---NA---	377	0			0	-
10955	MIRA8_c29499	116.629	208.495	24.7622	0.118767	-3.0738	0.000843878	0.0948553	nacb_phano ame: full=nascent polypeptide-associated complex subunit beta short=nac-beta ame: full=beta-nac	463	12	9.30085e-11	0.56	3	P:transcription, DNA-dependent; F:protein binding; C:cell part	-
32522	MIRA8_c66636	121.014	216.314	25.7146	0.118877	-3.07246	0.000470781	0.0634834	---NA---	1182	0			0	-
41149	MIRA8_rep_c97091	129.785	231.951	27.6194	0.119074	-3.07006	0.000454088	0.0618321	---NA---	681	0			0	-
9547	CL1Contig5306	196.87	351.835	41.9053	0.119105	-3.0697	0.000132593	0.0239721	leishmanolysin family protein	1116	20	1.30284e-25	0.4955	5	F:peptidase inhibitor activity; F:serine-type endopeptidase inhibitor activity; P:negative regulation of peptidase activity; F:binding;
9022	MIRA8_rep_c143206	747.836	1335.67	160.002	0.119792	-3.0614	7.02597e-07	0.000343546	isoform a	1005	20	7.67176e-19	0.6095	3	F:chitin binding; P:chitin metabolic process; C:extracellular region
27641	ABySS_Illumina_42496	248.193	443.052	53.334	0.120379	-3.05435	2.37287e-05	0.00604156	---NA---	100	0			0	-
12389	CL1Contig4823	594.646	1060.72	128.573	0.121213	-3.04438	1.6323e-06	0.000675349	perc_drome ame: full=chorion peroxidase ame: full=peroxinectin-related protein short=dpxt flags: precursor	1315	20	6.12196e-23	0.5315	21	F:receptor binding; P:response to fungus; P:negative regulation of biological process; P:cellular response to reactive oxygen species; P:thyroid hormone generation; P:cell proliferation; P:defense response to bacterium; P:biosynthetic process; F:iodide peroxidase activity; C:cell surface; F:metal ion binding; C:membrane part; P:myeloid cell differentiation; P:cellular component organization; P:su…	EC:1.11.1.8
2619	CL1Contig11478	1067.45	1902.52	232.384	0.122146	-3.03333	1.43918e-06	0.00062552	cd449245hypsibius dujardini est	1021	5	8.66489e-08	0.52	0	-
25960	MIRA8_c57769	396.472	706.277	86.6678	0.122711	-3.02667	5.99429e-06	0.001954	---NA---	504	0			0	-
12388	CL1Contig4088	600.635	1069.84	131.43	0.12285	-3.02503	1.76697e-06	0.000717272	perc_drome ame: full=chorion peroxidase ame: full=peroxinectin-related protein short=dpxt flags: precursor	1993	20	3.19586e-32	0.4875	19	P:hydrogen peroxide catabolic process; F:protein binding; P:response to yeast; P:low-density lipoprotein particle remodeling; P:respiratory burst involved in defense response; C:extracellular space; P:negative regulation of growth of symbiont in host; P:defense response to fungus; P:removal of superoxide radicals; F:peroxidase activity; F:heparin binding; P:regulation of cellular process; P:oxida…	EC:1.11.1.7
42081	MIRA8_c53413	152.189	271.043	33.3338	0.122983	-3.02347	0.000332854	0.0492178	---NA---	558	0			0	-
25134	CL3438Contig1	880.479	1567.62	193.336	0.123331	-3.0194	1.11522e-06	0.000499861	---NA---	285	0			0	-
27358	ABySS_Illumina_35145	281.798	501.691	61.9056	0.123394	-3.01866	4.78055e-05	0.011119	---NA---	157	0			0	-
31403	MIRA8_c55829	612.789	1089.39	136.192	0.125017	-2.9998	7.12855e-06	0.00220672	---NA---	985	0			0	-
23255	CL1Contig8454	214.061	380.503	47.6197	0.125149	-2.99828	5.90333e-05	0.0132992	---NA---	470	0			0	-
14404	CL1372Contig1	366.075	650.244	81.9058	0.125962	-2.98894	2.32469e-05	0.00595411	rl16_neucr ame: full=60s ribosomal protein l16	622	20	1.1011e-63	0.733	11	P:viral transcription; P:endocrine pancreas development; P:growth; F:structural constituent of ribosome; P:translational elongation; P:nematode larval development; P:translational termination; P:embryo development ending in birth or egg hatching; C:membrane; C:cytosolic large ribosomal subunit; P:ribosome biogenesis	-
20338	CL3556Contig1	636.972	1131.09	142.859	0.126303	-2.98504	2.75159e-06	0.00105713	---NA---	305	0			0	-
20214	CL3587Contig1	416.57	738.854	94.2869	0.127612	-2.97016	6.70849e-06	0.00210701	---NA---	270	0			0	-
3725	MIRA8_c12257	692.63	1226.21	159.05	0.129708	-2.94666	2.52798e-06	0.000988878	co507962hypsibius dujardini est	1000	1	9.19444e-22	0.91	0	-
20893	CL3840Contig1	78.7632	139.431	18.0955	0.129781	-2.94585	0.000698948	0.0842584	---NA---	276	0			0	-
33596	MIRA8_c76146	484.433	857.435	111.43	0.129957	-2.94389	5.67823e-06	0.0018651	---NA---	493	0			0	-
11710	CL1705Contig1	284.355	502.994	65.7151	0.130648	-2.93624	7.06444e-05	0.0151988	nuclear segregation	1666	6	5.99264e-10	0.421667	0	-
33251	MIRA8_c7320	250.574	443.052	58.096	0.131127	-2.93096	0.000110844	0.0214843	---NA---	738	0			0	-
8898	CL1Contig2480	151.838	268.437	35.2385	0.131273	-2.92936	0.000269566	0.0420259	isoform a	1520	20	8.70116e-21	0.649	3	F:chitin binding; P:chitin metabolic process; C:extracellular region
32976	MIRA8_c70742	232.38	410.474	54.2864	0.132253	-2.91863	0.00017345	0.0296579	---NA---	472	0			0	-
28975	MIRA8_c22187	202.334	357.048	47.6197	0.133371	-2.90649	0.000306614	0.0466194	---NA---	691	0			0	-
9407	MIRA8_c54751	169.856	299.711	40.0005	0.133463	-2.90548	0.000155897	0.02738	krba2_human ame: full=krab-a domain-containing protein 2	626	2	6.69902e-08	0.56	8	P:regulation of transcription, DNA-dependent; P:DNA integration; C:intracellular; F:DNA binding; P:viral reproduction; F:protein dimerization activity; C:nucleus; F:sequence-specific DNA binding transcription factor activity
26958	MIRA8_c49720	266.637	470.417	62.8579	0.133622	-2.90377	4.08041e-05	0.00964703	---NA---	408	0			0	-
30247	MIRA8_c4253	201.682	355.744	47.6197	0.133859	-2.90121	0.000125059	0.023095	---NA---	626	0			0	-
21712	CL1Contig3103	149.232	263.225	35.2385	0.133872	-2.90107	0.000647497	0.0809918	---NA---	742	0			0	-
23315	CL1Contig8682	204.764	360.957	48.5721	0.134565	-2.89363	0.000189126	0.0319134	---NA---	1852	0			0	-
32074	MIRA8_c62425	155.396	273.65	37.1433	0.135733	-2.88115	0.000195271	0.0327012	---NA---	552	0			0	-
40085	MIRA8_rep_c140081	237.067	416.99	57.1436	0.137038	-2.86735	9.54929e-05	0.019023	---NA---	390	0			0	-
486	CL1Contig13114	208.323	366.169	50.4768	0.137851	-2.85882	0.000134444	0.0242049	achg_xenla ame: full=acetylcholine receptor subunit gamma flags: precursor	1436	20	8.47112e-13	0.458	11	P:response to chemical stimulus; F:ligand-gated ion channel activity; P:cell-cell signaling; P:behavior; P:regulation of biological process; P:neurological system process; P:ion transport; P:response to stress; C:plasma membrane part; P:regulation of membrane potential; F:binding	-
25466	CL745Contig1	160.91	282.771	39.0481	0.138091	-2.85631	0.000311089	0.0469679	---NA---	432	0			0	-
28151	MIRA8_c12089	215.139	377.897	52.3816	0.138613	-2.85086	0.000117157	0.0221102	---NA---	742	0			0	-
8903	CL1Contig3469	218.222	383.109	53.334	0.139214	-2.84463	8.94688e-05	0.018074	isoform a	1276	20	2.60171e-20	0.628	3	F:chitin binding; P:chitin metabolic process; C:extracellular region
25498	CL1709Contig1	334.8	587.695	81.9058	0.139368	-2.84303	7.55548e-05	0.0161744	---NA---	365	0			0	-
8428	CL2656Contig1	147.753	259.316	36.1909	0.139563	-2.84101	0.000563741	0.0724142	hypothetical protein DAPPUDRAFT_62084 [Daphnia pulex]	995	1	2.97731e-07	0.56	0	-
20683	CL1169Contig2	190.13	333.592	46.6673	0.139893	-2.8376	0.000759092	0.0885408	---NA---	544	0			0	-
13556	MIRA8_c14819	173.891	304.924	42.8577	0.140552	-2.83082	0.000765722	0.0888294	psmd2_rat ame: full=26s proteasome non-atpase regulatory subunit 2	229	4	5.35051e-16	0.78	12	F:protein binding; P:regulation of cellular amino acid metabolic process; P:positive regulation of ubiquitin-protein ligase activity involved in mitotic cell cycle; P:viral reproduction; P:negative regulation of ubiquitin-protein ligase activity involved in mitotic cell cycle; P:S phase of mitotic cell cycle; P:M/G1 transition of mitotic cell cycle; P:anaphase-promoting complex-dependent proteaso…	-
8910	CL1Contig6437	531.571	931.712	131.43	0.141063	-2.82559	6.55461e-06	0.00207519	isoform a	1304	20	1.02371e-19	0.6345	3	F:chitin binding; P:chitin metabolic process; C:extracellular region
21380	CL1Contig1799	688.396	1205.36	171.431	0.142224	-2.81377	4.6312e-06	0.00155684	---NA---	628	0			0	-
12192	MIRA8_c9661	227.945	398.747	57.1436	0.143308	-2.80281	0.000286785	0.0442297	pcna2_dauca ame: full=proliferating cell nuclear antigen large form short=pcna ame: full=cyclin	1147	20	8.61164e-71	0.696	32	F:dinucleotide insertion or deletion binding; C:nucleoplasm; P:regulation of DNA replication; F:MutLalpha complex binding; F:purine-specific mismatch base pair DNA N-glycosylase activity; C:nuclear lamina; P:heart development; F:DNA polymerase processivity factor activity; C:microtubule cytoskeleton; P:transcription-coupled nucleotide-excision repair; P:nucleotide-excision repair, DNA gap filling…	-
3020	CL1Contig1897	152.44	265.831	39.0481	0.146891	-2.76718	0.000621627	0.0785982	cf544503hypsibius dujardini est	1103	2	1.87148e-21	0.91	0	-
22305	CL1Contig5202	289.943	505.6	74.2867	0.146928	-2.76682	8.32049e-05	0.017173	---NA---	978	0			0	-
30121	MIRA8_c40873	249.998	435.233	64.7627	0.1488	-2.74855	0.000271256	0.0421368	---NA---	866	0			0	-
2602	CL1Contig2886	587.004	1021.63	152.383	0.149157	-2.74509	9.50778e-06	0.00284104	cd449156hypsibius dujardini est	543	5	3.77104e-09	0.706	0	-
22077	CL1Contig4368	139.283	242.375	36.1909	0.149318	-2.74354	0.000555121	0.0719467	---NA---	1115	0			0	-
25792	CL3884Contig1	193.337	336.198	50.4768	0.15014	-2.73562	0.000704807	0.0847127	---NA---	241	0			0	-
22170	CL1Contig4687	191.383	332.289	50.4768	0.151907	-2.71874	0.000212399	0.0346186	---NA---	774	0			0	-
29743	MIRA8_c3586	530.644	921.287	140.002	0.151963	-2.71821	1.85014e-05	0.00491417	---NA---	1157	0			0	-
25678	CL3790Contig1	434.214	753.188	115.24	0.153002	-2.70837	3.09392e-05	0.00767112	---NA---	290	0			0	-
27864	ABySS_Illumina_47589	1641.73	2847.26	436.196	0.153199	-2.70653	3.79281e-06	0.00133408	---NA---	242	0			0	-
20195	CL2404Contig1	723.631	1254.88	192.383	0.153308	-2.70549	1.10173e-05	0.00323619	---NA---	645	0			0	-
27652	ABySS_Illumina_42748	188.777	327.076	50.4768	0.154327	-2.69593	0.000712986	0.0852197	---NA---	201	0			0	-
41392	MIRA8_rep_c98925	219.124	379.2	59.0484	0.155718	-2.68299	0.000404886	0.0573087	---NA---	916	0			0	-
23822	CL1Contig10444	937.017	1619.75	254.289	0.156993	-2.67123	9.07037e-06	0.00274851	---NA---	914	0			0	-
37467	MIRA8_rep_c116804	632.839	1093.3	172.383	0.157673	-2.66499	3.61532e-05	0.00864243	---NA---	191	0			0	-
15666	CL4670Contig1	274.783	474.326	75.2391	0.158623	-2.65633	0.000320248	0.0481816	rs6b_schpo ame: full=40s ribosomal protein s6-b	776	20	1.3967e-62	0.68	25	P:translational termination; P:activation-induced cell death of T cells; P:gastrulation; F:protein binding; P:insulin receptor signaling pathway; C:polysome; P:ribosomal small subunit assembly; P:erythrocyte development; P:translational elongation; P:endocrine pancreas development; P:TOR signaling cascade; P:placenta development; C:nucleolus; P:T cell proliferation involved in immune response; P:…	-
29769	MIRA8_c3615	211.306	363.563	59.0484	0.162416	-2.62224	0.000900899	0.0993969	---NA---	1185	0			0	-
32974	MIRA8_c70733	327.183	562.936	91.4297	0.162416	-2.62224	0.000205915	0.0340781	---NA---	541	0			0	-
447	CL1Contig469	221.204	380.503	61.9056	0.162694	-2.61977	0.000256372	0.0402608	ach1_schgr ame: full=acetylcholine receptor subunit alpha-l1 flags: precursor	1620	3	4.70558e-07	0.393333	3	P:cellular process; P:biological regulation; P:multicellular organismal process	-
483	CL1Contig2105	275.083	473.023	77.1438	0.163087	-2.61629	0.000209334	0.0343795	achg_torca ame: full=acetylcholine receptor subunit gamma flags: precursor	1099	20	7.20117e-11	0.562	21	C:neuron projection; P:skeletal muscle fiber development; P:developmental growth; F:acetylcholine receptor activity; P:behavioral response to nicotine; P:axonogenesis; P:muscle contraction; C:acetylcholine-gated channel complex; C:postsynaptic membrane; P:regulation of oviposition; F:acetylcholine-gated cation channel activity; P:cation transport; C:neuronal cell body; F:acetylcholine-activated c…	-
8965	MIRA8_c3989	240.35	413.081	67.6199	0.163697	-2.6109	0.000261151	0.040862	isoform a	1163	20	3.51894e-21	0.638	3	F:chitin binding; P:chitin metabolic process; C:extracellular region
22671	CL1Contig6553	1230.8	2114.92	346.671	0.163917	-2.60896	1.41615e-05	0.00398271	---NA---	951	0			0	-
489	CL1Contig12942	232.882	400.05	65.7151	0.164267	-2.60588	0.000340131	0.0501215	achn2_carau ame: full=neuronal acetylcholine receptor subunit non-alpha-2 ame: full=gfn-alpha-2 flags: precursor	1337	20	2.47387e-11	0.4335	9	P:response to chemical stimulus; C:membrane; F:extracellular ligand-gated ion channel activity; P:regulation of multicellular organismal process; P:synaptic transmission; P:regulation of cellular process; P:ion transport; F:binding; C:synapse	-
29974	MIRA8_c38791	165.371	284.074	46.6673	0.164278	-2.60579	0.00069907	0.0842584	---NA---	530	0			0	-
14891	MIRA8_c17476	347.457	596.817	98.0965	0.164366	-2.60501	0.000195315	0.0327012	rla2_cryst ame: full=60s acidic ribosomal protein p2	401	20	8.71475e-14	0.7315	7	P:viral transcription; P:endocrine pancreas development; F:RNA binding; P:translational elongation; F:protein binding; P:translational termination; C:cytosolic large ribosomal subunit	-
5175	MIRA8_c6960	564.576	968.198	160.954	0.166241	-2.58865	3.77862e-05	0.00898288	dentin sialophosphoprotein precursor	1591	8	5.62724e-10	0.36125	0	-
7877	MIRA8_c48926	535.357	917.378	153.335	0.167145	-2.58083	6.71779e-05	0.0147736	h33_ponab ame: full=histone	535	20	1.28273e-21	0.9315	7	C:nucleosome; C:nucleoplasm; F:DNA binding; P:nucleosome assembly; P:blood coagulation; F:protein binding; C:plastid	-
8894	CL1Contig1723	528.54	905.65	151.431	0.167206	-2.5803	3.52058e-05	0.00851051	isoform a	822	20	1.2065e-10	0.6665	3	F:chitin binding; P:chitin metabolic process; C:extracellular region
34549	MIRA8_c84182	258.669	443.052	74.2867	0.16767	-2.5763	0.000425136	0.0595869	---NA---	676	0			0	-
34554	MIRA8_c84224	232.056	397.443	66.6675	0.167741	-2.57569	0.000563777	0.0724142	---NA---	620	0			0	-
15466	CL3815Contig1	228.322	390.928	65.7151	0.1681	-2.57261	0.000676018	0.0828729	rs21_canal ame: full=40s ribosomal protein s21	338	20	1.30781e-17	0.705	5	P:endonucleolytic cleavage in ITS1 to separate SSU-rRNA from 5.8S rRNA and LSU-rRNA from tricistronic rRNA transcript (SSU-rRNA, 5.8S rRNA, LSU-rRNA); F:structural constituent of ribosome; C:cytosolic small ribosomal subunit; P:translational elongation; P:endonucleolytic cleavage to generate mature 3'-end of SSU-rRNA from (SSU-rRNA, 5.8S rRNA, LSU-rRNA)	-
3067	MIRA8_c5509	257.366	440.446	74.2867	0.168663	-2.56779	0.000220634	0.0355568	cg13675 protein	1004	20	1.89401e-09	0.506	3	F:chitin binding; P:chitin metabolic process; C:extracellular region
14277	CL2682Contig1	214.037	366.169	61.9056	0.169063	-2.56437	0.000855951	0.0956642	rl10_bomma ame: full=60s ribosomal protein l10 ame: full=qm protein homolog	402	20	2.2059e-33	0.7875	13	P:viral transcription; P:endocrine pancreas development; C:nucleolus; F:structural constituent of ribosome; P:translational elongation; P:cellular response to UV-B; C:vacuolar membrane; F:protein binding; P:translational termination; C:chloroplast; C:cytosolic large ribosomal subunit; C:endoplasmic reticulum; P:ribosome biogenesis	-
21245	CL1Contig1182	361.866	618.969	104.763	0.169254	-2.56274	0.000202035	0.0335651	---NA---	1101	0			0	-
32746	MIRA8_c6866	167.626	286.681	48.5721	0.169429	-2.56125	0.000759291	0.0885408	---NA---	792	0			0	-
14881	MIRA8_c18411	398.855	681.518	116.192	0.17049	-2.55224	0.00020809	0.0343061	rla1_schpo ame: full=60s acidic ribosomal protein p1-alpha 1 short=a1	427	4	1.64853e-07	0.75	0	-
3065	CL1Contig545	839.56	1433.4	245.717	0.171422	-2.54437	2.76792e-05	0.00700592	cg13675 protein	1608	20	1.40764e-08	0.587	3	F:chitin binding; P:chitin metabolic process; C:extracellular region
492	CL1319Contig1	266.438	454.78	78.0962	0.171723	-2.54184	0.0003305	0.0491782	achn3_carau ame: full=neuronal acetylcholine receptor subunit non-alpha-3 ame: full=gfn-alpha-3 flags: precursor	1271	2	9.13568e-08	0.465	1	C:membrane	-
7882	MIRA8_c59355	447.346	762.31	132.383	0.17366	-2.52566	0.000140517	0.0249848	h33a_dicdi ame: full=histone type a ame: full=histone variant 3 type a	379	20	1.09232e-24	0.882	7	C:nucleosome; C:nucleoplasm; F:DNA binding; P:nucleosome assembly; P:blood coagulation; F:protein binding; C:plastid	-
21042	CL1Contig329	366.377	624.182	108.573	0.173944	-2.5233	0.000219443	0.0354977	---NA---	785	0			0	-
25465	CL721Contig1	268.042	456.083	80.001	0.175409	-2.51121	0.000679608	0.0830763	---NA---	1377	0			0	-
15346	CL5236Contig1	308.113	523.844	92.3821	0.176354	-2.50345	0.000433566	0.0603751	rs11_schpo ame: full=40s ribosomal protein s11	572	20	7.66749e-42	0.7645	13	P:viral transcription; P:endocrine pancreas development; C:cell wall; F:rRNA binding; F:structural constituent of ribosome; P:translational elongation; C:cytosolic small ribosomal subunit; F:protein binding; P:translational termination; C:chloroplast; C:membrane; P:embryo development ending in seed dormancy; P:ribosome biogenesis	-
25303	CL241Contig2	225.365	383.109	67.6199	0.176503	-2.50224	0.000523212	0.0682221	---NA---	511	0			0	-
33462	MIRA8_c75028	832.168	1413.86	250.479	0.17716	-2.49687	5.38174e-05	0.0123835	---NA---	395	0			0	-
8913	CL1Contig7891	1135.24	1928.58	341.909	0.177286	-2.49585	2.32432e-05	0.00595411	isoform a	1877	20	2.93273e-08	0.637	3	F:chitin binding; P:chitin metabolic process; C:extracellular region
25487	CL1506Contig2	274.683	466.507	82.8582	0.177614	-2.49318	0.000295687	0.0451175	---NA---	620	0			0	-
11064	MIRA8_c66967	441.307	749.279	133.335	0.177951	-2.49045	0.000112725	0.0217509	nas15_caeel ame: full=zinc metalloproteinase nas-15 ame: full=nematode astacin 15 flags: precursor	2171	16	7.65411e-11	0.644375	1	F:peptidase activity	-
3068	MIRA8_c74916	602.067	1020.32	183.812	0.180151	-2.47272	6.89683e-05	0.0149801	cg13675 protein	1072	20	7.93309e-09	0.587	3	F:chitin binding; P:chitin metabolic process; C:extracellular region
7881	CL1Contig1622	632.54	1069.84	195.241	0.182495	-2.45407	0.000104828	0.0205965	h33a_dicdi ame: full=histone type a ame: full=histone variant 3 type a	1318	20	2.83295e-44	0.96	8	C:nucleolus; C:nucleosome; C:nucleoplasm; F:DNA binding; P:nucleosome assembly; P:blood coagulation; F:protein binding; C:plastid	-
20914	CL5226Contig1	517.84	875.679	160.002	0.182718	-2.45231	0.000118811	0.0222275	---NA---	320	0			0	-
25230	CL1319Contig2	242.205	409.171	75.2391	0.183882	-2.44315	0.000690019	0.08411	---NA---	889	0			0	-
15454	CL1Contig4733	317.962	536.874	99.0489	0.184492	-2.43837	0.000579658	0.0742325	rs19a_yeast ame: full=40s ribosomal protein s19-a ame: full=rp55a ame: full=s16a ame: full=yp45 ame: full=ys16a	1091	20	1.39078e-14	0.5995	10	P:gas transport; C:nucleolus; P:rRNA processing; F:structural constituent of ribosome; P:translational elongation; C:cytosolic small ribosomal subunit; P:erythrocyte differentiation; P:ribosomal small subunit biogenesis; F:protein binding; P:viral infectious cycle	-
29507	MIRA8_c3116	617.429	1042.47	192.383	0.184545	-2.43796	8.22678e-05	0.017101	---NA---	861	0			0	-
21608	CL1Contig2696	317.135	534.268	100.001	0.187174	-2.41755	0.000607037	0.0770507	---NA---	542	0			0	-
15370	CL1Contig7911	276.412	465.204	87.6202	0.188348	-2.40853	0.000894583	0.0992088	rs13_soybn ame: full=40s ribosomal protein s13	1714	20	1.1547e-35	0.868	19	P:translational termination; F:protein binding; C:membrane; P:cytokinesis by cell plate formation; P:translational elongation; C:chloroplast; C:cell wall; P:endocrine pancreas development; C:nucleolus; P:negative regulation of RNA splicing; P:leaf morphogenesis; P:trichome morphogenesis; F:structural constituent of ribosome; P:viral transcription; F:mRNA binding; F:rRNA binding; C:cytosolic small…	-
8227	CL1Contig4050	211.031	354.441	67.6199	0.190779	-2.39003	0.00058377	0.0745372	hsp74_human ame: full=heat shock 70 kda protein 4 ame: full=hsp70ry ame: full=heat shock 70-related protein apg-2	820	20	4.62052e-19	0.54	9	; P:positive regulation of protein binding; F:protein binding; C:nucleolus; C:cytosol; P:protein import into mitochondrial outer membrane; P:response to heat; P:macromolecule metabolic process; C:lipid particle	-
28777	MIRA8_c19080	1203.53	2018.49	388.576	0.192508	-2.37701	8.78552e-05	0.0179162	---NA---	462	0			0	-
33466	MIRA8_c75059	668.427	1120.66	216.193	0.192916	-2.37396	0.000167213	0.0288956	---NA---	662	0			0	-
25667	CL3231Contig1	509.145	853.526	164.764	0.193039	-2.37303	0.000159154	0.0277256	---NA---	529	0			0	-
34604	MIRA8_c84710	426.397	712.792	140.002	0.196413	-2.34804	0.00034657	0.0507229	---NA---	474	0			0	-
24467	CL1Contig12754	599.437	1000.78	198.098	0.197944	-2.33683	0.000176074	0.0298279	---NA---	362	0			0	-
7899	CL1Contig2465	979.598	1635.38	323.814	0.198005	-2.33639	0.000110694	0.0214843	h4_pyrsa ame: full=histone h4	437	20	2.45276e-36	0.9575	8	P:CenH3-containing nucleosome assembly at centromere; C:nucleosome; P:negative regulation of megakaryocyte differentiation; P:telomere maintenance; P:phosphatidylinositol-mediated signaling; F:DNA binding; F:protein binding; C:nucleoplasm	-
21678	CL1Contig2954	362.97	605.938	120.002	0.198042	-2.33612	0.000672896	0.0828729	---NA---	814	0			0	-
20566	CL1912Contig1	202.561	337.501	67.6199	0.200355	-2.31937	0.000770257	0.0890952	---NA---	585	0			0	-
29099	MIRA8_c24683	470.929	781.856	160.002	0.204644	-2.28881	0.000347809	0.0507318	---NA---	251	0			0	-
14707	CL4376Contig1	335.354	556.421	114.287	0.205397	-2.28351	0.000838905	0.0947434	rl39_canal ame: full=60s ribosomal protein l39 ame: full=l46	228	19	1.40803e-16	0.815789	14	P:viral transcription; P:endocrine pancreas development; P:positive regulation of growth rate; F:RNA binding; C:mitochondrion; F:structural constituent of ribosome; P:translational elongation; P:spermatogenesis; P:nematode larval development; P:translational termination; P:embryo development ending in birth or egg hatching; P:positive regulation of multicellular organism growth; C:cytosolic large…	-
15446	CL1Contig3151	393.569	652.85	134.287	0.205694	-2.28143	0.000745639	0.0876139	rs19_emeni ame: full=40s ribosomal protein s19 ame: full=s16	841	20	2.63615e-33	0.648	18	P:viral transcription; P:endocrine pancreas development; C:cell wall; F:RNA binding; P:gas transport; C:nucleolus; P:rRNA processing; F:structural constituent of ribosome; P:translational elongation; C:cytosolic small ribosomal subunit; P:positive regulation of cellular component movement; P:erythrocyte differentiation; P:ribosomal small subunit biogenesis; P:response to extracellular stimulus; F…	-
11648	CL1Contig11992	451.783	749.279	154.288	0.205915	-2.27988	0.00051776	0.067848	nsr1_yeast ame: full=nuclear localization sequence-binding protein ame: full=p67	1532	20	9.4656e-18	0.4365	5	P:response to stimulus; C:chloroplast part; P:RNA processing; F:RNA binding; P:mRNA metabolic process	-
30855	MIRA8_c49668	3404.59	5646.3	1162.87	0.205953	-2.27961	6.83469e-05	0.0149284	---NA---	553	0			0	-
19785	MIRA8_c1657	333.399	552.512	114.287	0.20685	-2.27334	0.000697606	0.0842584	y5957_arath ame: full=uncharacterized protein at5g39570	1478	20	1.30358e-16	0.3935	10	P:regulation of primary metabolic process; P:gene expression; P:DNA metabolic process; F:nucleic acid binding; P:cellular macromolecule biosynthetic process; P:RNA biosynthetic process; F:catalytic activity; C:nucleus; P:regulation of macromolecule metabolic process; P:regulation of cellular biosynthetic process	-
16247	CL1Contig758	439.103	725.823	152.383	0.209945	-2.25192	0.000635878	0.0800035	sc61g_schpo ame: full=probable protein transport protein sec61 subunit gamma	1184	16	2.24534e-13	0.75	10	P:protein targeting to ER; C:integral to endoplasmic reticulum membrane; F:P-P-bond-hydrolysis-driven protein transmembrane transporter activity; P:molting cycle, collagen and cuticulin-based cuticle; P:nematode larval development; P:oocyte growth; P:embryo development ending in birth or egg hatching; P:ovulation; C:plasma membrane; C:chloroplast envelope	-
27162	ABySS_Illumina_29862	1355.07	2238.71	471.435	0.210583	-2.24754	0.000138635	0.0247525	---NA---	109	0			0	-
12387	CL1Contig1960	908.679	1501.16	316.195	0.210633	-2.2472	0.000174381	0.0296579	perc_drome ame: full=chorion peroxidase ame: full=peroxinectin-related protein short=dpxt flags: precursor	3250	20	1.82151e-83	0.475	15	F:protein binding; C:intracellular membrane-bounded organelle; P:cellular response to chemical stimulus; P:response to other organism; P:cellular metabolic process; F:oxidoreductase activity; F:metal ion binding; P:regulation of biological process; P:cellular component organization; C:plasma membrane; P:defense response; C:cytoplasmic part; P:response to oxidative stress; P:multicellular organism…	-
7902	ABySS_Illumina_45821	743.583	1226.21	260.956	0.212815	-2.23233	0.000293304	0.044913	h4_pyrsa ame: full=histone h4	239	20	4.79877e-20	0.955	8	P:CenH3-containing nucleosome assembly at centromere; C:nucleosome; P:negative regulation of megakaryocyte differentiation; P:telomere maintenance; P:phosphatidylinositol-mediated signaling; F:DNA binding; F:protein binding; C:nucleoplasm	-
27549	ABySS_Illumina_40076	528.568	870.466	186.669	0.214447	-2.22131	0.000407447	0.0574821	---NA---	267	0			0	-
336	MIRA8_c86683	335.129	551.209	119.049	0.215978	-2.21104	0.000737048	0.0873161	abcf3_mouse ame: full=atp-binding cassette sub-family f member 3	479	20	1.9289e-17	0.7375	20	P:transport; C:nucleoplasm; F:protein binding; F:nucleoside-triphosphatase activity; C:ATP-binding cassette (ABC) transporter complex; F:ribosome binding; C:cytosol; C:nuclear envelope; F:translation factor activity, nucleic acid binding; C:polysomal ribosome; F:transporter activity; P:inflammatory response; P:response to cadmium ion; C:mitochondrial envelope; F:translation activator activity; C:…	EC:3.6.1.15
8893	CL1Contig1680	561.071	917.378	204.765	0.223206	-2.16355	0.000439872	0.0605034	isoform a	1383	20	1.44423e-19	0.6285	3	F:chitin binding; P:chitin metabolic process; C:extracellular region
21023	CL1Contig265	524.383	853.526	195.241	0.228746	-2.12818	0.000747271	0.0876139	---NA---	539	0			0	-
21401	CL1Contig1873	11688.9	18845.3	4532.44	0.240507	-2.05585	0.000214912	0.034896	---NA---	390	0			0	-
10568	MIRA8_rep_c116191	1337.01	2154.01	520.007	0.241413	-2.05043	0.000560559	0.0724142	mol1a_human ame: full=mps one binder kinase activator-like 1a ame: full=mob1 homolog 1a short=mob1a ame: full=mob1b ame: full=protein mob4a	625	20	7.77743e-33	0.759	8	C:cytoplasm; F:metal ion binding; P:protein autophosphorylation; F:kinase activator activity; P:hippo signaling cascade; P:positive regulation of phosphorylation; C:nucleus; F:kinase binding	-
4195	MIRA8_c69883	666.876	1073.75	260.003	0.242145	-2.04605	0.000789767	0.0911069	cox1_ponab ame: full=cytochrome c oxidase subunit 1 ame: full=cytochrome c oxidase polypeptide i	720	20	1.79638e-13	0.792	23	P:mitochondrial electron transport, cytochrome c to oxygen; F:cytochrome-c oxidase activity; P:hormone biosynthetic process; F:protein binding; C:microsome; F:heme binding; P:cyclooxygenase pathway; F:electron carrier activity; C:mitochondrial inner membrane; C:integral to membrane; C:endoplasmic reticulum membrane; C:Golgi apparatus; P:xenobiotic metabolic process; F:prostaglandin-endoperoxide s…	EC:1.9.3.1; EC:1.14.99.1
23033	CL1Contig7755	609.664	981.229	238.098	0.242653	-2.04303	0.000738446	0.0873161	---NA---	698	0			0	-
27749	ABySS_Illumina_44652	588.914	947.349	230.479	0.243289	-2.03926	0.000898167	0.0993502	---NA---	246	0			0	-
27835	ABySS_Illumina_46554	826.686	1320.03	333.338	0.252522	-1.98552	0.000811744	0.0924035	---NA---	208	0			0	-
20347	CL4117Contig1	1785.11	2826.41	743.819	0.263167	-1.92595	0.00082192	0.0930695	---NA---	246	0			0	-
19731	CL1Contig3651	5191.56	2258.26	8124.87	3.59784	1.84713	0.000883518	0.0984894	y1004_drome ame: full=extracellular domains-containing protein cg31004 flags: precursor	994	1	1.25617e-11	0.51	0	-
8918	CL1Contig9290	744.801	301.015	1188.59	3.9486	1.98134	0.000740403	0.0873161	isoform a	807	20	2.75969e-20	0.613	3	F:chitin binding; P:chitin metabolic process; C:extracellular region
3867	MIRA8_rep_c121475	724.049	291.893	1156.21	3.96106	1.98589	0.000844304	0.0948553	co508405hypsibius dujardini est	694	8	5.5911e-23	0.69125	0	-
35730	MIRA8_rep_c100981	313.43	106.854	520.007	4.86653	2.28289	0.000457831	0.0621452	---NA---	646	0			0	-
23760	CL1Contig10247	628.014	204.586	1051.44	5.13937	2.36159	0.000118558	0.0222275	---NA---	971	0			0	-
20907	CL4515Contig1	339.019	109.46	568.579	5.1944	2.37696	0.000809863	0.0924035	---NA---	286	0			0	-
22204	CL1Contig4790	436.688	138.128	735.248	5.32295	2.41223	0.00025504	0.0401982	---NA---	1086	0			0	-
40923	MIRA8_rep_c95486	656.46	207.192	1105.73	5.33674	2.41596	7.80376e-05	0.0164777	---NA---	1163	0			0	-
18206	MIRA8_c17706	274.258	84.7011	463.815	5.47591	2.4531	0.000128914	0.0235044	tll2_xenla ame: full=tolloid-like protein 2 ame: full=metalloprotease xolloid ame: full=xenopus tolloid flags: precursor	1151	20	1.35116e-39	0.6085	28	P:axon guidance; P:positive regulation of BMP signaling pathway; F:semaphorin receptor activity; F:receptor binding; C:intracellular membrane-bounded organelle; P:embryonic caudal fin morphogenesis; P:heart development; P:determination of ventral identity; P:blood vessel development; P:embryonic hemopoiesis; P:cartilage condensation; P:endothelial cell development; P:neural crest cell migration; …	EC:3.4.24.0
20215	CL3685Contig1	136.565	41.699	231.432	5.55005	2.4725	0.000821459	0.0930695	---NA---	348	0			0	-
16190	MIRA8_c76517	263.081	79.4887	446.672	5.61932	2.4904	0.000113936	0.0218259	sax_ranca ame: full=saxiphilin short=sax flags: precursor	390	1	2.66442e-07	0.63	4	P:cellular iron ion homeostasis; F:ferric iron binding; P:iron ion transport; C:extracellular region
29495	MIRA8_c30881	633.228	190.252	1076.2	5.65674	2.49997	4.2508e-05	0.00999495	---NA---	431	0			0	-
41222	MIRA8_rep_c97669	233.106	69.0639	397.148	5.75044	2.52367	0.000364517	0.05228	---NA---	908	0			0	-
16182	CL1Contig7731	146.741	43.0021	250.479	5.82482	2.54221	0.00044039	0.0605034	sax_ranca ame: full=saxiphilin short=sax flags: precursor	756	15	7.39357e-13	0.52	8	P:system development; C:basement membrane; F:enzyme inhibitor activity; F:protein binding; F:glycosaminoglycan binding; P:regulation of cellular process; P:extracellular matrix organization; P:cell-substrate adhesion	-
19165	CL147Contig2	349.171	96.4289	601.912	6.24203	2.64202	6.43513e-05	0.014347	unc51_caeel ame: full=serine threonine-protein kinase unc-51 ame: full=uncoordinated protein 51	3467	20	5.37464e-41	0.634	34	P:axon guidance; P:regulation of nerve growth factor receptor signaling pathway; P:entry into host; P:Ras protein signal transduction; C:cytoplasmic vesicle membrane; C:autophagic vacuole; P:negative regulation of collateral sprouting; C:membrane fraction; P:neuron projection regeneration; P:radial glia guided migration of cerebellar granule cell; C:cytosol; P:protein autophosphorylation; P:autop…	EC:2.7.11.0
34493	MIRA8_c8368	613.104	168.099	1058.11	6.29456	2.6541	1.89483e-05	0.005002	---NA---	907	0			0	-
21532	CL1Contig2400	152.28	41.699	262.861	6.30376	2.65621	0.000585987	0.074599	---NA---	2087	0			0	-
16187	MIRA8_c28015	224.259	59.9423	388.576	6.48251	2.69655	4.9119e-05	0.0113631	sax_ranca ame: full=saxiphilin short=sax flags: precursor	535	12	9.21399e-12	0.590833	8	F:peptidase inhibitor activity; C:basement membrane; P:positive regulation of cell-substrate adhesion; C:interstitial matrix; F:protein binding; F:heparin binding; P:multicellular organismal development; P:extracellular matrix organization	-
22983	CL1Contig7626	290.349	76.8825	503.816	6.55306	2.71217	5.44234e-05	0.0124563	---NA---	1074	0			0	-
37789	MIRA8_rep_c119534	227.417	58.6392	396.196	6.7565	2.75628	9.23073e-05	0.0185029	---NA---	758	0			0	-
5900	MIRA8_c61194	346.515	87.3073	605.722	6.93782	2.79448	9.71214e-05	0.0192582	efgm_drome ame: full=elongation factor mitochondrial short=ef-gmt ame: full=elongation factor g mitochondrial short=mef-g 1 ame: full=elongation factor g1 flags: precursor	598	20	7.56547e-19	0.6115	13	F:translation elongation factor activity; P:positive regulation of growth rate; P:mitochondrial translational elongation; C:mitochondrion; P:reproduction; F:ATP binding; P:GTP catabolic process; P:nematode larval development; F:GTPase activity; P:receptor-mediated endocytosis; P:embryo development ending in birth or egg hatching; C:ribosome; P:regulation of translational elongation	-
27383	ABySS_Illumina_35623	373.582	93.8227	653.342	6.96358	2.79983	8.60248e-05	0.0176265	---NA---	128	0			0	-
34664	MIRA8_c85137	109.398	27.365	191.431	6.99548	2.80642	0.000331444	0.0491782	---NA---	223	0			0	-
25523	CL2837Contig1	125.939	29.9711	221.908	7.40404	2.88831	0.000146993	0.0260287	---NA---	1219	0			0	-
25176	CL5400Contig1	811.2	192.858	1429.54	7.41241	2.88994	6.18105e-06	0.00199973	---NA---	303	0			0	-
6845	MIRA8_c8037	693.832	162.887	1224.78	7.5192	2.91058	7.52817e-06	0.00231378	fris_lymst ame: full=soma ferritin	1048	20	2.45413e-53	0.701	10	C:intracellular ferritin complex; C:cytosol; P:post-Golgi vesicle-mediated transport; P:cellular membrane organization; P:immune response; P:negative regulation of cell proliferation; F:oxidoreductase activity; P:intracellular sequestering of iron ion; F:protein binding; F:iron ion binding	-
20169	CL1437Contig1	412.029	96.4289	727.628	7.54575	2.91566	3.59799e-06	0.00127949	---NA---	1022	0			0	-
20364	CL5474Contig1	970.999	226.738	1715.26	7.56493	2.91933	1.58792e-06	0.000670339	---NA---	395	0			0	-
24106	CL1Contig11494	165.087	37.7897	292.385	7.73715	2.9518	0.000360861	0.05228	---NA---	968	0			0	-
16563	MIRA8_c29833	96.7917	22.1526	171.431	7.73863	2.95208	0.000463607	0.0627313	six6_chick ame: full=homeobox protein six6 ame: full=optic homeobox 2 ame: full=sine oculis homeobox homolog 6 ame: full=six9 protein	839	18	1.39457e-42	0.839444	31	F:RNA polymerase II distal enhancer sequence-specific DNA binding transcription factor activity; P:negative regulation of transcription, DNA-dependent; P:thyroid gland development; P:regulation of branch elongation involved in ureteric bud branching; P:visual perception; P:metanephric mesenchyme development; P:lens induction in camera-type eye; P:embryonic cranial skeleton morphogenesis; P:negati…	-
9406	CL122Contig2	81.9797	18.2433	145.716	7.98738	2.99772	0.000622882	0.0785982	krak_drome ame: full=probable serine hydrolase ame: full=kraken protein	787	2	1.40035e-09	0.54	2	F:hydrolase activity; C:cellular_component
20597	CL3623Contig1	153.433	32.5773	274.289	8.41963	3.07376	0.000452537	0.0618166	---NA---	271	0			0	-
5679	MIRA8_c1297	90.0751	18.2433	161.907	8.87486	3.14972	0.00047568	0.0635653	e13b_bacci ame: full=glucan endo- -beta-glucosidase a1 ame: full=(1-	1783	2	1.59288e-19	0.42	9	F:hydrolase activity, hydrolyzing O-glycosyl compounds; F:hydrolase activity; P:metabolic process; P:cellular cell wall organization; P:carbohydrate metabolic process; F:hydrolase activity, acting on glycosyl bonds; F:glucan endo-1,3-beta-D-glucosidase activity; C:extracellular region; F:licheninase activity
31873	MIRA8_c60411	122.381	24.7588	220.003	8.88585	3.15151	0.000516952	0.067848	---NA---	555	0			0	-
33408	MIRA8_c74595	497.142	99.0351	895.25	9.03972	3.17628	3.53456e-06	0.00127024	---NA---	502	0			0	-
25930	MIRA8_c28174	147.018	27.365	266.67	9.74495	3.28465	1.18002e-05	0.00338627	---NA---	436	0			0	-
30002	MIRA8_c3907	122.03	22.1526	221.908	10.0172	3.32441	0.000400831	0.0569219	---NA---	672	0			0	-
42704	MIRA8_c33699	43.9098	7.81856	80.001	10.2322	3.35504	0.000670345	0.0828729	---NA---	418	0			0	-
25992	MIRA8_c42473	126.316	22.1526	230.479	10.4042	3.37909	0.000365713	0.05228	---NA---	516	0			0	-
6836	CL1Contig2065	248.647	43.0021	454.292	10.5644	3.40114	2.16575e-05	0.00561386	fris_lymst ame: full=soma ferritin	1236	20	5.84517e-28	0.5685	10	C:cytosol; P:positive regulation of oxidoreductase activity; P:post-Golgi vesicle-mediated transport; P:positive regulation of transferase activity; P:cellular membrane organization; P:cellular iron ion homeostasis; F:protein binding; P:positive regulation of cell proliferation; P:positive regulation of lyase activity; F:iron ion binding	-
10269	MIRA8_rep_c126925	220.627	36.4866	404.767	11.0936	3.47165	6.35369e-06	0.00204024	mfs11_xentr ame: full=unc93-like protein mfsd11 ame: full=major facilitator superfamily domain-containing protein 11	852	5	1.43523e-26	0.656	5	C:integral to membrane; C:membrane; F:molecular_function; P:biological_process; C:cellular_component
42823	MIRA8_c43246	535.565	87.3073	983.822	11.2685	3.49422	4.47669e-07	0.000235505	---NA---	182	0			0	-
12206	MIRA8_rep_c142925	57.4186	9.12165	105.716	11.5895	3.53475	0.000740672	0.0873161	pcy1_caeel ame: full= choline-phosphate cytidylyltransferase ame: full=ctp:phosphocholine cytidylyltransferase short=cct short=ct ame: full=phosphorylcholine transferase	704	9	1.50427e-25	0.584444	5	P:response to abiotic stimulus; F:transferase activity; P:CDP-choline pathway; C:glycogen granule; C:endoplasmic reticulum membrane	-
30438	MIRA8_c44867	41.8297	6.51547	77.1438	11.8401	3.56561	0.000765896	0.0888294	---NA---	583	0			0	-
8889	CL1Contig741	52.0051	7.81856	96.1917	12.303	3.62094	0.00069895	0.0842584	isoform a	1508	20	6.21518e-19	0.6025	3	F:chitin binding; P:chitin metabolic process; C:extracellular region
25650	CL2580Contig1	1200.13	170.705	2229.55	13.0608	3.70717	6.82608e-09	6.3852e-06	---NA---	938	0			0	-
22658	CL1Contig6508	1796.6	254.103	3339.09	13.1407	3.71597	2.2373e-09	2.34802e-06	---NA---	888	0			0	-
28984	MIRA8_c22263	491.982	67.7609	916.202	13.5211	3.75714	1.06014e-07	6.6111e-05	---NA---	255	0			0	-
25655	CL2761Contig1	44.0353	5.21237	82.8582	15.8964	3.99063	0.000674806	0.0828729	---NA---	986	0			0	-
33409	MIRA8_c74596	1208.95	140.734	2277.17	16.1807	4.0162	5.82924e-10	8.64919e-07	---NA---	485	0			0	-
25578	CL202Contig2	1915.45	213.707	3617.19	16.9259	4.08116	9.56492e-11	1.84863e-07	---NA---	1555	0			0	-
20749	CL3765Contig1	108.722	11.7278	205.717	17.5409	4.13265	7.94385e-05	0.0166739	---NA---	253	0			0	-
12681	CL1Contig4778	1980.46	208.495	3752.43	17.9977	4.16974	4.49039e-11	1.13657e-07	piwl1_mouse ame: full=piwi-like protein 1	1253	20	2.67149e-36	0.5815	22	P:anatomical structure morphogenesis; F:endoribonuclease activity, cleaving siRNA-paired mRNA; F:protein binding; P:piRNA metabolic process; C:polysome; P:negative regulation of translation involved in gene silencing by miRNA; C:RNA-induced silencing complex; F:RNA 7-methylguanosine cap binding; F:siRNA binding; P:pre-miRNA processing; P:negative regulation of translational initiation; F:single-s…	-
41897	MIRA8_c82483	49.7496	5.21237	94.2869	18.0891	4.17705	0.000165765	0.0287608	---NA---	518	0			0	-
42736	MIRA8_c44327	1407.58	144.643	2670.51	18.4627	4.20654	7.68345e-11	1.68512e-07	---NA---	498	0			0	-
20909	CL4551Contig1	521.683	44.3052	999.06	22.5495	4.49502	8.82497e-10	1.18666e-06	---NA---	1422	0			0	-
25515	CL2395Contig1	172.407	14.334	330.48	23.0557	4.52705	9.38739e-09	8.41521e-06	---NA---	1152	0			0	-
32227	MIRA8_c63936	48.1457	3.90928	92.3821	23.6315	4.56264	0.000173776	0.0296579	---NA---	537	0			0	-
25577	CL202Contig1	1315.65	105.551	2525.75	23.9293	4.5807	4.66732e-12	1.94545e-08	---NA---	1704	0			0	-
28976	MIRA8_c22209	32.7321	2.60619	62.8579	24.1187	4.59208	0.000326937	0.0490167	---NA---	855	0			0	-
34504	MIRA8_c83763	65.4641	5.21237	125.716	24.1187	4.59208	5.67673e-05	0.012856	---NA---	717	0			0	-
21469	CL1Contig2132	89.9255	6.51547	173.336	26.6037	4.73356	7.60925e-05	0.0162088	---NA---	1026	0			0	-
23029	CL1Contig7736	517.774	36.4866	999.06	27.3816	4.77513	1.3538e-10	2.24049e-07	---NA---	765	0			0	-
35471	MIRA8_c91837	108.021	6.51547	209.526	32.1583	5.00712	1.51721e-05	0.00415822	---NA---	350	0			0	-
21782	CL1Contig3321	653.314	35.1835	1271.44	36.1375	5.17543	2.2711e-12	1.22154e-08	---NA---	763	0			0	-
37709	MIRA8_rep_c118828	76.7175	3.90928	149.526	38.2489	5.25735	2.13757e-05	0.0055744	---NA---	248	0			0	-
24503	CL1Contig12884	52.7323	2.60619	102.858	39.467	5.30258	1.55818e-05	0.00423181	---NA---	1037	0			0	-
34511	MIRA8_c83870	91.0034	3.90928	178.098	45.5576	5.50962	9.19479e-08	5.99458e-05	---NA---	526	0			0	-
34791	MIRA8_c86089	35.4139	1.30309	69.5247	53.3536	5.73751	0.000497137	0.0658194	---NA---	401	0			0	-
23268	CL1Contig8486	404.616	13.0309	796.201	61.1008	5.93312	1.7232e-12	1.21918e-08	---NA---	1167	0			0	-
28045	MIRA8_c11213	169.4	2.60619	336.195	128.999	7.01121	1.98337e-12	1.21918e-08	---NA---	1340	0			0	-
25162	CL4492Contig1	38.4413	76.8825	0	0	-Inf	2.45327e-06	0.000971739	---NA---	421	0			0	-
25809	CL4700Contig1	71.0186	142.037	0	0	-Inf	2.9683e-06	0.00111064	---NA---	112	0			0	-
26303	MIRA8_c16845	43.0021	86.0042	0	0	-Inf	1.11972e-05	0.00325542	---NA---	994	0			0	-
29519	MIRA8_c31400	35.8351	71.6701	0	0	-Inf	0.000719076	0.0857095	---NA---	690	0			0	-
36788	MIRA8_rep_c110230	29.3196	58.6392	0	0	-Inf	0.000174124	0.0296579	---NA---	590	0			0	-
38933	MIRA8_rep_c130212	50.8206	101.641	0	0	-Inf	6.28216e-05	0.0140789	---NA---	625	0			0	-
41873	MIRA8_c38700	35.1835	70.367	0	0	-Inf	0.000666853	0.0828729	---NA---	747	0			0	-
8982	MIRA8_c86294	27.6194	0	55.2388	Inf	Inf	0.00023141	0.0371543	isoform a	657	20	4.42231e-19	0.6595	3	F:chitin binding; P:chitin metabolic process; C:extracellular region
12845	CL1558Contig1	37.6195	0	75.2391	Inf	Inf	0.000708168	0.0848795	pol_xmrv6 ame: full=gag-pol polyprotein short=pr180gag-pol contains: ame: full=matrix protein p15 short=ma contains: ame: full=rna-binding phosphoprotein p12 ame: full=pp12 contains: ame: full=capsid protein p30 short=ca contains: ame: full=nucleocapsid protein p10 short=nc-pol contains: ame: full=protease p14 short=pr contains: ame: full=reverse transcriptase ribonuclease h p80 short=rt contains…	758	20	3.53056e-55	0.7955	24	F:RNA binding; P:DNA recombination; P:RNA-dependent DNA replication; F:DNA-directed DNA polymerase activity; F:metal ion binding; F:RNA-directed DNA polymerase activity; F:ligase activity; F:phosphoribosylaminoimidazole carboxylase activity; F:DNA binding; P:proteolysis; F:ATP binding; C:host cell cytoplasm; C:virion; F:aspartic-type endopeptidase activity; C:host cell membrane; F:ribonuclease H …	EC:2.7.7.7; EC:2.7.7.49; EC:4.1.1.21; EC:3.4.23.0; EC:3.1.26.4
22949	CL1Contig7523	48.0959	0	96.1917	Inf	Inf	9.38976e-07	0.000443991	---NA---	892	0			0	-
34507	MIRA8_c83813	49.0482	0	98.0965	Inf	Inf	1.34723e-06	0.00059763	---NA---	527	0			0	-
34528	MIRA8_c84036	61.9056	0	123.811	Inf	Inf	1.01542e-07	6.42534e-05	---NA---	962	0			0	-
34530	MIRA8_c84044	28.0956	0	56.1912	Inf	Inf	0.000274283	0.0424537	---NA---	472	0			0	-
41706	MIRA8_c18405	29.5242	0	59.0484	Inf	Inf	3.2542e-05	0.00795597	---NA---	394	0			0	-
41707	MIRA8_c42025	28.0956	0	56.1912	Inf	Inf	0.000115143	0.0218259	---NA---	558	0			0	-
