# Supplementary material for: Towards Decrypting Cryptobiosis—Analyzing Anhydrobiosis in the Tardigrade Milnesium tardigradum Using Transcriptome Sequencing
Source: PLoS One. 2014 Mar 20;9(3):e92663. doi: 10.1371/journal.pone.0092663 (PMC3961413; doi:10.1371/journal.pone.0092663)
Supplement: File S4 — Transcripts differentially expressed between the active and rehydration stages and their annotation. (XLS) [file pone.0092663.s004.xls]

## Sheet: Sheet1
DESeq ID	Reference ID	baseMean	baseMeanA	baseMeanB	foldChange	log2FoldChange	pval	padj	sequence description	length	# blast hits	min. E-value	mean similarity	# GO	GO IDs	Enzyme
2619	CL1Contig11478	951.685	1902.52	0.853761	0.000448753	-11.1218	4.91092e-26	9.11153e-22	cd449245hypsibius dujardini est	1021	5	8.66e-08	52.00%	0	-
26984	ABySS_Illumina_10109	235.635	470.417	0.853761	0.0018149	-9.10589	2.55579e-13	5.78644e-10	---NA---	101	0			0	-
1661	CL3796Contig1	316.202	630.697	1.70752	0.00270735	-8.5289	1.68424e-15	5.17507e-12	atp6_rhisa ame: full=atp synthase subunit a ame: full=f-atpase protein 6	572	20	1.41e-19	64.65%	7	C:mitochondrial proton-transporting ATP synthase complex; F:transmembrane transporter activity; P:ATP catabolic process; C:proton-transporting ATP synthase complex, coupling factor F(o); P:respiratory electron transport chain; P:mitochondrial ATP synthesis coupled proton transport; F:ATPase activity	EC:3.6.1.3
582	MIRA8_c31530	112.493	224.132	0.853761	0.00380919	-8.0363	8.8999e-09	8.90342e-06	act10_dicdi ame: full=actin-10	613	20	1.8e-103	94.35%	3	C:cytoskeleton; C:cytoplasm; F:ATP binding	-
26123	MIRA8_c40244	98.8104	196.767	0.853761	0.00433894	-7.84844	3.49143e-08	2.78131e-05	---NA---	164	0			0	-
20554	CL1580Contig1	85.7795	170.705	0.853761	0.00500137	-7.64346	4e-08	3.02028e-05	---NA---	1211	0			0	-
21147	CL1Contig794	85.128	169.402	0.853761	0.00503984	-7.6324	2.1789e-08	1.9527e-05	---NA---	1250	0			0	-
20287	CL1182Contig1	83.1733	165.493	0.853761	0.0051589	-7.59872	3.17584e-07	0.000167015	---NA---	569	0			0	-
17299	CL820Contig3	80.5671	160.28	0.853761	0.00532667	-7.55255	3.8e-07	0.000192297	stip1_mouse ame: full=stress-induced-phosphoprotein 1 short=sti1 short=msti1 ame: full=hsc70 hsp90-organizing protein short=hop	698	8	1.59e-11	50.38%	6	P:response to stimulus; C:intracellular membrane-bounded organelle; C:protein complex; F:protein binding; C:cytoplasmic part; P:regulation of cellular process	-
6239	CL4084Contig1	73.4001	145.946	0.853761	0.00584982	-7.41739	2.084e-06	0.00074707	epta_ecoli ame: full=phosphoethanolamine transferase epta ame: full=polymyxin resistance protein pmrc	163	2	2.02e-10	65.00%	1	P:metabolic process	-
22483	CL1Contig5887	69.4908	138.128	0.853761	0.00618094	-7.33796	1.71709e-06	0.000647929	---NA---	678	0			0	-
24450	CL1Contig12706	68.8393	136.825	0.853761	0.00623981	-7.32428	2.03628e-06	0.000736962	---NA---	1211	0			0	-
8391	MIRA8_c23126	66.2331	131.612	0.853761	0.00648693	-7.26825	1.02523e-05	0.00249166	hypothetical protein CTRG_05250 [Candida tropicalis MYA-3404]	624	1	1.18e-07	47.00%	3	C:chromosome; F:ATP binding; P:chromosome organization
20471	CL3639Contig1	329.211	654.153	4.2688	0.0065257	-7.25965	2.25288e-15	6.46081e-12	---NA---	257	0			0	-
41805	MIRA8_c4431	61.6723	122.491	0.853761	0.00697	-7.16463	1.15211e-05	0.00267231	---NA---	985	0			0	-
260	MIRA8_c50100	57.763	114.672	0.853761	0.00744523	-7.06947	2.96037e-05	0.00553045	aapc_cenci ame: full= glucose-6-phosphate 1-epimerase ame: full= d-hexose-6-phosphate mutarotase ame: full= apospory-associated protein c	650	3	2.07e-23	51.33%	5	F:glucose-6-phosphate 1-epimerase activity; F:carbohydrate binding; P:carbohydrate metabolic process; F:catalytic activity; F:isomerase activity
5656	MIRA8_rep_c115013	57.763	114.672	0.853761	0.00744523	-7.06947	1.58375e-05	0.00329408	dyl1_drome ame: full=dynein light chain cytoplasmic ame: full=8 kda dynein light chain ame: full=cut up protein	705	20	1.15e-33	79.00%	46	P:negative regulation of catalytic activity; C:cilium; P:regulation of cell proliferation; F:protein C-terminus binding; P:pronuclear migration; P:positive regulation of growth rate; P:receptor-mediated endocytosis; P:induction of apoptosis by intracellular signals; C:membrane fraction; P:regulation of transcription, DNA-dependent; P:locomotion; P:negative regulation of nitric oxide biosynthetic …	-
5871	MIRA8_c46333	57.763	114.672	0.853761	0.00744523	-7.06947	1.92483e-06	0.000720005	ef1g2_orysj ame: full=elongation factor 1-gamma 2 short=ef-1-gamma 2 ame: full=eef-1b gamma 2	690	5	1.77e-07	52.00%	4	P:translational elongation; F:translation elongation factor activity; C:eukaryotic translation elongation factor 1 complex; P:translation
24921	CL492Contig1	55.8083	110.763	0.853761	0.007708	-7.01943	2.6463e-05	0.00508197	---NA---	1040	0			0	-
5870	MIRA8_c14863	55.1568	109.46	0.853761	0.00779976	-7.00235	7.76154e-06	0.00210267	ef1g1_yeast ame: full=elongation factor 1-gamma 1 short=ef-1-gamma 1 ame: full=calcium and membrane-binding protein 1 ame: full=calcium phospholipid-binding protein short=cpbp ame: full=eukaryotic elongation factor 1bgamma 1 short=eef1bgamma 1 ame: full=translation elongation factor 1b gamma 1	863	20	7.28e-34	62.55%	13	C:vacuole; F:translation elongation factor activity; C:eukaryotic translation elongation factor 1 complex; F:copper ion binding; P:response to cadmium ion; C:plasma membrane; F:protein binding; P:response to zinc ion; C:cell wall; C:cytosol; P:response to virus; C:ribosome; P:regulation of translational elongation	-
10060	CL1908Contig1	55.1568	109.46	0.853761	0.00779976	-7.00235	8.44651e-06	0.00220208	mcm2_human ame: full=dna replication licensing factor mcm2 ame: full=minichromosome maintenance protein 2 homolog ame: full=nuclear protein bm28	2144	20	7.71e-165	64.55%	18	C:chromatin; P:cell cycle checkpoint; F:protein binding; P:response to DNA damage stimulus; F:nucleotide binding; P:DNA unwinding involved in replication; P:regulation of DNA-dependent DNA replication initiation; P:S phase of mitotic cell cycle; F:DNA binding; P:regulation of phosphorylation; C:MCM complex; P:G1/S transition of mitotic cell cycle; P:M/G1 transition of mitotic cell cycle; F:ATP-de…	-
31403	MIRA8_c55829	548.962	1089.39	8.53761	0.00783708	-6.99547	1.47736e-16	7.06129e-13	---NA---	985	0			0	-
8970	MIRA8_c55184	53.2022	105.551	0.853761	0.00808864	-6.94989	4.48966e-05	0.00751486	isoform a	596	20	2.69e-11	61.80%	3	F:chitin binding; P:chitin metabolic process; C:extracellular region
5611	MIRA8_c16024	51.2475	101.641	0.853761	0.00839974	-6.89544	3.43057e-05	0.00607571	drp1c_arath ame: full=dynamin-related protein 1c ame: full=dynamin-like protein 5 ame: full=dynamin-like protein c ame: full=dynamin-like protein dlp1	603	20	2.65e-27	53.85%	14	C:synapse part; C:vacuolar membrane; P:cellular macromolecule metabolic process; P:receptor-mediated endocytosis; P:defense response to fungus; F:hydrolase activity; P:nucleobase-containing compound metabolic process; C:cytoplasmic vesicle; C:protein complex; P:response to cadmium ion; P:regulation of cellular process; F:enzyme binding; C:plasma membrane; C:mitochondrion	-
30990	MIRA8_c51221	50.596	100.338	0.853761	0.00850883	-6.87682	0.0001218	0.015056	---NA---	513	0			0	-
29964	MIRA8_c38668	49.9444	99.0351	0.853761	0.00862079	-6.85796	0.000135157	0.0162403	---NA---	743	0			0	-
26139	MIRA8_c53569	47.9898	95.1258	0.853761	0.00897507	-6.79986	2.23358e-05	0.00448982	---NA---	503	0			0	-
30855	MIRA8_c49668	2849.62	5646.3	52.9332	0.00937483	-6.73699	2.07428e-21	2.23073e-17	---NA---	553	0			0	-
26965	ABySS_Illumina_9324	224.312	444.355	4.2688	0.00960674	-6.70174	3.11669e-11	5.15656e-08	---NA---	124	0			0	-
7428	CL1Contig6866	44.7321	88.6104	0.853761	0.009635	-6.6975	0.000380748	0.0357084	gnas_homam ame: full=guanine nucleotide-binding protein g subunit alpha ame: full=adenylate cyclase-stimulating g alpha protein	1811	20	9.37e-60	84.50%	58	P:water transport; F:GTP binding; F:toxin receptor binding; C:intrinsic to membrane; P:tissue homeostasis; P:sensory perception of smell; P:positive regulation of osteoblast differentiation; P:skin development; P:synaptic transmission; P:DNA methylation; P:rhodopsin mediated phototransduction; C:photoreceptor inner segment; C:heterotrimeric G-protein complex; P:endochondral ossification; P:intrac…	EC:4.6.1.1
19782	CL1970Contig1	44.7321	88.6104	0.853761	0.009635	-6.6975	8.69631e-05	0.0116177	y5208_arath ame: full=uncharacterized protein at5g12080	726	1	5.87e-12	61.00%	4	F:mechanically-gated ion channel activity; P:detection of mechanical stimulus; P:ion transmembrane transport; C:plasma membrane	-
8626	CL1Contig11302	44.0805	87.3073	0.853761	0.0097788	-6.67613	0.000203349	0.0222017	if4a2_macfa ame: full=eukaryotic initiation factor 4a-ii short=eif-4a-ii short=eif4a-ii ame: full=atp-dependent rna helicase eif4a-2	1008	20	7.73e-41	70.40%	28	P:nuclear-transcribed mRNA catabolic process, nonsense-mediated decay; P:determination of adult lifespan; P:reproduction; P:negative regulation of translation; P:mRNA transport; F:protein binding; C:nuclear speck; P:positive regulation of growth rate; F:poly(A) RNA binding; P:locomotion; F:translation initiation factor activity; C:eukaryotic translation initiation factor 4F complex; P:positive re…	-
12455	MIRA8_rep_c103127	43.429	86.0042	0.853761	0.00992697	-6.65443	0.000198782	0.0217583	pgfs1_bovin ame: full=prostaglandin f synthase 1 short=pgf 1 short=pgf synthase 1 short=pgfs1 ame: full=prostaglandin f synthase i short=pgfsi ame: full=prostaglandin-d2 11 reductase 1	1128	20	8.77e-44	57.60%	18	P:progesterone metabolic process; F:trans-1,2-dihydrobenzene-1,2-diol dehydrogenase activity; F:17-alpha,20-alpha-dihydroxypregn-4-en-3-one dehydrogenase activity; P:prostaglandin metabolic process; P:response to organophosphorus; C:cytosol; P:regulation of steroid biosynthetic process; P:organic substance transport; P:cellular response to protein stimulus; F:bile acid binding; P:oxidation-reduct…	EC:1.3.1.20; EC:1.1.1.149; EC:1.1.1.50
26966	MIRA8_rep_c93304	213.236	422.202	4.2688	0.0101108	-6.62796	7.97538e-11	1.22528e-07	---NA---	124	0			0	-
37467	MIRA8_rep_c116804	552.197	1093.3	11.0989	0.0101518	-6.62212	3.03125e-16	1.23412e-12	---NA---	191	0			0	-
31212	MIRA8_c53666	1547.58	3063.57	31.5891	0.0103112	-6.59964	1.10357e-19	9.49448e-16	---NA---	467	0			0	-
28631	MIRA8_c16540	41.4743	82.0949	0.853761	0.0103997	-6.58732	0.000654839	0.0517816	---NA---	624	0			0	-
42683	MIRA8_c75497	80.994	160.28	1.70752	0.0106533	-6.55255	1.06e-07	6.80676e-05	---NA---	881	0			0	-
7234	MIRA8_c86270	40.1712	79.4887	0.853761	0.0107407	-6.54077	0.000616844	0.049413	gipc1_rat ame: full=pdz domain-containing protein gipc1 ame: full=gaip c-terminus-interacting protein ame: full=glut1 c-terminal-binding protein short=glut1cbp ame: full=rgs-gaip-interacting protein ame: full=rgs19-interacting protein 1	575	8	1.92e-24	64.13%	22	P:glutamate secretion; C:dendritic shaft; P:endothelial cell migration; C:vesicle membrane; C:dendritic spine; F:receptor binding; P:regulation of protein stability; C:membrane fraction; P:protein targeting; P:regulation of synaptic plasticity; F:myosin binding; C:cytosol; F:actin binding; P:negative regulation of proteasomal ubiquitin-dependent protein catabolic process; F:GTPase activator activ…	-
13678	CL1Contig7956	116.604	230.648	2.56128	0.0111047	-6.49268	1.92972e-08	1.76618e-05	pxa2_yeast ame: full=peroxisomal long-chain fatty acid import protein 1 ame: full=peroxisomal abc transporter 2	802	14	2.7e-16	73.93%	18	P:fatty-acyl-CoA transport; C:ATP-binding cassette (ABC) transporter complex; F:peroxisomal fatty-acyl-CoA transporter activity; P:peroxisomal long-chain fatty acid import; C:glyoxysomal membrane; C:cytosol; P:peroxisomal membrane transport; P:peroxisome organization; P:positive regulation of seed germination; F:identical protein binding; F:ATPase activity, coupled to transmembrane movement of su…	EC:3.6.3.47
28777	MIRA8_c19080	1021.2	2018.49	23.9053	0.0118431	-6.3998	1.06048e-17	6.51695e-14	---NA---	462	0			0	-
6474	MIRA8_c57314	36.2619	71.6701	0.853761	0.0119124	-6.3914	0.000683867	0.0531969	f-box leucine rich repeat protein	840	20	6.01e-29	74.25%	0	-
38729	MIRA8_rep_c128220	34.3073	67.7609	0.853761	0.0125996	-6.31048	0.000688375	0.0533546	---NA---	500	0			0	-
20403	CL898Contig1	67.3115	132.916	1.70752	0.0128467	-6.28246	2.21691e-05	0.00447722	---NA---	1037	0			0	-
39284	MIRA8_rep_c133370	129.411	255.406	3.41504	0.013371	-6.22475	1.07465e-08	1.05064e-05	---NA---	592	0			0	-
4715	CL1Contig4440	31.7011	62.5485	0.853761	0.0136496	-6.195	0.000704134	0.0541798	ctcf_chick ame: full=transcriptional repressor ctcf ame: full=11-zinc finger protein ame: full=ccctc-binding factor ame: full=ctcfl paralog	789	20	6.46e-55	57.50%	24	P:regulation of histone H3-K4 methylation; P:negative regulation of transcription from RNA polymerase II promoter; F:histone binding; F:transcription corepressor activity; F:zinc ion binding; P:nucleosome positioning; C:cytoplasm; C:nucleolus; F:transcription regulatory region DNA binding; C:chromosome, centromeric region; F:sequence-specific DNA binding; P:chromosome segregation; F:chromatin ins…	-
13515	MIRA8_c7934	31.7011	62.5485	0.853761	0.0136496	-6.195	0.000990255	0.0692822	psd12_bovin ame: full=26s proteasome non-atpase regulatory subunit 12 ame: full=26s proteasome regulatory subunit rpn5	1432	7	4.42e-54	50.71%	5	P:cellular nitrogen compound metabolic process; P:interphase of mitotic cell cycle; P:regulation of ubiquitin-protein ligase activity involved in mitotic cell cycle; P:positive regulation of cellular process; P:negative regulation of cellular process	-
31840	MIRA8_c60053	31.7011	62.5485	0.853761	0.0136496	-6.195	0.000725186	0.0552877	---NA---	460	0			0	-
25670	CL3379Contig1	62.7507	123.794	1.70752	0.0137933	-6.17989	5.41867e-06	0.00155397	---NA---	513	0			0	-
4490	MIRA8_c2825	30.398	59.9423	0.853761	0.014243	-6.1336	0.000477332	0.0413979	cpt1_yeast ame: full=cholinephosphotransferase 1 ame: full=diacylglycerol cholinephosphotransferase 1 ame: full=sn- -diacylglycerol cholinephosphotransferase short=chopt	1370	16	8.46e-31	48.31%	4	F:diacylglycerol cholinephosphotransferase activity; P:CDP-choline pathway; C:endoplasmic reticulum membrane; P:platelet activating factor biosynthetic process	EC:2.7.8.2
10568	MIRA8_rep_c116191	1092.37	2154.01	30.7354	0.0142689	-6.13098	4.04535e-17	2.17523e-13	mol1a_human ame: full=mps one binder kinase activator-like 1a ame: full=mob1 homolog 1a short=mob1a ame: full=mob1b ame: full=protein mob4a	625	20	7.78e-33	75.90%	8	C:cytoplasm; F:metal ion binding; P:protein autophosphorylation; F:kinase activator activity; P:hippo signaling cascade; P:positive regulation of phosphorylation; C:nucleus; F:kinase binding	-
25695	CL4616Contig1	59.493	117.278	1.70752	0.0145596	-6.10189	5.9282e-05	0.00913193	---NA---	1353	0			0	-
25334	CL1044Contig3	58.8414	115.975	1.70752	0.0147231	-6.08577	2.43925e-06	0.00084271	---NA---	1049	0			0	-
20715	CL1998Contig1	175.221	345.32	5.12256	0.0148343	-6.07492	2.78382e-10	3.74223e-07	---NA---	698	0			0	-
25958	MIRA8_c34129	27.7918	54.7299	0.853761	0.0155995	-6.00235	0.00152868	0.0948908	---NA---	267	0			0	-
25957	MIRA8_c30237	25.8372	50.8206	0.853761	0.0167995	-5.89544	0.00103945	0.0716571	---NA---	576	0			0	-
20683	CL1169Contig2	169.784	333.592	5.97632	0.0179151	-5.80268	1.2713e-08	1.21528e-05	---NA---	544	0			0	-
8262	CL1018Contig1	48.4167	95.1258	1.70752	0.0179501	-5.79986	7.57702e-05	0.0103843	hth_drome ame: full=homeobox protein homothorax ame: full=homeobox protein dorsotonals	617	20	2.91e-16	69.35%	21	P:angiogenesis; P:positive regulation of MAPK cascade; P:negative regulation of transcription from RNA polymerase II promoter; F:transcription corepressor activity; P:negative regulation of neuron differentiation; P:anterior/posterior pattern specification; C:actin cytoskeleton; C:microtubule cytoskeleton; P:hindbrain development; P:neural crest cell fate specification; C:cytoplasm; F:protein het…	-
317	MIRA8_c87170	119.413	234.557	4.2688	0.0181994	-5.77996	1.10106e-07	6.96532e-05	abcd3_human ame: full=atp-binding cassette sub-family d member 3 ame: full=70 kda peroxisomal membrane protein short=pmp70	552	10	4.14e-10	82.80%	20	P:fatty-acyl-CoA transport; C:ATP-binding cassette (ABC) transporter complex; F:peroxisomal fatty-acyl-CoA transporter activity; P:peroxisomal long-chain fatty acid import; F:protein self-association; C:glyoxysomal membrane; C:mitochondrial inner membrane; C:cytosol; P:peroxisomal membrane transport; P:peroxisome organization; P:positive regulation of seed germination; F:identical protein binding…	EC:3.6.3.47
1056	CL2775Contig1	23.8826	46.9114	0.853761	0.0181994	-5.77996	0.000907351	0.0654891	ampm1_dicdi ame: full=methionine aminopeptidase 1 short=map 1 short= 1 ame: full=peptidase m 1	1082	20	1.44e-72	72.20%	13	C:cytosol; F:zinc ion binding; P:N-terminal protein amino acid modification; P:regulation of translation; C:mitochondrion; P:peptidyl-methionine modification; F:aminopeptidase activity; P:proteolysis; P:response to abscisic acid stimulus; F:protein binding; F:metalloexopeptidase activity; P:protein processing; C:chloroplast	EC:3.4.11.0
25465	CL721Contig1	232.31	456.083	8.53761	0.0187194	-5.73932	1.82465e-10	2.61637e-07	---NA---	1377	0			0	-
40050	MIRA8_rep_c139863	11177.3	21938.9	415.781	0.0189518	-5.72152	2.02844e-18	1.45429e-14	---NA---	441	0			0	-
31865	MIRA8_c60245	89.6663	175.918	3.41504	0.0194127	-5.68685	2.11612e-06	0.000751374	---NA---	590	0			0	-
8471	MIRA8_c24008	66.4353	130.309	2.56128	0.0196554	-5.66893	3.44688e-05	0.00607571	hypothetical protein Phum_PHUM355660 [Pediculus humanus corporis]	540	12	7.93e-08	70.58%	3	F:chitin binding; P:chitin metabolic process; C:extracellular region
30909	MIRA8_c50273	43.8558	86.0042	1.70752	0.0198539	-5.65443	0.000831271	0.0613876	---NA---	568	0			0	-
2526	MIRA8_c60963	43.2043	84.7011	1.70752	0.0201594	-5.6324	0.000411986	0.0380309	ccna2_chick ame: full=cyclin-a2 short=cyclin-a	503	1	1.57e-07	52.00%	5	F:protein kinase binding; P:cell division; P:regulation of cyclin-dependent protein kinase activity; P:mitosis; C:nucleus
19854	MIRA8_rep_c124841	86.4086	169.402	3.41504	0.0201594	-5.6324	3.77387e-06	0.00115135	yhdf_bacsu ame: full=uncharacterized oxidoreductase yhdf	724	9	4.76e-14	58.67%	2	P:metabolic process; C:plastid	-
30823	MIRA8_c49283	42.5527	83.398	1.70752	0.0204744	-5.61004	0.00121383	0.0799625	---NA---	628	0			0	-
26174	MIRA8_c16123	84.454	165.493	3.41504	0.0206356	-5.59872	3.6784e-06	0.00113116	---NA---	816	0			0	-
28120	MIRA8_c11861	62.526	122.491	2.56128	0.02091	-5.57966	0.000102973	0.0132171	---NA---	1160	0			0	-
31259	MIRA8_c54127	1031.89	2021.1	42.688	0.0211212	-5.56516	3.36096e-15	9.03616e-12	---NA---	484	0			0	-
16742	MIRA8_c17635	61.8745	121.188	2.56128	0.0211348	-5.56423	3.1979e-05	0.0058044	snut1_mouse ame: full=u4 tri-snrnp-associated protein 1 ame: full=hypoxia-associated factor ame: full=squamous cell carcinoma antigen recognized by t-cells 1 short=sart-1 short=msart-1	516	3	3.85e-12	52.67%	5	C:spliceosomal complex; P:RNA splicing; P:positive regulation of cellular process; P:mRNA processing; C:nucleoplasm	-
20818	CL1051Contig1	41.2497	80.7918	1.70752	0.0211348	-5.56423	0.00156632	0.0968083	---NA---	795	0			0	-
26886	MIRA8_c51585	41.2497	80.7918	1.70752	0.0211348	-5.56423	0.00162955	0.0992075	---NA---	691	0			0	-
25010	CL4007Contig1	61.2229	119.885	2.56128	0.0213646	-5.54864	3.09737e-05	0.00569209	---NA---	407	0			0	-
42785	MIRA8_c53556	81.1962	158.977	3.41504	0.0214813	-5.54077	7.30148e-06	0.00202637	---NA---	381	0			0	-
6440	MIRA8_c47670	39.9466	78.1856	1.70752	0.0218393	-5.51693	0.00120156	0.0793973	exos9_human ame: full=exosome complex component rrp45 ame: full=autoantigen pm scl 1 ame: full=exosome component 9 ame: full=p75 polymyositis-scleroderma overlap syndrome-associated autoantigen ame: full=polymyositis scleroderma autoantigen 1 ame: full=polymyositis scleroderma autoantigen 75 kda short=pm scl-75	478	5	5.7e-14	52.00%	10	C:exosome (RNase complex); F:RNA binding; C:nuclear lumen; P:cellular component organization or biogenesis; P:nuclear RNA surveillance; P:nuclear-transcribed mRNA catabolic process, deadenylation-dependent decay; C:cytoplasm; P:rRNA metabolic process; F:exoribonuclease activity; P:regulation of RNA metabolic process	-
20894	CL3881Contig1	39.9466	78.1856	1.70752	0.0218393	-5.51693	0.000177602	0.0198955	---NA---	234	0			0	-
37684	MIRA8_rep_c118602	1161.48	2272.59	50.3719	0.0221649	-5.49558	6.44864e-15	1.63177e-11	---NA---	468	0			0	-
26723	MIRA8_rep_c112072	194.52	380.503	8.53761	0.0224377	-5.47793	7.82112e-09	8.0105e-06	---NA---	542	0			0	-
42115	MIRA8_c16672	38.6435	75.5794	1.70752	0.0225924	-5.46802	0.000295032	0.0293349	---NA---	992	0			0	-
316	CL1Contig7952	107.46	209.798	5.12256	0.0244166	-5.35599	8.59426e-07	0.000377244	abcd3_human ame: full=atp-binding cassette sub-family d member 3 ame: full=70 kda peroxisomal membrane protein short=pmp70	1213	20	2.47e-31	65.20%	19	P:fatty-acyl-CoA transport; F:nucleotide binding; C:ATP-binding cassette (ABC) transporter complex; P:response to host immune response; F:peroxisomal fatty-acyl-CoA transporter activity; P:peroxisomal long-chain fatty acid import; C:glyoxysomal membrane; C:cytosol; P:peroxisomal membrane transport; P:peroxisome organization; P:positive regulation of seed germination; F:identical protein binding; …	EC:3.6.3.47
7966	CL3077Contig1	70.7715	138.128	3.41504	0.0247238	-5.33796	2.78765e-05	0.00528266	hce1_oryla ame: full=high choriolytic enzyme 1 ame: full=choriolysin h 1 ame: full=hce23 ame: full=hatching enzyme zinc-protease subunit hce 1 flags: precursor	1027	20	2.4e-21	46.75%	11	F:metalloendopeptidase activity; C:transport vesicle; F:hydrolase activity; F:zinc ion binding; C:cytoplasmic vesicle; F:metallopeptidase activity; F:peptidase activity; P:proteolysis; F:metal ion binding; P:multicellular organismal development; F:calcium ion binding
10496	MIRA8_c11246	35.3857	69.0639	1.70752	0.0247238	-5.33796	0.00105531	0.0721724	mmel1_mouse ame: full=membrane metallo-endopeptidase-like 1 ame: full=nep2 ame: full=neprilysin ii short=nepii ame: full=neprilysin-2 short=nep2 short=nl2 ame: full=neprilysin-like 1 short=nl-1 ame: full=neprilysin-like peptidase short=neplp ame: full=soluble secreted endopeptidase contains: ame: full=membrane metallo-endopeptidase-like soluble form ame: full=neprilysin-2 secreted short=nep2	1058	20	5.7e-58	59.40%	29	P:calcitonin catabolic process; P:embryonic digit morphogenesis; P:bradykinin catabolic process; F:zinc ion binding; P:neuropeptide signaling pathway; P:ear development; P:substance P catabolic process; P:heart development; C:membrane fraction; C:extracellular space; C:Weibel-Palade body; C:integral to membrane; P:positive regulation of receptor recycling; P:endothelin maturation; C:Golgi apparat…	EC:3.4.24.0
19274	MIRA8_rep_c123022	3362.72	6562.38	163.068	0.024849	-5.33067	3.90483e-16	1.39978e-12	vapb_bovin ame: full=vesicle-associated membrane protein-associated protein b short=vamp-b short=vamp-associated protein b short=vap-b	662	8	1.14e-16	59.00%	11	P:positive regulation of viral genome replication; F:enzyme binding; P:endoplasmic reticulum unfolded protein response; P:sphingolipid metabolic process; F:protein heterodimerization activity; P:virus-host interaction; F:beta-tubulin binding; F:protein homodimerization activity; C:endoplasmic reticulum membrane; C:Golgi apparatus; C:tubulin complex	-
21683	CL1Contig2975	34.7342	67.7609	1.70752	0.0251992	-5.31048	0.000438364	0.0396158	---NA---	1470	0			0	-
13968	CL873Contig1	34.0826	66.4578	1.70752	0.0256933	-5.28246	0.00115207	0.0768351	rbbp7_danre ame: full=histone-binding protein rbbp7 ame: full=retinoblastoma-binding protein 7 short=rbbp-7	1002	20	1.65e-43	77.20%	16	C:CAF-1 complex; P:negative regulation of transcription from RNA polymerase II promoter; F:DNA-dependent ATPase activity; F:histone binding; F:histone deacetylase binding; P:cellular heat acclimation; C:ESC/E(Z) complex; C:NuRD complex; P:negative regulation of cell proliferation; C:DRM complex; C:NURF complex; P:embryo development ending in birth or egg hatching; P:negative regulation of cell gr…	-
17431	MIRA8_rep_c98464	50.7982	99.0351	2.56128	0.0258624	-5.273	0.000594777	0.0480994	sui1_anoga ame: full=protein translation factor sui1 homolog	731	16	7.27e-18	77.25%	5	F:protein binding; P:response to stress; P:regulation of translational initiation; F:translation initiation factor activity; C:ribosome	-
25498	CL1709Contig1	301.531	587.695	15.3677	0.0261491	-5.2571	2.16838e-10	3.00895e-07	---NA---	365	0			0	-
30016	MIRA8_c39251	50.1466	97.732	2.56128	0.0262072	-5.25389	0.000103237	0.0132171	---NA---	411	0			0	-
22673	CL1Contig6555	66.2106	129.006	3.41504	0.0264719	-5.23939	0.000154094	0.0177712	---NA---	1009	0			0	-
21401	CL1Contig1873	9674.53	18845.3	503.719	0.0267291	-5.22545	3.1558e-16	1.23412e-12	---NA---	390	0			0	-
25409	CL4546Contig1	32.7795	63.8516	1.70752	0.026742	-5.22475	0.00111008	0.0749646	---NA---	728	0			0	-
5884	MIRA8_c5656	109.19	212.404	5.97632	0.0281366	-5.15141	6.76293e-07	0.000306232	ef1g_rat ame: full=elongation factor 1-gamma short=ef-1-gamma ame: full=eef-1b gamma	1238	20	1.74e-72	51.10%	6	F:binding; C:cytoplasmic part; C:membrane; P:translation; P:response to metal ion; C:cell periphery	-
24869	CL3692Contig1	1364.77	2654.4	75.1309	0.0283043	-5.14284	5.01204e-14	1.19779e-10	---NA---	682	0			0	-
30138	MIRA8_c41162	123.951	241.072	6.83008	0.0283321	-5.14142	1.71245e-07	0.000102312	---NA---	322	0			0	-
33462	MIRA8_c75028	726.992	1413.86	40.1267	0.0283811	-5.13893	4.28572e-13	9.21793e-10	---NA---	395	0			0	-
22250	CL1Contig4979	231.838	450.87	12.8064	0.0284037	-5.13777	2.72417e-09	3.00476e-06	---NA---	978	0			0	-
29172	MIRA8_c25715	46.2374	89.9134	2.56128	0.0284861	-5.1336	0.00105752	0.0722086	---NA---	611	0			0	-
17541	CL967Contig1	45.5858	88.6104	2.56128	0.028905	-5.11254	0.00125198	0.0822236	syfa_rat ame: full=phenylalanyl-trna synthetase alpha chain ame: full=phenylalanine--trna ligase alpha chain short=	1188	20	2.45e-68	74.05%	11	C:soluble fraction; F:phenylalanine-tRNA ligase activity; F:protein binding; F:ATP binding; P:phenylalanyl-tRNA aminoacylation; C:cytosol; F:tRNA binding; P:tryptophan biosynthetic process; P:tyrosine biosynthetic process; P:L-phenylalanine biosynthetic process; C:phenylalanine-tRNA ligase complex	EC:6.1.1.20
42667	MIRA8_c16897	45.5858	88.6104	2.56128	0.028905	-5.11254	0.000153772	0.0177712	---NA---	790	0			0	-
18186	CL117Contig1	75.7592	147.25	4.2688	0.0289903	-5.10829	2.26368e-05	0.00450874	tkt_schpo ame: full=probable transketolase short=tk	637	20	3.98e-16	59.65%	4	F:transketolase activity; C:chloroplast thylakoid membrane; P:pentose-phosphate shunt; P:carbon utilization	EC:2.2.1.1
21590	CL1Contig2638	211.214	410.474	11.9526	0.0291191	-5.10189	1.5e-08	1.40386e-05	---NA---	1088	0			0	-
31800	MIRA8_c59793	102.675	199.373	5.97632	0.0299755	-5.06007	2.47042e-06	0.000843412	---NA---	616	0			0	-
19918	CL2240Contig1	43.6312	84.7011	2.56128	0.0302391	-5.04744	0.00100025	0.0695479	yo021_yeast ame: full=uncharacterized protein yor021c	954	1	4.09e-12	50.00%	0	-
26287	MIRA8_rep_c94184	71.8499	139.431	4.2688	0.0306159	-5.02958	7.8748e-05	0.0107199	---NA---	394	0			0	-
13521	CL1Contig2019	183.422	355.744	11.0989	0.031199	-5.00235	4.67153e-08	3.34925e-05	psd13_bovin ame: full=26s proteasome non-atpase regulatory subunit 13 ame: full=26s proteasome regulatory subunit rpn9 ame: full=26s proteasome regulatory subunit s11 ame: full=26s proteasome regulatory subunit	1484	8	2.54e-36	52.25%	6	P:cellular nitrogen compound metabolic process; P:interphase of mitotic cell cycle; P:regulation of ubiquitin-protein ligase activity involved in mitotic cell cycle; C:proteasome complex; P:positive regulation of cellular process; P:negative regulation of cellular process	-
16192	MIRA8_c87882	28.2187	54.7299	1.70752	0.031199	-5.00235	0.00138448	0.0886252	sax_ranca ame: full=saxiphilin short=sax flags: precursor	1257	1	1.81e-08	53.00%	4	P:cellular iron ion homeostasis; F:ferric iron binding; P:iron ion transport; C:extracellular region
30774	MIRA8_c4882	112.875	218.92	6.83008	0.031199	-5.00235	2.03869e-06	0.000736962	---NA---	931	0			0	-
26609	MIRA8_c59845	69.2437	134.219	4.2688	0.0318048	-4.97461	5.37767e-05	0.0085362	---NA---	670	0			0	-
42027	MIRA8_c24793	69.2437	134.219	4.2688	0.0318048	-4.97461	2.1727e-05	0.00442953	---NA---	188	0			0	-
485	CL2888Contig1	41.025	79.4887	2.56128	0.032222	-4.95581	0.00116045	0.0770357	achg_xenla ame: full=acetylcholine receptor subunit gamma flags: precursor	1183	1	3.13e-07	51.00%	1	C:membrane	-
33516	MIRA8_c75503	82.05	158.977	5.12256	0.032222	-4.95581	2.68526e-06	0.00089544	---NA---	590	0			0	-
2524	CL1Contig931	40.3734	78.1856	2.56128	0.032759	-4.93197	0.00133213	0.0861719	ccna2_chick ame: full=cyclin-a2 short=cyclin-a	1258	20	4.15e-21	50.90%	9	P:cellular response to stimulus; F:protein binding; P:interphase of mitotic cell cycle; P:response to organic substance; P:regulation of transcription, DNA-dependent; C:cytoplasm; P:regulation of cell cycle; C:pronucleus; P:positive regulation of cellular process	-
29769	MIRA8_c3615	187.758	363.563	11.9526	0.0328764	-4.9268	5.58516e-08	3.8136e-05	---NA---	1185	0			0	-
42608	MIRA8_c49912	174.3	337.501	11.0989	0.0328855	-4.92641	1.55352e-09	1.75862e-06	---NA---	601	0			0	-
20765	CL4264Contig1	119.817	231.951	7.68384	0.0331271	-4.91585	1.52862e-06	0.000592403	---NA---	181	0			0	-
13492	CL1843Contig2	79.4438	153.765	5.12256	0.0333142	-4.90772	2.38441e-05	0.00466229	psb5_dicdi ame: full=proteasome subunit beta type-5 flags: precursor	490	20	2.57e-28	82.10%	20	P:antigen processing and presentation; F:protein binding; P:type I interferon-mediated signaling pathway; P:regulation of cellular amino acid metabolic process; P:positive regulation of ubiquitin-protein ligase activity involved in mitotic cell cycle; P:viral reproduction; P:negative regulation of ubiquitin-protein ligase activity involved in mitotic cell cycle; F:threonine-type endopeptidase act…	EC:3.4.25.0
26784	MIRA8_c40336	39.7219	76.8825	2.56128	0.0333142	-4.90772	0.00142305	0.0905555	---NA---	443	0			0	-
22899	CL1Contig7370	182.545	353.138	11.9526	0.0338469	-4.88483	5.22484e-08	3.62511e-05	---NA---	305	0			0	-
16449	CL1449Contig1	76.8376	148.553	5.12256	0.0344831	-4.85796	6.06648e-05	0.00915655	sey1_crynb ame: full=protein sey1	1151	20	2.17e-21	50.50%	8	C:endoplasmic reticulum membrane; F:GTP binding; F:hydrolase activity; C:integral to membrane; F:nucleotide binding; C:membrane; C:endoplasmic reticulum; F:hydrolase activity, acting on acid anhydrides
20231	CL4514Contig1	38.4188	74.2763	2.56128	0.0344831	-4.85796	0.00157374	0.0969882	---NA---	488	0			0	-
26587	MIRA8_c80108	76.8376	148.553	5.12256	0.0344831	-4.85796	7.04429e-05	0.00990275	---NA---	219	0			0	-
15324	CL4061Contig1	216.403	418.293	14.5139	0.034698	-4.849	3.14156e-08	2.56818e-05	rs102_arath ame: full=40s ribosomal protein s10-2	436	18	1.84e-12	66.94%	12	P:viral transcription; P:endocrine pancreas development; C:cell wall; C:nucleolus; F:structural constituent of ribosome; P:translational elongation; C:cytosolic small ribosomal subunit; F:protein binding; P:translational termination; P:ribosomal small subunit assembly; C:chloroplast; C:membrane	-
16741	CL1Contig5485	62.7282	121.188	4.2688	0.0352247	-4.82727	9.16699e-05	0.0121334	snut1_mouse ame: full=u4 tri-snrnp-associated protein 1 ame: full=hypoxia-associated factor ame: full=squamous cell carcinoma antigen recognized by t-cells 1 short=sart-1 short=msart-1	946	4	9.52e-38	56.25%	6	C:Cajal body; P:positive regulation of cytotoxic T cell differentiation; C:nucleolus; P:nuclear mRNA splicing, via spliceosome; C:catalytic step 2 spliceosome; C:cytoplasm	-
33466	MIRA8_c75059	580.394	1120.66	40.1267	0.0358063	-4.80364	1.87159e-11	3.3546e-08	---NA---	662	0			0	-
23041	CL1Contig7781	219.437	423.505	15.3677	0.0362869	-4.78441	2.77921e-08	2.39107e-05	---NA---	1416	0			0	-
26815	MIRA8_c18116	60.7736	117.278	4.2688	0.0363989	-4.77996	2.95968e-05	0.00553045	---NA---	767	0			0	-
20346	CL3970Contig1	96.5862	186.342	6.83008	0.0366534	-4.76991	2.27108e-05	0.00450874	---NA---	637	0			0	-
250	MIRA8_rep_c93234	179.063	345.32	12.8064	0.0370857	-4.753	1.11945e-07	6.97176e-05	aakb2_rat ame: full=5 -amp-activated protein kinase subunit beta-2 short=ampk subunit beta-2	787	9	3.21e-22	76.67%	16	C:nucleoplasm; P:insulin receptor signaling pathway; F:protein kinase binding; C:AMP-activated protein kinase complex; P:energy reserve metabolic process; C:cytosol; P:cell cycle arrest; P:protein phosphorylation; P:regulation of fatty acid oxidation; C:cAMP-dependent protein kinase complex; P:regulation of fatty acid biosynthetic process; P:response to stress; P:carnitine shuttle; F:AMP-activate…	-
1561	CL4823Contig1	83.1284	160.28	5.97632	0.0372867	-4.7452	4.63213e-05	0.00767851	atc_artsf ame: full=calcium-transporting atpase sarcoplasmic endoplasmic reticulum type ame: full=calcium pump	508	20	9.32e-16	65.20%	23	P:epidermis development; P:platelet activation; F:lutropin-choriogonadotropic hormone receptor binding; P:ATP metabolic process; F:protein C-terminus binding; P:cell adhesion; P:regulation of heart contraction; P:negative regulation of multicellular organismal process; C:membrane fraction; P:sarcoplasmic reticulum calcium ion transport; C:platelet dense tubular network membrane; F:calcium ion bin…	EC:3.6.3.8
41935	MIRA8_c21509	47.3158	91.2165	3.41504	0.0374388	-4.73932	0.00129732	0.0844278	---NA---	733	0			0	-
17512	CL1307Contig1	35.1611	67.7609	2.56128	0.0377988	-4.72551	0.00149412	0.0931485	syep_human ame: full=bifunctional aminoacyl-trna synthetase ame: full=cell proliferation-inducing gene 32 protein includes: ame: full=glutamyl-trna synthetase ame: full=glutamate--trna ligase short= includes: ame: full=prolyl-trna synthetase ame: full=proline--trna ligase	1484	20	2.19e-88	73.35%	15	C:cytosol; F:RNA binding; C:soluble fraction; P:glutamyl-tRNA aminoacylation; F:Ala-tRNA(Pro) hydrolase activity; F:proline-tRNA ligase activity; P:protein complex assembly; F:ATP binding; F:protein binding; F:glutamate-tRNA ligase activity; P:prolyl-tRNA aminoacylation; P:arginine metabolic process; P:proline metabolic process; C:glutamate-tRNA ligase complex; P:chlorophyll metabolic process	EC:6.1.1.15; EC:6.1.1.17
10093	MIRA8_c20975	56.2128	108.157	4.2688	0.0394687	-4.66315	0.000647655	0.0513079	mdhg2_arath ame: full=probable malate glyoxysomal flags: precursor	1012	20	1.57e-33	49.35%	8	P:carboxylic acid metabolic process; P:oxidation-reduction process; P:primary metabolic process; C:mitochondrion; F:oxidoreductase activity, acting on CH-OH group of donors; C:microbody; C:intracellular organelle part; P:response to stress	-
481	CL1Contig1211	55.5612	106.854	4.2688	0.03995	-4.64566	0.000323364	0.0312587	ache_xenla ame: full=acetylcholine receptor subunit epsilon flags: precursor	1241	20	2.25e-11	45.40%	12	P:response to chemical stimulus; F:ligand-gated ion channel activity; C:integral to membrane; P:synaptic transmission; P:cellular component organization; P:ion transport; P:muscle structure development; P:response to stress; C:plasma membrane part; P:regulation of membrane potential; F:binding; C:synapse	-
8573	MIRA8_c39341	44.0581	84.7011	3.41504	0.0403188	-4.6324	0.00158498	0.0972932	idi1_bovin ame: full=isopentenyl-diphosphate delta-isomerase 1 ame: full=isopentenyl pyrophosphate isomerase 1 short=ipp isomerase 1 short=ippi1	699	20	5.06e-42	59.30%	8	C:cytosol; C:mitochondrion; P:flower development; F:isopentenyl-diphosphate delta-isomerase activity; P:pigment biosynthetic process; C:chloroplast; P:sterol biosynthetic process; P:terpenoid biosynthetic process	EC:5.3.3.2
28457	MIRA8_c14240	54.9097	105.551	4.2688	0.0404432	-4.62796	0.000481979	0.0415497	---NA---	270	0			0	-
38433	MIRA8_rep_c125429	54.9097	105.551	4.2688	0.0404432	-4.62796	0.000255547	0.0264252	---NA---	394	0			0	-
26805	MIRA8_c47281	261.091	501.691	20.4903	0.0408424	-4.61379	7.77446e-09	8.0105e-06	---NA---	509	0			0	-
16624	MIRA8_c42847	43.4065	83.398	3.41504	0.0409487	-4.61004	0.000803811	0.0598227	smc1_yeast ame: full=structural maintenance of chromosomes protein 1 ame: full=da-box protein smc1	385	7	3.74e-09	53.00%	12	F:protein binding; P:response to DNA damage stimulus; C:meiotic cohesin complex; P:DNA metabolic process; C:cytoplasm; C:nucleolus; P:regulation of cell cycle process; C:kinetochore; P:mitosis; P:RNA splicing; P:negative regulation of cellular process; P:sister chromatid cohesion	-
22671	CL1Contig6553	1101.86	2114.92	88.7911	0.0419832	-4.57404	5.17984e-12	9.68788e-09	---NA---	951	0			0	-
7356	CL2301Contig1	84.2068	161.584	6.83008	0.0422697	-4.56423	4.22414e-05	0.00712588	glyc2_dicdi ame: full=serine hydroxymethyltransferase 2 short=shmt 2 ame: full=glycine hydroxymethyltransferase 2 ame: full=serine methylase 2	1275	20	1.13e-90	68.70%	22	P:purine nucleobase biosynthetic process; P:photorespiration; C:apoplast; C:stromule; F:glycine hydroxymethyltransferase activity; C:cytosolic ribosome; C:mitochondrial matrix; C:chloroplast; F:pyridoxal phosphate binding; P:embryo development; P:response to cadmium ion; P:response to cold; P:folic acid metabolic process; P:L-serine catabolic process; P:plant-type hypersensitive response; F:prote…	EC:2.1.2.1
2747	MIRA8_c19323	73.3552	140.734	5.97632	0.0424654	-4.55757	0.000143853	0.0169538	cdc42_macfa ame: full=cell division control protein 42 homolog flags: precursor	478	20	3.93e-31	74.25%	98	P:hyperosmotic response; P:maintenance of protein location; F:GTP-dependent protein binding; C:neuronal cell body; F:protein kinase binding; P:negative regulation of epidermal growth factor receptor signaling pathway; P:positive regulation of intracellular steroid hormone receptor signaling pathway; P:negative regulation of protein complex assembly; P:multicellular organism growth; P:regulation o…	EC:2.3.1.48
508	MIRA8_c53316	61.2005	117.278	5.12256	0.0436787	-4.51693	0.000409693	0.0379005	aco10_mouse ame: full=acyl-coenzyme a thioesterase mitochondrial short=acyl- thioesterase 10 ame: full=mitochondrial 48 kda acyl- thioester hydrolase 2 short=mt- flags: precursor	501	4	6.04e-12	64.75%	6	P:acyl-CoA metabolic process; C:mitochondrion; F:acetyl-CoA hydrolase activity; F:protein binding; ; P:pyruvate metabolic process	EC:3.1.2.1
16632	CL1221Contig1	132.601	254.103	11.0989	0.0436787	-4.51693	3.16184e-06	0.0010304	smc4_arath ame: full=structural maintenance of chromosomes protein 4 short= 4 short=smc protein 4 short=smc-4 ame: full=chromosome-associated protein c short= -c	602	20	9.37e-49	77.40%	39	C:X chromosome; P:transport; C:nucleoplasm; P:cell cycle checkpoint; P:oviposition; P:dosage compensation by hypoactivation of X chromosome; P:mitotic prometaphase; P:positive regulation of growth rate; P:signal transduction in response to DNA damage; P:mitotic spindle organization; P:mitotic chromosome condensation; C:meiotic cohesin complex; P:mitotic metaphase/anaphase transition; C:cytoplasm;…	-
16633	MIRA8_c16091	141.498	271.043	11.9526	0.0440986	-4.50312	1.99582e-06	0.000733796	smc4_arath ame: full=structural maintenance of chromosomes protein 4 short= 4 short=smc protein 4 short=smc-4 ame: full=chromosome-associated protein c short= -c	1110	20	1.45e-59	59.50%	37	C:X chromosome; C:nucleoplasm; P:cell cycle checkpoint; P:oviposition; P:dosage compensation by hypoactivation of X chromosome; F:nucleotide binding; P:mitotic prometaphase; P:positive regulation of growth rate; P:signal transduction in response to DNA damage; P:mitotic spindle organization; P:mitotic chromosome condensation; C:meiotic cohesin complex; P:mitotic metaphase/anaphase transition; C:c…	-
25804	CL4253Contig1	60.5489	115.975	5.12256	0.0441694	-4.50081	0.000221285	0.0237975	---NA---	193	0			0	-
24938	CL905Contig2	79.646	152.462	6.83008	0.0447986	-4.4804	6.68209e-05	0.00974422	---NA---	769	0			0	-
17934	MIRA8_rep_c139169	69.4459	132.916	5.97632	0.0449633	-4.47511	0.000376054	0.0355532	tcph_bovin ame: full=t-complex protein 1 subunit eta short=tcp-1-eta ame: full=cct-eta	774	20	1.64e-63	71.90%	6	F:identical protein binding; C:chaperonin-containing T-complex; P:'de novo' posttranslational protein folding; F:ATP binding; F:unfolded protein binding; C:mitochondrion	-
4066	MIRA8_c39751	59.2458	113.369	5.12256	0.0451848	-4.46802	0.000185442	0.0206129	copb2_yeast ame: full=coatomer subunit beta ame: full=beta -coat protein short=beta -cop	397	1	5.51e-08	62.00%	0	-
24845	CL2623Contig1	177.086	338.804	15.3677	0.0453586	-4.46248	2.01673e-07	0.000110894	---NA---	773	0			0	-
15667	MIRA8_c28267	98.0915	187.645	8.53761	0.0454986	-4.45803	1.65295e-05	0.0034185	rs7_fugru ame: full=40s ribosomal protein s7	476	20	4.49e-27	71.95%	17	P:viral transcription; P:endocrine pancreas development; C:cell wall; F:RNA binding; C:nucleolus; P:regulation of cell cycle; P:rRNA processing; F:structural constituent of ribosome; P:translational elongation; C:cytosolic small ribosomal subunit; C:90S preribosome; P:ribosomal small subunit biogenesis; F:protein binding; C:small-subunit processome; P:translational termination; C:chloroplast; C:p…	-
9685	MIRA8_rep_c124730	58.5943	112.066	5.12256	0.0457102	-4.45134	0.000855354	0.0624699	lman1_cerae ame: full=protein ergic-53 ame: full=er-golgi intermediate compartment 53 kda protein ame: full=lectin mannose-binding 1 flags: precursor	686	2	8.71e-07	60.00%	9	P:vesicle-mediated transport; C:intracellular membrane-bounded organelle; C:endoplasmic reticulum-Golgi intermediate compartment; C:intracellular organelle part; F:protein binding; C:organelle membrane; C:endomembrane system; ; P:cellular protein modification process	-
23134	CL1Contig8055	66.8397	127.703	5.97632	0.0467986	-4.41739	0.000139418	0.0165672	---NA---	866	0			0	-
476	CL1Contig5031	133.028	254.103	11.9526	0.0470386	-4.41001	3.60276e-06	0.00112304	achb_bovin ame: full=acetylcholine receptor subunit beta flags: precursor	1130	19	2.59e-11	46.53%	14	P:response to chemical stimulus; P:skeletal muscle fiber development; F:ligand-gated ion channel activity; P:developmental growth; P:axonogenesis; C:integral to membrane; F:cation channel activity; P:cellular homeostasis; P:synaptic transmission; P:regulation of cellular process; C:plasma membrane part; F:binding; C:synapse; P:cation transport	-
13555	CL5442Contig1	66.1882	126.4	5.97632	0.047281	-4.4026	0.000334772	0.0321448	psmd2_rat ame: full=26s proteasome non-atpase regulatory subunit 2	1255	9	1.36e-56	55.56%	9	P:cell cycle checkpoint; F:protein binding; P:positive regulation of ubiquitin-protein ligase activity involved in mitotic cell cycle; P:interphase of mitotic cell cycle; P:negative regulation of ubiquitin-protein ligase activity involved in mitotic cell cycle; P:RNA metabolic process; C:proteasome complex; P:apoptotic process; P:anaphase-promoting complex-dependent proteasomal ubiquitin-dependen…	-
38178	MIRA8_rep_c123039	66.1882	126.4	5.97632	0.047281	-4.4026	0.000475673	0.0413374	---NA---	730	0			0	-
18026	MIRA8_c39267	56.6397	108.157	5.12256	0.0473624	-4.40011	0.000928457	0.0663446	tf2b_enccu ame: full=transcription initiation factor iib ame: full=general transcription factor tfiib	522	20	8.36e-23	64.05%	9	P:transcription initiation from RNA polymerase II promoter; F:metal ion binding; F:DNA binding; P:transcription elongation from RNA polymerase II promoter; F:thyroid hormone receptor binding; P:viral reproduction; C:cytoplasm; C:transcription factor complex; P:signal transduction	-
8780	CL2120Contig2	55.9881	106.854	5.12256	0.04794	-4.38263	0.000227763	0.024141	ing3_ponab ame: full=inhibitor of growth protein 3	675	20	8.78e-20	64.10%	30	F:histone acetyltransferase activity; C:CCAAT-binding factor complex; P:negative regulation of growth; C:MOZ/MORF histone acetyltransferase complex; P:negative regulation of transcription, DNA-dependent; C:nucleolus; P:negative regulation of cell proliferation; P:cell cycle arrest; F:metal ion binding; P:DNA damage response, signal transduction by p53 class mediator resulting in transcription of …	EC:2.3.1.48
30505	MIRA8_c45584	46.4396	88.6104	4.2688	0.048175	-4.37557	0.000470292	0.0410967	---NA---	850	0			0	-
42028	MIRA8_c39708	64.8851	123.794	5.97632	0.0482764	-4.37254	7.3815e-05	0.0102429	---NA---	457	0			0	-
41822	MIRA8_c42250	72.479	138.128	6.83008	0.0494475	-4.33796	0.000346668	0.0332003	---NA---	115	0			0	-
28694	MIRA8_c17443	234.579	446.961	22.1978	0.0496638	-4.33166	5.17886e-08	3.62511e-05	---NA---	403	0			0	-
14139	MIRA8_c21429	54.0335	102.944	5.12256	0.0497605	-4.32886	0.00148843	0.0929283	rfc1_yeast ame: full=replication factor c subunit 1 short=replication factor c1 ame: full=activator 1 95 kda subunit ame: full=cell division control protein 44	387	1	1.57e-07	64.00%	0	-
20245	CL11Contig1	206.585	393.534	19.6365	0.0498978	-4.32488	1.99563e-07	0.000110894	---NA---	2832	0			0	-
24895	CL5213Contig1	71.8274	136.825	6.83008	0.0499185	-4.32428	0.000109383	0.0137986	---NA---	520	0			0	-
15263	CL1277Contig1	80.7244	153.765	7.68384	0.0499713	-4.32276	0.000101321	0.0131281	rpn6_schpo ame: full=probable 26s proteasome regulatory subunit rpn6	1616	17	3.63e-84	56.35%	16	P:transcription, DNA-dependent; F:protein binding; P:multicellular organismal development; P:regulation of cellular amino acid metabolic process; P:positive regulation of ubiquitin-protein ligase activity involved in mitotic cell cycle; P:viral reproduction; P:negative regulation of ubiquitin-protein ligase activity involved in mitotic cell cycle; C:cytoplasm; C:nuclear part; C:protein complex; P…	-
4651	CL1Contig7574	107.415	204.586	10.2451	0.0500774	-4.3197	3.31152e-05	0.00593549	csn2_rat ame: full=cop9 signalosome complex subunit 2 short=sgn2 short=signalosome subunit 2 ame: full=alien homolog ame: full=jab1-containing signalosome subunit 2 ame: full=thyroid receptor-interacting protein 15 short=tr-interacting protein 15 short=trip-15	1982	12	2.98e-22	51.67%	11	P:transcription, DNA-dependent; P:multicellular organismal development; P:negative regulation of macromolecule metabolic process; P:regulation of nitrogen compound metabolic process; C:cytoplasm; P:response to stimulus; C:nuclear part; P:regulation of ubiquitin-protein ligase activity involved in mitotic cell cycle; C:protein complex; P:negative regulation of cellular metabolic process; F:binding	-
25028	CL5189Contig1	107.415	204.586	10.2451	0.0500774	-4.3197	1.18171e-05	0.00271837	---NA---	856	0			0	-
26804	MIRA8_c36757	267.561	509.51	25.6128	0.0502696	-4.31417	3.16418e-08	2.56818e-05	---NA---	549	0			0	-
25792	CL3884Contig1	176.637	336.198	17.0752	0.0507891	-4.29934	1.20348e-06	0.000488399	---NA---	241	0			0	-
21312	CL1Contig1482	79.4213	151.159	7.68384	0.0508329	-4.29809	0.000104895	0.0133895	---NA---	287	0			0	-
36183	MIRA8_rep_c104807	220.47	419.596	21.344	0.050868	-4.2971	9.24108e-08	6.02309e-05	---NA---	886	0			0	-
41908	MIRA8_c30732	78.1182	148.553	7.68384	0.0517247	-4.273	0.000226445	0.0241113	---NA---	720	0			0	-
20238	CL5015Contig1	146.036	277.559	14.5139	0.0522913	-4.25728	1.99e-07	0.000110894	---NA---	296	0			0	-
42522	MIRA8_c66241	51.4273	97.732	5.12256	0.0524144	-4.25389	0.000990505	0.0692822	---NA---	467	0			0	-
13151	CL1759Contig2	93.9576	178.524	9.39137	0.0526057	-4.24864	4.64098e-05	0.00767851	prdx2_bovin ame: full=peroxiredoxin-2	849	20	1.28e-43	77.15%	44	P:hydrogen peroxide catabolic process; F:thioredoxin peroxidase activity; F:protein homodimerization activity; P:natural killer cell mediated cytotoxicity; F:cysteine-type endopeptidase inhibitor activity involved in apoptotic process; P:negative regulation of lipopolysaccharide-mediated signaling pathway; P:positive regulation of cell proliferation; F:protein C-terminus binding; P:negative regul…	-
8327	MIRA8_c22013	59.6727	113.369	5.97632	0.0527156	-4.24563	0.00100753	0.0699049	hypothetical protein BATDEDRAFT_87709 [Batrachochytrium dendrobatidis JAM81]	714	1	1.12e-08	65.00%	0	-
25118	CL2733Contig1	119.345	226.738	11.9526	0.0527156	-4.24563	1.39261e-05	0.00299529	---NA---	657	0			0	-
26993	ABySS_Illumina_11620	109.797	208.495	11.0989	0.0532334	-4.23153	5.63591e-05	0.00890144	---NA---	145	0			0	-
696	CL1Contig644	84.409	160.28	8.53761	0.0532667	-4.23062	9.5737e-05	0.0125537	adk_schpo ame: full=adenosine kinase	1172	11	1.48e-17	40.27%	7	F:kinase activity; C:intracellular membrane-bounded organelle; P:nucleobase-containing small molecule biosynthetic process; F:binding; C:cytoplasmic part; P:purine-containing compound biosynthetic process; P:nucleotide metabolic process	-
7351	MIRA8_rep_c124564	100.248	190.252	10.2451	0.0538504	-4.2149	2.49902e-05	0.00484235	glutathione peroxidase 4	454	6	1.1e-07	84.67%	0	-
15666	CL4670Contig1	249.969	474.326	25.6128	0.0539983	-4.21094	1.73664e-07	0.000102336	rs6b_schpo ame: full=40s ribosomal protein s6-b	776	20	1.4e-62	68.00%	25	P:translational termination; P:activation-induced cell death of T cells; P:gastrulation; F:protein binding; P:insulin receptor signaling pathway; C:polysome; P:ribosomal small subunit assembly; P:erythrocyte development; P:translational elongation; P:endocrine pancreas development; P:TOR signaling cascade; P:placenta development; C:nucleolus; P:T cell proliferation involved in immune response; P:…	-
26816	MIRA8_c42509	49.4726	93.8227	5.12256	0.0545983	-4.195	0.00030746	0.0301963	---NA---	387	0			0	-
41609	MIRA8_c27525	57.7181	109.46	5.97632	0.0545983	-4.195	0.000490314	0.0420156	---NA---	141	0			0	-
18084	MIRA8_c69840	73.5574	139.431	7.68384	0.0551086	-4.18158	8.14142e-05	0.0109967	thil1_dicdi ame: full=probable acetyl- acetyltransferase ame: full=acetoacetyl- thiolase	680	20	1.15e-27	65.15%	44	P:cholesterol storage; P:cholesterol efflux; P:macrophage derived foam cell differentiation; F:cholesterol O-acyltransferase activity; P:ketone body biosynthetic process; P:acetoacetic acid biosynthetic process; F:cholesterol binding; C:mitochondrial matrix; C:microsome; P:cholesterol esterification; P:cholesterol metabolic process; C:mitochondrial inner membrane; C:endoplasmic reticulum membrane…	EC:2.3.1.26; EC:2.3.1.9
25512	CL2262Contig1	73.5574	139.431	7.68384	0.0551086	-4.18158	4.57412e-05	0.00762655	---NA---	1092	0			0	-
457	CL905Contig1	65.312	123.794	6.83008	0.055173	-4.17989	0.000321086	0.0311084	ach4_caeel ame: full=acetylcholine receptor subunit alpha-type des-2 flags: precursor	1196	13	6.86e-10	52.77%	15	F:acetylcholine binding; P:response to chemical stimulus; P:skeletal muscle fiber development; P:developmental growth; P:axonogenesis; F:extracellular ligand-gated ion channel activity; P:muscle contraction; F:cation channel activity; P:synaptic transmission; F:receptor activity; P:regulation of membrane potential; C:integral to plasma membrane; C:synapse; P:cation transport; P:signal transduction	-
6011	MIRA8_c40747	57.0665	108.157	5.97632	0.0552561	-4.17772	0.0014203	0.090514	eif3c_xentr ame: full=eukaryotic translation initiation factor 3 subunit c short=eif3c ame: full=eukaryotic translation initiation factor 3 subunit 8	373	20	1.7e-25	66.15%	7	C:eukaryotic translation initiation factor 3 complex; F:protein binding; F:translation initiation factor activity; C:cytosol; F:ribosome binding; C:ribosome; P:regulation of translational initiation	-
28787	MIRA8_c19236	48.8211	92.5196	5.12256	0.0553673	-4.17482	0.000509752	0.0432319	---NA---	336	0			0	-
15346	CL5236Contig1	276.436	523.844	29.0279	0.0554132	-4.17363	8.72215e-08	5.77232e-05	rs11_schpo ame: full=40s ribosomal protein s11	572	20	7.67e-42	76.45%	13	P:viral transcription; P:endocrine pancreas development; C:cell wall; F:rRNA binding; F:structural constituent of ribosome; P:translational elongation; C:cytosolic small ribosomal subunit; F:protein binding; P:translational termination; C:chloroplast; C:membrane; P:embryo development ending in seed dormancy; P:ribosome biogenesis	-
3993	CL1Contig10302	72.9059	138.128	7.68384	0.0556285	-4.16803	0.000184418	0.0205724	cofi_yarli ame: full=cofilin ame: full=actin-depolymerizing factor 1	998	6	6.51e-08	68.67%	1	C:intracellular organelle	-
28051	MIRA8_c11297	152.754	289.287	16.2214	0.0560739	-4.15653	3.32909e-06	0.00106871	---NA---	434	0			0	-
15442	MIRA8_c67704	55.7634	105.551	5.97632	0.0566205	-4.14253	0.000622468	0.0497709	rs18_schpo ame: full=40s ribosomal protein s18	499	20	6.33e-22	77.85%	13	P:viral transcription; P:endocrine pancreas development; C:cell wall; P:regulation of cell cycle; F:rRNA binding; F:structural constituent of ribosome; P:translational elongation; C:cytosolic small ribosomal subunit; C:vacuolar membrane; P:ribosome biogenesis; F:protein binding; P:translational termination; C:plasma membrane	-
17058	MIRA8_c13640	71.6028	135.522	7.68384	0.0566983	-4.14055	0.000433632	0.0393535	sptc1_ponab ame: full=serine palmitoyltransferase 1 ame: full=long chain base biosynthesis protein 1 short=lcb 1 ame: full=serine-palmitoyl- transferase 1 short=spt 1 short=spt1	1239	20	1.06e-53	55.10%	8	P:sphinganine biosynthetic process; P:sphingosine biosynthetic process; F:serine C-palmitoyltransferase activity; P:sphingomyelin biosynthetic process; C:SPOTS complex; F:protein binding; P:glycosphingolipid metabolic process; P:acyl-carrier-protein biosynthetic process	EC:2.3.1.50
24210	CL1Contig11859	214.808	406.565	23.0515	0.0566983	-4.14055	1.64189e-07	9.9478e-05	---NA---	1626	0			0	-
19682	CL4511Contig1	47.518	89.9134	5.12256	0.0569722	-4.1336	0.00111482	0.0751081	xpc_mouse ame: full=dna repair protein complementing xp-c cells homolog ame: full=xeroderma pigmentosum group c-complementing protein homolog ame: full=p125	542	1	3.2e-07	48.00%	0	-
17383	CL326Contig2	78.5451	148.553	8.53761	0.0574719	-4.121	0.000360461	0.0342295	sub2_emeni ame: full=atp-dependent rna helicase sub2	910	20	1.28e-60	58.90%	12	C:U4 snRNP; F:ATP-dependent protein binding; P:RNA secondary structure unwinding; F:ATP-dependent RNA helicase activity; C:spliceosomal complex; P:spliceosomal complex assembly; F:identical protein binding; C:U6 snRNP; F:U4 snRNA binding; C:transcription export complex; F:U6 snRNA binding; P:intronless viral mRNA export from host nucleus	-
25699	CL5137Contig1	62.7058	118.581	6.83008	0.0575982	-4.11783	0.000659278	0.0519417	---NA---	1107	0			0	-
42108	MIRA8_c25892	77.8936	147.25	8.53761	0.0579805	-4.10829	6.93863e-05	0.00990275	---NA---	377	0			0	-
9528	MIRA8_c42455	85.4875	161.584	9.39137	0.0581208	-4.1048	5.85314e-05	0.00908969	lcf1_schpo ame: full=long-chain-fatty-acid-- ligase 1 ame: full=fatty acid activator 1 ame: full=long-chain acyl- synthetase 1	755	20	2.9e-17	44.60%	8	P:multicellular organismal development; P:lipid biosynthetic process; P:response to organic substance; F:ligase activity; C:mitochondrial membrane; P:triglyceride metabolic process; P:regulation of fatty acid metabolic process; P:cellular biosynthetic process	-
25430	CL7Contig8	85.4875	161.584	9.39137	0.0581208	-4.1048	9.60126e-05	0.0125537	---NA---	806	0			0	-
26410	MIRA8_c17103	38.621	72.9732	4.2688	0.0584982	-4.09546	0.00147309	0.0922853	---NA---	442	0			0	-
9748	CL1326Contig1	46.2149	87.3073	5.12256	0.0586728	-4.09116	0.00162415	0.0991008	lrc18_mouse ame: full=leucine-rich repeat-containing protein 18 ame: full=testis-specific lrr protein	624	2	6.63e-08	55.00%	4	F:molecular_function; C:cytoplasm; P:biological_process; C:cellular_component
18023	MIRA8_c16491	114.56	216.314	12.8064	0.059203	-4.07819	2.96983e-05	0.00553045	tf2b_drome ame: full=transcription initiation factor iib ame: full=general transcription factor tfiib	908	20	9.87e-45	51.85%	6	F:nucleic acid binding; P:DNA-dependent transcription, initiation; F:transcription factor binding; C:cytoplasm; P:transcription from RNA polymerase II promoter; C:transcription factor complex	-
17999	MIRA8_c19885	212.629	401.353	23.9053	0.0595618	-4.06947	5.78e-07	0.000267376	tera_bovin ame: full=transitional endoplasmic reticulum atpase short=ter atpase ame: full=15s mg(2+)-atpase p97 subunit ame: full=valosin-containing protein short=vcp	598	20	1.67e-50	70.95%	38	C:Cdc48p-Npl4p-Ufd1p AAA ATPase complex; F:polyubiquitin binding; P:protein hexamerization; P:nematode larval development; C:proteasome complex; P:retrograde protein transport, ER to cytosol; P:pollen germination; P:meiosis; P:protein ubiquitination; P:ATP catabolic process; C:cytosolic ribosome; C:phragmoplast; C:microsome; P:endoplasmic reticulum unfolded protein response; P:ER-associated misfo…	EC:3.6.1.3
18342	CL851Contig1	53.1573	100.338	5.97632	0.0595618	-4.06947	0.00107187	0.0727264	tmed9_human ame: full=transmembrane emp24 domain-containing protein 9 ame: full=glycoprotein 25l2 flags: precursor	816	10	9.27e-12	45.40%	1	C:cytoplasmic part	-
24633	CL1Contig13275	165.763	312.742	18.7827	0.0600582	-4.0575	9.91885e-07	0.000422455	---NA---	1603	0			0	-
42104	MIRA8_c21130	306.137	577.27	35.0042	0.0606374	-4.04365	4.12115e-08	3.05654e-05	---NA---	428	0			0	-
42229	MIRA8_c34508	74.6358	140.734	8.53761	0.0606648	-4.043	0.000124356	0.0152405	---NA---	491	0			0	-
26286	MIRA8_c43131	133.432	251.497	15.3677	0.0611049	-4.03257	2.29296e-05	0.0045246	---NA---	355	0			0	-
14881	MIRA8_c18411	362.103	681.518	42.688	0.0626367	-3.99685	7.57089e-08	5.08871e-05	rla1_schpo ame: full=60s acidic ribosomal protein p1-alpha 1 short=a1	427	4	1.65e-07	75.00%	0	-
10874	CL1Contig13436	65.0873	122.491	7.68384	0.06273	-3.9947	0.0011356	0.0760908	myph_echgr ame: full=myophilin	582	20	1.37e-17	60.45%	14	P:wound healing; P:central nervous system development; P:negative regulation of cell migration; C:nuclear membrane; P:negative regulation of phagocytosis; P:hemopoiesis; P:regulation of actin filament-based process; P:cytoskeleton organization; C:stress fiber; F:actin binding; P:positive regulation of gene expression; P:regulation of cell proliferation; P:cellular response to mechanical stimulus;…	-
6742	CL1Contig1148	128.872	242.375	15.3677	0.0634045	-3.97927	1.26136e-05	0.0028114	fkbp4_rhior ame: full=fk506-binding protein 4 ame: full=peptidyl-prolyl cis-trans isomerase short=ppiase ame: full=rotamase	1056	20	1.36e-27	59.40%	2	P:peptidyl-proline modification; C:cell part	-
18081	CL1Contig2303	340.4	639.819	40.9805	0.0640502	-3.96465	3.8397e-08	2.94951e-05	thil1_dicdi ame: full=probable acetyl- acetyltransferase ame: full=acetoacetyl- thiolase	1316	20	4.17e-88	60.10%	42	P:cholesterol storage; P:cholesterol efflux; P:macrophage derived foam cell differentiation; F:cholesterol O-acyltransferase activity; F:cholesterol binding; C:mitochondrial matrix; C:microsome; P:cholesterol esterification; P:cholesterol metabolic process; C:mitochondrial inner membrane; C:endoplasmic reticulum membrane; P:cellular response to nutrient; P:very-low-density lipoprotein particle as…	EC:2.3.1.26; EC:2.3.1.9
22187	CL1Contig4755	282.255	530.359	34.1504	0.0643911	-3.95699	1.13449e-07	6.97176e-05	---NA---	1788	0			0	-
41899	MIRA8_c27504	63.1327	118.581	7.68384	0.064798	-3.94791	0.000832135	0.0613876	---NA---	679	0			0	-
38798	MIRA8_rep_c129042	83.9597	157.674	10.2451	0.0649765	-3.94394	5.66032e-05	0.00890144	---NA---	755	0			0	-
7069	CL4615Contig1	194.386	364.866	23.9053	0.065518	-3.93197	2.67775e-06	0.00089544	gblp_danre ame: full=guanine nucleotide-binding protein subunit beta-2-like 1 ame: full=receptor of activated protein kinase c short=rack	260	20	9.16e-16	63.30%	34	F:protein kinase C binding; P:root development; P:ribosome biogenesis; P:regulation of protein localization; C:midbody; P:positive regulation of apoptotic process; F:receptor tyrosine kinase binding; P:positive regulation of GTPase activity; P:regulation of cell cycle; F:SH2 domain binding; P:positive regulation of protein homooligomerization; C:cytosolic ribosome; P:seed germination; C:phagocyti…	-
26753	MIRA8_c16418	103.484	194.161	12.8064	0.0659577	-3.92232	7.57995e-05	0.0103843	---NA---	678	0			0	-
26420	MIRA8_c24195	68.7719	129.006	8.53761	0.0661798	-3.91747	0.000531691	0.0444976	---NA---	334	0			0	-
41610	MIRA8_c48296	129.298	242.375	16.2214	0.066927	-3.90127	1.2374e-05	0.00281066	---NA---	588	0			0	-
28975	MIRA8_c22187	190.476	357.048	23.9053	0.0669527	-3.90071	4.894e-06	0.00142246	---NA---	691	0			0	-
17926	MIRA8_c21880	183.534	344.017	23.0515	0.067007	-3.89954	8.24309e-06	0.00218885	tcpe_human ame: full=t-complex protein 1 subunit epsilon short=tcp-1-epsilon ame: full=cct-epsilon	495	20	8.38e-27	58.75%	13	P:'de novo' posttranslational protein folding; P:response to virus; P:determination of adult lifespan; C:nucleolus; P:growth; C:chaperonin-containing T-complex; P:hermaphrodite genitalia development; P:nematode larval development; F:protein binding; P:locomotion; P:receptor-mediated endocytosis; P:embryo development ending in birth or egg hatching; C:plasma membrane	-
18852	CL3155Contig1	216.943	406.565	27.3203	0.0671979	-3.89544	8.87465e-07	0.000385617	tyrosine recombinase	618	20	2.69e-20	57.20%	0	-
1137	CL1608Contig1	60.5265	113.369	7.68384	0.0677772	-3.88306	0.00105492	0.0721724	anpra_human ame: full=atrial natriuretic peptide receptor 1 ame: full=atrial natriuretic peptide receptor type a short=anp-a short=anpr-a short=npr-a ame: full=guanylate cyclase a short=gc-a flags: precursor	1329	20	1.34e-17	61.65%	28	P:negative regulation of angiogenesis; F:guanylate cyclase activity; F:peptide hormone binding; F:natriuretic peptide receptor activity; P:bone development; F:protein kinase binding; P:negative regulation of smooth muscle cell proliferation; P:body fluid secretion; P:positive regulation of urine volume; C:membrane fraction; F:GTP binding; P:dopamine metabolic process; F:protein heterodimerization…	EC:4.6.1.2
20607	CL3888Contig1	79.3989	148.553	10.2451	0.0689663	-3.85796	0.000447038	0.0400629	---NA---	1198	0			0	-
8637	MIRA8_c4413	204.788	383.109	26.4666	0.0690836	-3.85551	1.56625e-06	0.000596353	if4a_caeel ame: full=eukaryotic initiation factor 4a short=eif-4a ame: full=atp-dependent rna helicase eif4a ame: full=initiation factor 1	1379	20	6.14e-130	75.50%	20	C:eukaryotic translation initiation factor 4F complex; C:cytosol; P:positive regulation of growth rate; F:mRNA binding; P:determination of adult lifespan; P:response to protein stimulus; P:nuclear-transcribed mRNA poly(A) tail shortening; F:ATP-dependent helicase activity; P:reproduction; F:RNA cap binding; F:translation factor activity, nucleic acid binding; F:ATP binding; P:lipid storage; P:nem…	-
10955	MIRA8_c29499	111.504	208.495	14.5139	0.0696129	-3.8445	6.98447e-05	0.00990275	nacb_phano ame: full=nascent polypeptide-associated complex subunit beta short=nac-beta ame: full=beta-nac	463	12	9.3e-11	56.00%	3	P:transcription, DNA-dependent; F:protein binding; C:cell part	-
42313	MIRA8_c43965	150.552	281.468	19.6365	0.0697645	-3.84136	8.74016e-06	0.00223795	---NA---	542	0			0	-
16967	CL2212Contig1	117.144	218.92	15.3677	0.0701978	-3.83243	7.63116e-05	0.0104213	spcs3_chick ame: full=signal peptidase complex subunit 3 ame: full=microsomal signal peptidase 22 23 kda subunit short=spc22 23 short=spase 22 23 kda subunit ame: full=gp23	639	13	1.69e-14	52.54%	3	P:cellular process; P:multicellular organismal process; C:endoplasmic reticulum membrane	-
15609	CL1226Contig1	116.492	217.617	15.3677	0.0706182	-3.82382	3.91221e-05	0.00670484	rs3_ponab ame: full=40s ribosomal protein s3	705	20	4.09e-31	76.55%	32	P:determination of adult lifespan; P:translational termination; P:translational initiation; C:ruffle membrane; F:damaged DNA binding; P:activation of cysteine-type endopeptidase activity involved in apoptotic process; P:growth; F:protein kinase binding; P:response to salt stress; P:translational elongation; F:iron-sulfur cluster binding; P:endocrine pancreas development; P:negative regulation of …	EC:4.2.99.18
25508	CL2032Contig1	129.074	241.072	17.0752	0.0708303	-3.81949	6.05265e-05	0.00915655	---NA---	1885	0			0	-
43008	MIRA8_c20131	50.978	95.1258	6.83008	0.0718005	-3.79986	0.000402438	0.0373281	---NA---	389	0			0	-
8460	MIRA8_c87423	114.538	213.707	15.3677	0.07191	-3.79766	5.96525e-05	0.00913193	hypothetical protein LOAG_05558 [Loa loa]	662	1	2.75e-08	50.00%	2	F:nucleic acid binding; F:nucleotide binding
19343	CL3135Contig1	76.1412	142.037	10.2451	0.0721299	-3.79326	0.000386224	0.0360394	vdac_neucr ame: full=mitochondrial outer membrane protein porin	981	1	9.77e-09	44.00%	12	P:anion transport; C:integral to membrane; C:membrane; P:ion transport; C:mitochondrion; C:mitochondrial outer membrane; P:transport; F:porin activity; C:pore complex; P:regulation of anion transport; F:voltage-gated anion channel activity; P:transmembrane transport
29247	MIRA8_c26819	95.0136	177.221	12.8064	0.0722625	-3.79061	0.000106041	0.0134957	---NA---	590	0			0	-
24329	CL1Contig12287	101.304	188.949	13.6602	0.0722957	-3.78995	0.00013205	0.0160012	---NA---	807	0			0	-
21205	CL1Contig1051	215.19	401.353	29.0279	0.072325	-3.78936	1.381e-06	0.000540048	---NA---	1946	0			0	-
18083	MIRA8_c69464	277.447	517.328	37.5655	0.0726144	-3.7836	2.49886e-07	0.000134367	thil1_dicdi ame: full=probable acetyl- acetyltransferase ame: full=acetoacetyl- thiolase	581	20	4.1e-22	71.80%	45	P:cholesterol storage; P:cholesterol efflux; P:macrophage derived foam cell differentiation; F:cholesterol O-acyltransferase activity; P:ketone body biosynthetic process; P:acetoacetic acid biosynthetic process; P:embryo development ending in seed dormancy; F:cholesterol binding; C:mitochondrial matrix; C:microsome; P:cholesterol esterification; P:cholesterol metabolic process; C:mitochondrial in…	EC:2.3.1.26; EC:2.3.1.9
10893	MIRA8_c30161	94.362	175.918	12.8064	0.0727978	-3.77996	0.00045048	0.040204	mysa_drome ame: full=myosin heavy muscle	399	20	3.32e-21	51.65%	13	P:reproduction; P:locomotory behavior; F:protein binding; P:growth; P:receptor-mediated endocytosis; P:positive regulation of locomotion; C:striated muscle myosin thick filament; C:A band; P:embryo development ending in birth or egg hatching; F:motor activity; P:nematode larval development; P:body morphogenesis; P:system process	-
11705	CL1Contig7964	169.852	316.652	23.0515	0.0727978	-3.77996	8.83667e-06	0.00224927	nucl_chick ame: full=nucleolin ame: full=protein c23	1048	8	9.43e-13	49.38%	4	C:cytoplasm; F:DNA binding; F:protein binding; C:nuclear lumen	-
23070	CL1Contig7864	31.454	58.6392	4.2688	0.0727978	-3.77996	0.00144422	0.0916313	---NA---	631	0			0	-
25287	CL4175Contig1	94.362	175.918	12.8064	0.0727978	-3.77996	0.000402637	0.0373281	---NA---	150	0			0	-
4869	CL421Contig1	105.641	196.767	14.5139	0.073762	-3.76098	6.02267e-05	0.00915467	cyc8_schpo ame: full=general transcriptional corepressor ssn6	930	3	7.39e-19	57.00%	0	-
21633	CL1Contig2794	49.6749	92.5196	6.83008	0.0738231	-3.75978	0.00147219	0.0922853	---NA---	1428	0			0	-
34687	MIRA8_c85268	99.3497	185.039	13.6602	0.0738231	-3.75978	0.000186927	0.020671	---NA---	197	0			0	-
8660	CL1919Contig1	104.989	195.464	14.5139	0.0742537	-3.75139	0.000132881	0.0160117	if4e1_maize ame: full=eukaryotic translation initiation factor 4e-1 short=eif-4e-1 short=eif4e-1 ame: full=eif-4f 25 kda subunit ame: full=eif-4f p26 subunit ame: full=mrna cap-binding protein	697	20	1.79e-23	59.90%	17	P:response to virus; P:lung development; C:RNA-induced silencing complex; P:positive regulation of mitotic cell cycle; F:eukaryotic initiation factor 4G binding; F:RNA 7-methylguanosine cap binding; P:nuclear-transcribed mRNA catabolic process, deadenylation-dependent decay; F:translation initiation factor activity; C:eukaryotic translation initiation factor 4F complex; C:nucleolus; C:cytosol; C:…	-
10710	CL2352Contig1	61.6049	114.672	8.53761	0.0744523	-3.74754	0.00107685	0.0729496	msh2_neucr ame: full=dna mismatch repair protein msh-2	1196	20	3.27e-36	60.60%	45	F:oxidized purine DNA binding; F:protein homodimerization activity; P:mismatch repair; P:in utero embryonic development; P:postreplication repair; P:response to X-ray; P:gene conversion; F:protein C-terminus binding; F:single-stranded DNA binding; P:maintenance of DNA repeat elements; C:MutSalpha complex; P:somatic hypermutation of immunoglobulin genes; P:intra-S DNA damage checkpoint; P:response…	EC:3.6.1.3
34735	MIRA8_c85638	295.443	549.905	40.9805	0.0745228	-3.74617	3.18367e-07	0.000167015	---NA---	526	0			0	-
23145	CL1Contig8110	73.535	136.825	10.2451	0.0748777	-3.73932	0.000279719	0.0281137	---NA---	783	0			0	-
14874	MIRA8_c39709	189.151	351.835	26.4666	0.0752244	-3.73266	8.30813e-06	0.0021919	rla0_soybn ame: full=60s acidic ribosomal protein p0	1074	20	4.64e-31	58.40%	9	P:response to salt stress; P:cellular component organization or biogenesis at cellular level; P:translational elongation; F:protein binding; P:viral infectious cycle; C:cytosolic ribosome; C:membrane; C:nucleus; P:embryo development	-
26601	MIRA8_c38509	66.5926	123.794	9.39137	0.0758629	-3.72046	0.000920722	0.0659013	---NA---	295	0			0	-
5168	MIRA8_c1290	163.336	303.621	23.0515	0.0759221	-3.71934	1.15547e-05	0.00267231	dek domain-containing chromatin associated protein	1305	6	5.63e-10	40.00%	1	F:nucleic acid binding
8625	CL1Contig9997	96.7435	179.827	13.6602	0.0759629	-3.71856	0.000151355	0.0176445	if4a1_ponab ame: full=eukaryotic initiation factor 4a-i short=eif-4a-i short=eif4a-i ame: full=atp-dependent rna helicase eif4a-1	886	20	4.68e-52	67.05%	25	P:nuclear-transcribed mRNA catabolic process, nonsense-mediated decay; P:determination of adult lifespan; P:reproduction; P:negative regulation of translation; F:protein binding; P:positive regulation of growth rate; F:poly(A) RNA binding; P:locomotion; C:eukaryotic translation initiation factor 4F complex; P:positive regulation of translation; C:exon-exon junction complex; C:cytosol; P:lipid sto…	-
14851	CL1Contig8046	203.462	377.897	29.0279	0.0768142	-3.70248	3.68139e-06	0.00113116	rl9_drome ame: full=60s ribosomal protein l9	602	20	5.5e-49	66.85%	15	P:viral transcription; P:endocrine pancreas development; C:cytosol; F:RNA binding; C:ribosome; P:determination of adult lifespan; C:nucleolus; P:growth; P:translational elongation; P:response to heat; P:body morphogenesis; P:nematode larval development; F:protein binding; P:translational termination; P:embryo development ending in birth or egg hatching	-
848	CL2582Contig1	59.6503	110.763	8.53761	0.07708	-3.6975	0.00101717	0.0703464	akcl2_pig ame: full= -anhydro-d-fructose reductase short=af reductase ame: full=aldo-keto reductase family 1 member c-like protein 2 short=aldo-keto reductase family 1 member cl2 ame: full=aldo-keto reductase family 1 member e2	625	20	4.01e-13	59.10%	17	C:cytosol; P:cholesterol catabolic process; F:alditol:NADP+ 1-oxidoreductase activity; P:oxidation-reduction process; P:bile acid biosynthetic process; C:nucleolus; P:hormone biosynthetic process; F:steroid binding; P:digestion; F:protein binding; P:androgen metabolic process; P:C21-steroid hormone metabolic process; P:fructose metabolic process; P:galactose metabolic process; P:mannose metabolic…	EC:1.1.1.21
8138	CL4369Contig1	77.2196	143.34	11.0989	0.0774303	-3.69096	0.000732118	0.0555441	hnt1_yeast ame: full=hit family protein 1 ame: full=adenosine 5 -monophosphoramidase	486	20	5.43e-31	51.95%	3	P:metabolic process; F:catalytic activity; F:protein binding	-
8084	CL1Contig3293	271.785	504.297	39.273	0.0778767	-3.68266	9.78085e-07	0.000420743	histone -like	237	7	1.45e-07	81.57%	4	C:nucleosome; F:DNA binding; P:nucleosome assembly; C:nucleus	-
17548	MIRA8_c52457	123.637	229.344	17.929	0.0781749	-3.67715	3.10957e-05	0.00569209	syg_bommo ame: full=glycyl-trna synthetase ame: full=diadenosine tetraphosphate synthetase short=ap-4-a synthetase ame: full=glycine--trna ligase short=	926	20	1.25e-42	61.90%	12	C:cytosol; C:mitochondrion; P:diadenosine tetraphosphate biosynthetic process; F:protein dimerization activity; C:secretory granule; P:response to cadmium ion; F:glycine-tRNA ligase activity; P:glycyl-tRNA aminoacylation; P:glycine metabolic process; P:L-serine metabolic process; P:threonine metabolic process; C:glycine-tRNA ligase complex	EC:6.1.1.14
17384	MIRA8_c61042	87.195	161.584	12.8064	0.0792556	-3.65734	0.000552122	0.0456272	sub2_picgu ame: full=atp-dependent rna helicase sub2	689	20	1.39e-36	83.90%	21	P:determination of adult lifespan; C:nuclear speck; P:positive regulation of growth rate; F:ATP-dependent protein binding; P:spliceosomal complex assembly; C:spliceosomal complex; P:intronless viral mRNA export from host nucleus; P:embryo development ending in birth or egg hatching; F:identical protein binding; P:nematode larval development; F:U6 snRNA binding; P:body morphogenesis; C:U6 snRNP; C…	-
13152	MIRA8_c16057	127.321	235.86	18.7827	0.0796351	-3.65045	8.33013e-05	0.011198	prdx2_bovin ame: full=peroxiredoxin-2	757	20	7.36e-29	70.75%	34	P:hydrogen peroxide catabolic process; F:thioredoxin peroxidase activity; F:protein homodimerization activity; P:natural killer cell mediated cytotoxicity; F:cysteine-type endopeptidase inhibitor activity involved in apoptotic process; P:positive regulation of cell proliferation; F:protein C-terminus binding; P:negative regulation of kinase activity; C:IkappaB kinase complex; P:skeletal system de…	-
15166	MIRA8_c28808	57.6956	106.854	8.53761	0.0799	-3.64566	0.00157132	0.0969776	rpab5_brana ame: full=dna-directed rna polymerases and iii subunit rpabc5 short=rna polymerases and iii subunit abc5 ame: full=abc10 ame: full=dna-directed rna polymerase iii subunit l ame: full=rpb10 homolog	164	13	1.22e-15	80.77%	19	P:transcription elongation from RNA polymerase III promoter; P:transcription initiation from RNA polymerase II promoter; F:DNA-directed RNA polymerase activity; F:zinc ion binding; F:protein kinase activity; P:transcription-coupled nucleotide-excision repair; P:termination of RNA polymerase III transcription; P:nuclear mRNA splicing, via spliceosome; P:embryo development ending in birth or egg ha…	EC:2.7.7.6
20222	CL4048Contig1	194.341	359.654	29.0279	0.0807106	-3.6311	1.06182e-06	0.000447807	---NA---	281	0			0	-
22683	CL1Contig6585	136.645	252.8	20.4903	0.0810532	-3.62499	4.74982e-05	0.00776894	---NA---	412	0			0	-
13556	MIRA8_c14819	164.841	304.924	24.7591	0.0811975	-3.62242	3.9586e-05	0.00675002	psmd2_rat ame: full=26s proteasome non-atpase regulatory subunit 2	229	4	5.35e-16	78.00%	12	F:protein binding; P:regulation of cellular amino acid metabolic process; P:positive regulation of ubiquitin-protein ligase activity involved in mitotic cell cycle; P:viral reproduction; P:negative regulation of ubiquitin-protein ligase activity involved in mitotic cell cycle; P:S phase of mitotic cell cycle; P:M/G1 transition of mitotic cell cycle; P:anaphase-promoting complex-dependent proteaso…	-
11710	CL1705Contig1	271.987	502.994	40.9805	0.0814731	-3.61753	2.52986e-06	0.000856905	nuclear segregation	1666	6	5.99e-10	42.17%	0	-
13656	CL315Contig1	67.671	125.097	10.2451	0.0818975	-3.61004	0.000683035	0.0531969	pur4_drome ame: full=phosphoribosylformylglycinamidine synthase short=fgam synthase short=fgams ame: full=formylglycinamide ribotide amidotransferase short=fgarat ame: full=formylglycinamide ribotide synthetase ame: full=protein adenosine-2	1570	20	3.67e-49	53.20%	2	P:purine nucleotide biosynthetic process; F:catalytic activity	-
15443	CL2422Contig1	118.424	218.92	17.929	0.0818975	-3.61004	0.000101891	0.0131622	rs18a_yeast ame: full=40s ribosomal protein s18-a	567	20	7.46e-50	76.35%	13	P:viral transcription; P:endocrine pancreas development; C:cell wall; P:regulation of cell cycle; F:rRNA binding; F:structural constituent of ribosome; P:translational elongation; C:cytosolic small ribosomal subunit; C:vacuolar membrane; P:ribosome biogenesis; F:protein binding; P:translational termination; C:plasma membrane	-
32163	MIRA8_c63201	78.9496	145.946	11.9526	0.0818975	-3.61004	0.000422138	0.0388846	---NA---	826	0			0	-
20411	CL1166Contig2	100.203	185.039	15.3677	0.083051	-3.58986	0.000132546	0.0160117	---NA---	488	0			0	-
22519	CL1Contig5993	144.666	267.134	22.1978	0.083096	-3.58908	4.81144e-05	0.00783992	---NA---	849	0			0	-
14873	CL1Contig1432	211.034	389.625	32.4429	0.083267	-3.58611	8.6454e-06	0.00222694	rla0_schpo ame: full=60s acidic ribosomal protein p0	1435	20	3.99e-71	66.40%	13	P:viral transcription; P:endocrine pancreas development; F:RNA binding; P:response to salt stress; F:structural constituent of ribosome; P:translational elongation; F:protein binding; P:translational termination; C:cytosolic large ribosomal subunit; C:membrane; C:nucleus; P:embryo development; P:ribosome biogenesis	-
13425	CL3214Contig1	83.2857	153.765	12.8064	0.0832856	-3.58579	0.000642789	0.0511107	psa1_bovin ame: full=proteasome subunit alpha type-1	793	20	2.72e-69	67.45%	24	F:endopeptidase activity; P:determination of adult lifespan; P:reproduction; F:protein binding; P:regulation of cellular amino acid metabolic process; P:positive regulation of ubiquitin-protein ligase activity involved in mitotic cell cycle; P:growth; C:polysome; P:viral reproduction; P:locomotion; P:negative regulation of ubiquitin-protein ligase activity involved in mitotic cell cycle; C:protea…	-
26813	MIRA8_c16783	160.932	297.105	24.7591	0.0833343	-3.58495	2.27444e-05	0.00450874	---NA---	283	0			0	-
15444	MIRA8_c61306	116.47	215.01	17.929	0.0833865	-3.58404	0.000122639	0.0151162	rs18a_yeast ame: full=40s ribosomal protein s18-a	507	20	4.59e-39	75.80%	13	P:viral transcription; P:endocrine pancreas development; C:cell wall; P:regulation of cell cycle; F:rRNA binding; F:structural constituent of ribosome; P:translational elongation; C:cytosolic small ribosomal subunit; C:vacuolar membrane; P:ribosome biogenesis; F:protein binding; P:translational termination; C:plasma membrane	-
30820	MIRA8_c49272	110.179	203.283	17.0752	0.0839974	-3.57351	0.000234732	0.0248095	---NA---	561	0			0	-
13588	CL589Contig1	201.485	371.382	31.5891	0.0850584	-3.5554	1.05873e-05	0.00252436	pstb_colp3 ame: full=phosphate import atp-binding protein ame: full=abc phosphate transporter ame: full=phosphate-transporting atpase	1132	20	2.41e-17	46.60%	1	F:hydrolase activity	-
22137	CL1Contig4575	173.941	320.561	27.3203	0.0852266	-3.55255	1.35781e-05	0.00293512	---NA---	705	0			0	-
105	MIRA8_c16017	103.237	190.252	16.2214	0.0852631	-3.55193	0.000429027	0.0391894	DEHA2A05192p [Debaryomyces hansenii CBS767]	641	1	4.85e-07	59.00%	0	-
17923	CL1806Contig1	102.585	188.949	16.2214	0.0858511	-3.54202	0.000458163	0.0403869	tcpe_human ame: full=t-complex protein 1 subunit epsilon short=tcp-1-epsilon ame: full=cct-epsilon	1706	20	2.85e-127	66.20%	15	P:'de novo' posttranslational protein folding; P:response to virus; P:determination of adult lifespan; C:cytoskeleton; C:nucleolus; P:growth; C:chaperonin-containing T-complex; P:hermaphrodite genitalia development; F:ATP binding; P:nematode larval development; P:locomotion; P:receptor-mediated endocytosis; F:unfolded protein binding; P:embryo development ending in birth or egg hatching; C:plasma…	-
15454	CL1Contig4733	291.489	536.874	46.1031	0.0858731	-3.54165	2.44877e-06	0.00084271	rs19a_yeast ame: full=40s ribosomal protein s19-a ame: full=rp55a ame: full=s16a ame: full=yp45 ame: full=ys16a	1091	20	1.39e-14	59.95%	10	P:gas transport; C:nucleolus; P:rRNA processing; F:structural constituent of ribosome; P:translational elongation; C:cytosolic small ribosomal subunit; P:erythrocyte differentiation; P:ribosomal small subunit biogenesis; F:protein binding; P:viral infectious cycle	-
26208	MIRA8_c17201	128.827	237.163	20.4903	0.0863973	-3.53287	5.32469e-05	0.00848342	---NA---	376	0			0	-
30328	MIRA8_c43795	283.243	521.237	45.2493	0.0868113	-3.52597	1.198e-06	0.000488399	---NA---	350	0			0	-
30595	MIRA8_c46700	181.31	333.592	29.0279	0.0870161	-3.52257	1.06274e-05	0.00252436	---NA---	499	0			0	-
13965	CL882Contig1	148.126	272.347	23.9053	0.0877753	-3.51004	7.96084e-05	0.0108029	rbbp6_human ame: full=e3 ubiquitin-protein ligase rbbp6 ame: full=proliferation potential-related protein ame: full=protein p2p-r ame: full=retinoblastoma-binding q protein 1 short=rbq-1 ame: full=retinoblastoma-binding protein 6 ame: full=p53-associated cellular protein of testis	1583	2	7.49e-50	47.50%	2	F:ligase activity; F:binding	-
18167	MIRA8_c9512	68.7495	126.4	11.0989	0.0878076	-3.50951	0.00152248	0.0947792	tip21_arath ame: full=aquaporin tip2-1 ame: full=delta-tonoplast intrinsic protein short=delta-tip ame: full=tonoplast intrinsic protein 2-1 short= 2 1	605	20	1.75e-10	64.00%	10	P:water transport; C:plant-type vacuole membrane; C:central vacuole; P:urea transmembrane transport; C:cytoplasmic membrane-bounded vesicle; F:ammonia transmembrane transporter activity; F:methylammonium transmembrane transporter activity; P:methylammonium transmembrane transport; F:urea transmembrane transporter activity; F:water channel activity	-
32813	MIRA8_c69273	110.606	203.283	17.929	0.0881973	-3.50312	0.000218331	0.0235387	---NA---	564	0			0	-
14429	CL2553Contig1	273.695	502.994	44.3955	0.0882626	-3.50205	3.86879e-06	0.001172	rl18_drome ame: full=60s ribosomal protein l18	608	20	7.14e-28	70.70%	10	P:embryo development ending in birth or egg hatching; P:nematode larval development; F:structural constituent of ribosome; P:molting cycle, collagen and cuticulin-based cuticle; P:reproduction; C:cytosolic large ribosomal subunit; P:growth; P:receptor-mediated endocytosis; P:translation; P:ribosome biogenesis	-
23293	CL1Contig8578	89.3518	164.19	14.5139	0.0883973	-3.49985	0.000465723	0.0409693	---NA---	1045	0			0	-
2390	MIRA8_rep_c109517	171.761	315.349	28.1741	0.0893427	-3.48451	7.63171e-06	0.0021023	caza1_ponab ame: full=f-actin-capping protein subunit alpha-1 ame: full= alpha-1	911	20	2.3e-17	83.00%	12	C:cytosol; C:cortical cytoskeleton; P:innate immune response; C:WASH complex; F:actin binding; P:cellular component movement; C:F-actin capping protein complex; C:extracellular region; P:actin filament capping; C:membrane; P:blood coagulation; C:sarcomere	-
22950	CL1Contig7531	196.7	360.957	32.4429	0.0898803	-3.47585	5.06644e-06	0.00146271	---NA---	754	0			0	-
22917	CL1Contig7418	170.458	312.742	28.1741	0.0900872	-3.47253	1.72986e-05	0.00356045	---NA---	1642	0			0	-
17908	CL1Contig1274	143.565	263.225	23.9053	0.090817	-3.46089	0.000115764	0.0144343	tcpb_mouse ame: full=t-complex protein 1 subunit beta short=tcp-1-beta ame: full=cct-beta	1595	20	1.51e-82	61.60%	5	C:nucleolus; P:'de novo' posttranslational protein folding; F:unfolded protein binding; C:cytosol; F:nucleotide binding	-
26768	MIRA8_c93226	112.336	205.889	18.7827	0.0912276	-3.45439	0.000148966	0.0174132	---NA---	433	0			0	-
20299	CL1631Contig1	117.323	215.01	19.6365	0.0913281	-3.4528	7.30886e-05	0.0101749	---NA---	1094	0			0	-
36530	MIRA8_rep_c107716	117.323	215.01	19.6365	0.0913281	-3.4528	6.54922e-05	0.00967881	---NA---	632	0			0	-
15446	CL1Contig3151	356.307	652.85	59.7632	0.0915421	-3.44942	1.56654e-06	0.000596353	rs19_emeni ame: full=40s ribosomal protein s19 ame: full=s16	841	20	2.64e-33	64.80%	18	P:viral transcription; P:endocrine pancreas development; C:cell wall; F:RNA binding; P:gas transport; C:nucleolus; P:rRNA processing; F:structural constituent of ribosome; P:translational elongation; C:cytosolic small ribosomal subunit; P:positive regulation of cellular component movement; P:erythrocyte differentiation; P:ribosomal small subunit biogenesis; P:response to extracellular stimulus; F…	-
11649	MIRA8_c8454	66.1433	121.188	11.0989	0.0915843	-3.44876	0.00143624	0.0912596	nsr1_yeast ame: full=nuclear localization sequence-binding protein ame: full=p67	614	1	1.43e-07	46.00%	0	-
20744	CL3374Contig1	71.131	130.309	11.9526	0.0917252	-3.44654	0.00115003	0.0768183	---NA---	1516	0			0	-
32927	MIRA8_c70316	147.25	269.74	24.7591	0.0917885	-3.44554	4.01211e-05	0.00679484	---NA---	1015	0			0	-
30121	MIRA8_c40873	237.68	435.233	40.1267	0.092196	-3.43915	1.19192e-05	0.00272727	---NA---	866	0			0	-
1746	CL1410Contig1	106.045	194.161	17.929	0.0923408	-3.43689	0.000217414	0.0234988	b3 4 domain protein	917	20	1.09e-21	53.55%	1	F:catalytic activity	-
29959	MIRA8_c38604	95.418	174.615	16.2214	0.0928986	-3.4282	0.000268936	0.027187	---NA---	1112	0			0	-
32898	MIRA8_c70020	150.283	274.953	25.6128	0.0931535	-3.42425	5.90113e-05	0.00913126	---NA---	475	0			0	-
26689	MIRA8_c24959	175.221	320.561	29.8816	0.0932166	-3.42327	2.30993e-05	0.00453727	---NA---	289	0			0	-
5426	CL1075Contig1	74.8156	136.825	12.8064	0.0935971	-3.41739	0.000661955	0.0520572	dll_drome ame: full=homeotic protein distal-less ame: full=protein brista	2311	20	1.3e-24	62.60%	28	P:negative regulation of transcription from RNA polymerase II promoter; P:branching morphogenesis of a nerve; F:protein binding; P:osteoblast differentiation; P:camera-type eye development; P:hippocampus development; P:otic placode formation; P:regulation of transcription from RNA polymerase II promoter involved in forebrain neuron fate commitment; P:cartilage development; P:embryonic cranial ske…	-
37549	MIRA8_rep_c117482	139.656	255.406	23.9053	0.0935971	-3.41739	7.28086e-05	0.0101689	---NA---	604	0			0	-
30383	MIRA8_c44391	99.1026	181.13	17.0752	0.0942705	-3.40705	0.000537738	0.0448292	---NA---	815	0			0	-
32214	MIRA8_c63791	187.578	342.714	32.4429	0.0946648	-3.40103	9.68948e-06	0.00241853	---NA---	506	0			0	-
13165	CL1759Contig1	102.136	186.342	17.929	0.0962152	-3.37759	0.000452689	0.0403174	prdx3_mouse ame: full=thioredoxin-dependent peroxide mitochondrial ame: full=antioxidant protein 1 short=aop-1 ame: full=prx iii ame: full=perioredoxin-3 ame: full=protein mer5 flags: precursor	1400	20	2.2e-50	72.60%	38	P:hydrogen peroxide catabolic process; F:thioredoxin peroxidase activity; F:protein homodimerization activity; P:natural killer cell mediated cytotoxicity; F:cysteine-type endopeptidase inhibitor activity involved in apoptotic process; P:positive regulation of cell proliferation; F:protein C-terminus binding; P:negative regulation of kinase activity; C:IkappaB kinase complex; P:skeletal system de…	-
15593	MIRA8_c36051	222.919	406.565	39.273	0.096597	-3.37188	1.43692e-05	0.00305999	rs30a_yeast ame: full=40s ribosomal protein s30-a	383	5	1.05e-11	75.60%	9	P:viral transcription; P:endocrine pancreas development; F:RNA binding; F:structural constituent of ribosome; P:translational elongation; C:cytosolic small ribosomal subunit; F:protein binding; P:translational termination; P:ribosome biogenesis	-
21085	CL1Contig511	188.657	344.017	33.2967	0.0967879	-3.36903	1.07542e-05	0.00252795	---NA---	1010	0			0	-
8261	CL1991Contig1	82.1848	149.856	14.5139	0.0968527	-3.36806	0.00104644	0.0720236	hth_drome ame: full=homeobox protein homothorax ame: full=homeobox protein dorsotonals	902	19	5.59e-08	74.53%	21	P:angiogenesis; P:positive regulation of MAPK cascade; P:negative regulation of transcription from RNA polymerase II promoter; F:transcription corepressor activity; P:negative regulation of neuron differentiation; P:anterior/posterior pattern specification; C:actin cytoskeleton; C:microtubule cytoskeleton; P:hindbrain development; P:neural crest cell fate specification; C:cytoplasm; F:protein het…	-
775	MIRA8_c1825	202.968	370.079	35.8579	0.0968928	-3.36747	1.24796e-05	0.00281066	ago1a_orysj ame: full=protein argonaute 1a short= 1a	2005	20	5.49e-149	60.30%	33	P:response to far red light; F:endoribonuclease activity, cleaving siRNA-paired mRNA; P:histone H3-K9 demethylation; P:RNA interference; F:protein binding; P:embryo development ending in seed dormancy; C:polysome; P:negative regulation of translation involved in gene silencing by miRNA; P:female meiosis; C:RNA-induced silencing complex; P:auxin metabolic process; F:RNA 7-methylguanosine cap bindi…	-
16516	CL1Contig6595	120.783	220.223	21.344	0.0969201	-3.36706	0.000295961	0.0293349	shc1_xenla ame: full=shc-transforming protein 1 ame: full=src homology 2 domain-containing-transforming protein c1 short=sh2 domain protein c1 ame: full=p60shc	1030	7	3.38e-07	70.71%	33	P:angiogenesis; F:signal transducer activity; P:response to nicotine; P:Ras protein signal transduction; F:epidermal growth factor receptor binding; P:nerve growth factor receptor signaling pathway; P:response to hydrogen peroxide; P:insulin receptor signaling pathway; P:central nervous system development; P:learning or memory; P:organ regeneration; P:heart development; P:aging; P:cell-cell adhes…	-
20143	CL573Contig1	128.804	234.557	23.0515	0.098277	-3.347	0.000257021	0.0264504	---NA---	915	0			0	-
20748	CL3710Contig1	1325.99	2414.63	237.345	0.0982947	-3.34674	4.52038e-08	3.29581e-05	---NA---	415	0			0	-
15096	CL916Contig1	113.841	207.192	20.4903	0.0988951	-3.33796	0.000317269	0.0308778	rng2_schpo ame: full=ras gtpase-activating-like protein rng2 ame: full=ring assembly protein 2	1686	8	1.34e-20	55.25%	15	C:cell-cell junction; C:neuron projection; C:actin cytoskeleton; P:cellular metabolic process; C:cytoplasm; C:nucleolus; C:cell leading edge; C:lateral plasma membrane; F:GTPase activator activity; C:protein complex; F:protein phosphatase binding; C:midbody; P:regulation of signaling; P:regulation of cellular process; F:Rac GTPase binding	-
29063	MIRA8_c24099	183.444	333.592	33.2967	0.0998126	-3.32463	6.68949e-05	0.00974422	---NA---	329	0			0	-
31300	MIRA8_c5464	150.485	273.65	27.3203	0.0998369	-3.32428	9.08839e-06	0.00229974	---NA---	998	0			0	-
11160	CL2059Contig1	126.85	230.648	23.0515	0.0999427	-3.32276	0.000236737	0.0248442	ndc80_gibze ame: full=probable kinetochore protein ndc80	1471	4	4.03e-10	41.75%	8	C:chromosome; P:cell cycle; C:condensed chromosome kinetochore; C:kinetochore; P:cell division; C:chromosome, centromeric region; P:mitosis; C:nucleus
16939	CL1Contig831	93.8902	170.705	17.0752	0.100027	-3.32153	0.000685269	0.0532097	spb3_human ame: full=serpin b3 ame: full=protein t4-a ame: full=squamous cell carcinoma antigen 1 short=scca-1	1634	20	3.39e-29	45.50%	7	C:cytoplasm; P:response to stimulus; F:peptidase inhibitor activity; P:regulation of cellular process; C:intracellular organelle; F:binding; P:negative regulation of peptidase activity	-
17555	CL652Contig1	145.497	264.528	26.4666	0.100052	-3.32118	7.03299e-05	0.00990275	syg_schpo ame: full= glycyl-trna synthetase ame: full=diadenosine tetraphosphate synthetase short=ap-4-a synthetase ame: full=glycine--trna ligase short=	2003	20	6.53e-126	64.05%	13	C:cytosol; P:glycyl-tRNA aminoacylation; P:diadenosine tetraphosphate biosynthetic process; F:protein dimerization activity; F:nucleotide binding; C:mitochondrial matrix; C:secretory granule; P:response to cadmium ion; F:glycine-tRNA ligase activity; P:glycine metabolic process; P:L-serine metabolic process; P:threonine metabolic process; C:glycine-tRNA ligase complex	EC:6.1.1.14
34726	MIRA8_c85580	70.2548	127.703	12.8064	0.100283	-3.31786	0.00152551	0.0948307	---NA---	980	0			0	-
38427	MIRA8_rep_c125343	130.534	237.163	23.9053	0.100797	-3.31048	0.000329661	0.0317249	---NA---	831	0			0	-
14233	CL283Contig2	286.434	519.934	52.9332	0.101807	-3.29609	4.40317e-06	0.00129734	ribosomal protein l24e	2036	20	1.07e-35	57.95%	1	C:ribosome
27358	ABySS_Illumina_35145	276.458	501.691	51.2256	0.102106	-3.29186	1.33799e-05	0.00290688	---NA---	157	0			0	-
33251	MIRA8_c7320	244.151	443.052	45.2493	0.102131	-3.29151	2.20157e-05	0.00446722	---NA---	738	0			0	-
15466	CL3815Contig1	215.527	390.928	40.1267	0.102645	-3.28427	3.06713e-05	0.0056626	rs21_canal ame: full=40s ribosomal protein s21	338	20	1.31e-17	70.50%	5	P:endonucleolytic cleavage in ITS1 to separate SSU-rRNA from 5.8S rRNA and LSU-rRNA from tricistronic rRNA transcript (SSU-rRNA, 5.8S rRNA, LSU-rRNA); F:structural constituent of ribosome; C:cytosolic small ribosomal subunit; P:translational elongation; P:endonucleolytic cleavage to generate mature 3'-end of SSU-rRNA from (SSU-rRNA, 5.8S rRNA, LSU-rRNA)	-
14849	CL1851Contig1	288.815	523.844	53.7869	0.102677	-3.28381	1.01658e-05	0.00248467	rl8_sollc ame: full=60s ribosomal protein l8 ame: full=l2 ame: full=ribosomal protein tl2	976	20	3.71e-93	78.25%	13	P:viral transcription; P:endocrine pancreas development; P:positive regulation of growth rate; F:rRNA binding; F:structural constituent of ribosome; P:translational elongation; P:nematode larval development; F:protein binding; P:locomotion; P:translational termination; P:embryo development ending in birth or egg hatching; C:cytosolic large ribosomal subunit; P:ribosome biogenesis	-
17950	CL909Contig1	95.6202	173.311	17.929	0.103449	-3.273	0.00138937	0.0888063	tcpq_schpo ame: full=probable t-complex protein 1 subunit theta short=tcp-1-theta ame: full=cct-theta	1609	20	5.57e-85	56.85%	5	P:'de novo' posttranslational protein folding; C:intermediate filament cytoskeleton; C:aggresome; F:ATPase activity, coupled; C:cytosol	-
4063	MIRA8_c21324	199.913	362.26	37.5655	0.103698	-3.26955	3.63531e-05	0.00630566	copa_mouse ame: full=coatomer subunit alpha ame: full=alpha-coat protein short=alpha-cop contains: ame: full=xenin ame: full=xenopsin-related peptide contains: ame: full=proxenin	444	5	2.36e-10	47.80%	3	P:Golgi vesicle transport; C:membrane; C:Golgi apparatus	-
1270	MIRA8_c18466	90.6325	164.19	17.0752	0.103997	-3.26539	0.000775295	0.0584078	apth1_yarli ame: full=acyl-protein thioesterase 1	746	20	9.71e-34	52.50%	3	C:cytoplasmic part; P:metabolic process; F:carboxylic ester hydrolase activity	EC:3.1.1.0
13465	MIRA8_c31409	81.3086	147.25	15.3677	0.104365	-3.26029	0.00109749	0.0742305	psb1_bovin ame: full=proteasome subunit beta type-1 flags: precursor	678	16	2.18e-18	62.38%	15	F:protein binding; P:regulation of cellular amino acid metabolic process; P:positive regulation of ubiquitin-protein ligase activity involved in mitotic cell cycle; P:viral reproduction; P:negative regulation of ubiquitin-protein ligase activity involved in mitotic cell cycle; C:proteasome core complex; C:nucleolus; P:S phase of mitotic cell cycle; C:cell junction; P:M/G1 transition of mitotic ce…	-
773	CL1Contig3838	71.9848	130.309	13.6602	0.104829	-3.25389	0.000747625	0.0565109	ago11_orysj ame: full=protein argonaute 11 short= 11	970	20	1.05e-39	57.80%	24	F:endoribonuclease activity, cleaving siRNA-paired mRNA; P:histone H3-K9 demethylation; F:protein binding; C:polysome; P:negative regulation of translation involved in gene silencing by miRNA; P:regulation of biological quality; P:female meiosis; C:RNA-induced silencing complex; F:RNA 7-methylguanosine cap binding; F:siRNA binding; P:pre-miRNA processing; P:nuclear-transcribed mRNA catabolic proc…	-
34593	MIRA8_c84612	133.994	242.375	25.6128	0.105674	-3.24231	0.00028613	0.0286351	---NA---	664	0			0	-
14891	MIRA8_c17476	329.998	596.817	63.1783	0.105859	-3.23979	7.77192e-06	0.00210267	rla2_cryst ame: full=60s acidic ribosomal protein p2	401	20	8.71e-14	73.15%	7	P:viral transcription; P:endocrine pancreas development; F:RNA binding; P:translational elongation; F:protein binding; P:translational termination; C:cytosolic large ribosomal subunit	-
7882	MIRA8_c59355	421.708	762.31	81.1072	0.106397	-3.23247	2.72929e-06	0.000903121	h33a_dicdi ame: full=histone type a ame: full=histone variant 3 type a	379	20	1.09e-24	88.20%	7	C:nucleosome; C:nucleoplasm; F:DNA binding; P:nucleosome assembly; P:blood coagulation; F:protein binding; C:plastid	-
25425	CL7Contig2	84.3417	152.462	16.2214	0.106397	-3.23247	0.00121268	0.0799625	---NA---	1002	0			0	-
27096	ABySS_Illumina_26532	266.034	480.841	51.2256	0.106533	-3.23062	1.26022e-05	0.0028114	---NA---	297	0			0	-
42264	MIRA8_c25410	92.3625	166.796	17.929	0.10749	-3.21772	0.000999058	0.0695479	---NA---	385	0			0	-
32976	MIRA8_c70742	227.435	410.474	44.3955	0.108157	-3.20881	5.12004e-05	0.00818769	---NA---	472	0			0	-
19928	MIRA8_c10774	100.383	181.13	19.6365	0.108411	-3.20542	0.000839172	0.0614969	yom2_schpo ame: full=uncharacterized protein	1016	4	1.43e-42	52.25%	2	C:cytoplasm; P:sporulation resulting in formation of a cellular spore
14249	MIRA8_c21228	151.766	273.65	29.8816	0.109197	-3.195	0.000186171	0.0206405	ring u-box domain-containing protein	671	2	1.08e-07	57.50%	1	F:zinc ion binding
14616	CL3281Contig1	208.136	375.291	40.9805	0.109197	-3.195	4.95017e-05	0.00796533	rl32_pig ame: full=60s ribosomal protein l32	539	20	2.48e-36	70.95%	8	P:viral transcription; P:endocrine pancreas development; F:structural constituent of ribosome; P:translational elongation; P:ribosome biogenesis; F:protein binding; P:translational termination; C:cytosolic large ribosomal subunit	-
20410	CL1166Contig1	121.412	218.92	23.9053	0.109197	-3.195	0.000260889	0.0266571	---NA---	1309	0			0	-
7889	MIRA8_c71470	324.56	585.089	64.032	0.10944	-3.19179	7.94156e-06	0.00212188	h4_mytch ame: full=histone h4	404	20	4.92e-17	96.40%	8	P:CenH3-containing nucleosome assembly at centromere; C:nucleosome; P:negative regulation of megakaryocyte differentiation; P:telomere maintenance; P:phosphatidylinositol-mediated signaling; F:DNA binding; F:protein binding; C:nucleoplasm	-
16344	CL800Contig1	138.106	248.891	27.3203	0.109768	-3.18747	0.000236793	0.0248442	sec23_aspor ame: full=protein transport protein sec23	1886	20	9.7e-116	70.55%	11	P:vesicle-mediated transport; C:ER to Golgi transport vesicle membrane; P:cartilage development; F:metal ion binding; P:pectoral fin morphogenesis; P:intracellular transport; C:perinuclear region of cytoplasm; C:endoplasmic reticulum membrane; P:embryonic neurocranium morphogenesis; P:protein transport; C:Golgi apparatus	-
14523	CL2265Contig1	288.568	519.934	57.202	0.110018	-3.18419	1.04636e-05	0.00252436	rl24_danre ame: full=60s ribosomal protein l24	511	20	1.46e-24	66.80%	15	P:translational termination; F:protein binding; P:optic nerve development; P:ribosomal large subunit assembly; P:translational elongation; P:endocrine pancreas development; C:cytosolic large ribosomal subunit; P:retina development in camera-type eye; P:embryo development; F:structural constituent of ribosome; F:RNA binding; P:exit from mitosis; P:viral transcription; P:mitotic cell cycle G1/S tra…	-
23156	CL1Contig8146	90.4078	162.887	17.929	0.11007	-3.1835	0.00132109	0.0857157	---NA---	1150	0			0	-
28006	MIRA8_c10835	150.463	271.043	29.8816	0.110247	-3.18119	0.000109359	0.0137986	---NA---	879	0			0	-
14248	MIRA8_c17984	183.849	330.986	36.7117	0.110916	-3.17246	9.94652e-05	0.0129657	ring u-box domain-containing protein	263	2	5.9e-09	58.00%	1	F:zinc ion binding
7881	CL1Contig1622	594.256	1069.84	118.673	0.110926	-3.17233	1.37208e-06	0.000540048	h33a_dicdi ame: full=histone type a ame: full=histone variant 3 type a	1318	20	2.83e-44	96.00%	8	C:nucleolus; C:nucleosome; C:nucleoplasm; F:DNA binding; P:nucleosome assembly; P:blood coagulation; F:protein binding; C:plastid	-
14468	MIRA8_c13880	204.878	368.775	40.9805	0.111126	-3.16973	6.56923e-05	0.00967881	rl20_schpo ame: full=60s ribosomal protein l20 ame: full=yl17	599	13	7.83e-56	73.38%	8	P:viral transcription; P:endocrine pancreas development; F:RNA binding; P:translational elongation; F:protein binding; P:translational termination; C:membrane; C:cytosolic large ribosomal subunit	-
26915	MIRA8_c22349	102.113	183.736	20.4903	0.11152	-3.16463	0.00124171	0.0816736	---NA---	412	0			0	-
14404	CL1372Contig1	361.407	650.244	72.5696	0.111604	-3.16354	9.93231e-06	0.00245551	rl16_neucr ame: full=60s ribosomal protein l16	622	20	1.1e-63	73.30%	11	P:viral transcription; P:endocrine pancreas development; P:growth; F:structural constituent of ribosome; P:translational elongation; P:nematode larval development; P:translational termination; P:embryo development ending in birth or egg hatching; C:membrane; C:cytosolic large ribosomal subunit; P:ribosome biogenesis	-
13496	MIRA8_c24506	110.134	198.07	22.1978	0.11207	-3.15752	0.00048009	0.0415497	psb6_dicdi ame: full=proteasome subunit beta type-6 ame: full=differentiation-associated proteasome subunit 1 short=daps-1 flags: precursor	392	20	5.87e-31	66.40%	13	F:endopeptidase activity; P:antigen processing and presentation; P:regulation of cellular amino acid metabolic process; P:positive regulation of ubiquitin-protein ligase activity involved in mitotic cell cycle; P:viral reproduction; P:negative regulation of ubiquitin-protein ligase activity involved in mitotic cell cycle; C:proteasome core complex; P:S phase of mitotic cell cycle; P:M/G1 transiti…	-
22710	CL1Contig6680	287.692	517.328	58.0557	0.112222	-3.15557	8.3565e-06	0.0021919	---NA---	1507	0			0	-
13557	MIRA8_c3705	181.243	325.773	36.7117	0.112691	-3.14956	0.000157082	0.0179549	psmd2_rat ame: full=26s proteasome non-atpase regulatory subunit 2	1358	16	5.1e-121	53.38%	12	F:protein binding; P:regulation of cellular amino acid metabolic process; P:positive regulation of ubiquitin-protein ligase activity involved in mitotic cell cycle; P:viral reproduction; P:negative regulation of ubiquitin-protein ligase activity involved in mitotic cell cycle; P:S phase of mitotic cell cycle; P:M/G1 transition of mitotic cell cycle; P:anaphase-promoting complex-dependent proteaso…	-
7103	CL1Contig856	311.754	560.33	63.1783	0.112752	-3.14878	6.09844e-06	0.00171462	gcn2_arath ame: full=probable serine threonine-protein kinase gcn2	1519	20	8.13e-38	45.10%	19	P:multi-organism process; P:apoptotic process; F:protein kinase activity; P:regulation of translation in response to stress; P:response to endoplasmic reticulum stress; P:response to biotic stimulus; P:organ development; P:negative regulation of translation; C:intracellular membrane-bounded organelle; P:reproductive process; P:response to organic substance; P:response to external stimulus; P:ER-n…	-
15414	CL3035Contig1	221.998	398.747	45.2493	0.113479	-3.1395	4.67919e-05	0.00771206	rs16_hetfo ame: full=40s ribosomal protein s16	429	20	1.85e-46	86.35%	13	P:viral transcription; P:endocrine pancreas development; F:RNA binding; C:nucleolus; P:rRNA processing; F:structural constituent of ribosome; P:translational elongation; C:cytosolic small ribosomal subunit; P:ribosomal small subunit biogenesis; F:protein binding; P:translational termination; C:chloroplast; C:membrane	-
9527	CL915Contig1	136.578	244.982	28.1741	0.115005	-3.12023	0.000190432	0.020951	lcf1_schpo ame: full=long-chain-fatty-acid-- ligase 1 ame: full=fatty acid activator 1 ame: full=long-chain acyl- synthetase 1	770	20	2.08e-18	44.85%	9	P:multicellular organismal development; P:lipid biosynthetic process; P:response to organic substance; F:ligase activity; C:mitochondrial membrane; P:positive regulation of cellular process; P:triglyceride metabolic process; P:regulation of fatty acid metabolic process; P:cellular biosynthetic process	-
30125	MIRA8_c40939	186.006	333.592	38.4192	0.115168	-3.11818	7.4172e-05	0.0102594	---NA---	399	0			0	-
15370	CL1Contig7911	259.496	465.204	53.7869	0.11562	-3.11254	3.61313e-05	0.00629255	rs13_soybn ame: full=40s ribosomal protein s13	1714	20	1.15e-35	86.80%	19	P:translational termination; F:protein binding; C:membrane; P:cytokinesis by cell plate formation; P:translational elongation; C:chloroplast; C:cell wall; P:endocrine pancreas development; C:nucleolus; P:negative regulation of RNA splicing; P:leaf morphogenesis; P:trichome morphogenesis; F:structural constituent of ribosome; P:viral transcription; F:mRNA binding; F:rRNA binding; C:cytosolic small…	-
26404	ABySS_Illumina_27673	160.64	287.984	33.2967	0.11562	-3.11254	0.000140108	0.0166033	---NA---	233	0			0	-
27162	ABySS_Illumina_29862	1249.13	2238.71	259.543	0.115934	-3.10862	4.29907e-07	0.00020913	---NA---	109	0			0	-
6937	CL264Contig1	1161.33	2081.04	241.614	0.116103	-3.10653	3.73e-07	0.000191003	fut8_canfa ame: full=alpha-( )-fucosyltransferase ame: full=fucosyltransferase 8 ame: full=gdp-l-fuc:n-acetyl-beta-d-glucosaminide -fucosyltransferase short=alpha1-6 ame: full=gdp-fucose--glycoprotein fucosyltransferase ame: full=glycoprotein 6-alpha-l-fucosyltransferase	3004	8	2.77e-54	66.25%	12	P:cell migration; P:N-glycan processing; P:oligosaccharide biosynthetic process; P:protein N-linked glycosylation via asparagine; C:Golgi membrane; P:integrin-mediated signaling pathway; P:receptor metabolic process; P:post-translational protein modification; P:transforming growth factor beta receptor signaling pathway; P:respiratory gaseous exchange; F:glycoprotein 6-alpha-L-fucosyltransferase a…	EC:2.4.1.68
17812	CL1Contig12123	221.122	396.14	46.1031	0.116381	-3.10308	5.68818e-05	0.00890144	tbb2b_human ame: full=tubulin beta-2b chain	858	20	2.08e-57	89.05%	26	P:neuron migration; C:cilium; P:natural killer cell mediated cytotoxicity; C:tubulin complex; F:GTP binding; F:MHC class I protein binding; P:GTP catabolic process; P:spindle assembly; C:myelin sheath; C:cytosol; C:microtubule; P:protein polymerization; C:neuronal cell body; P:mitosis; C:internode region of axon; F:unfolded protein binding; F:peptide binding; F:protein complex binding; F:GTPase a…	-
25266	CL3300Contig1	150.665	269.74	31.5891	0.117109	-3.09407	0.00013583	0.0162758	---NA---	845	0			0	-
7877	MIRA8_c48926	512.476	917.378	107.574	0.117262	-3.09219	3.481e-06	0.00110312	h33_ponab ame: full=histone	535	20	1.28e-21	93.15%	7	C:nucleosome; C:nucleoplasm; F:DNA binding; P:nucleosome assembly; P:blood coagulation; F:protein binding; C:plastid	-
38200	MIRA8_rep_c123267	145.677	260.619	30.7354	0.117932	-3.08397	0.00054111	0.0450231	---NA---	956	0			0	-
5562	CL4905Contig1	117.279	209.798	24.7591	0.118014	-3.08297	0.000722443	0.0552877	dpola_xenla ame: full=dna polymerase alpha catalytic subunit ame: full=dna polymerase alpha catalytic subunit p180	268	4	3.58e-12	66.75%	27	C:chromatin; F:pyrimidine nucleotide binding; C:nucleoplasm; F:protein binding; F:DNA-directed DNA polymerase activity; P:DNA-dependent DNA replication initiation; P:DNA synthesis involved in DNA repair; P:double-strand break repair via nonhomologous end joining; P:cell proliferation; C:cytoplasm; C:nucleolus; P:leading strand elongation; P:lagging strand elongation; C:nuclear envelope; P:telomer…	EC:2.7.7.7
25150	CL3906Contig1	100.585	179.827	21.344	0.118692	-3.07471	0.000913575	0.0656081	---NA---	199	0			0	-
14730	MIRA8_c12997	217.212	388.322	46.1031	0.118724	-3.07432	6.85038e-05	0.00982275	rl401_yeast ame: full=ubiquitin-60s ribosomal protein l40 contains: ame: full=ubiquitin contains: ame: full=60s ribosomal protein l40 ame: full=cep52 flags: precursor	1134	20	7.45e-59	91.80%	42	P:endosomal transport; P:negative regulation of ubiquitin-protein ligase activity involved in mitotic cell cycle; P:MyD88-independent toll-like receptor signaling pathway; P:positive regulation of I-kappaB kinase/NF-kappaB cascade; F:structural constituent of ribosome; P:DNA repair; P:toll-like receptor 3 signaling pathway; P:M/G1 transition of mitotic cell cycle; P:toll-like receptor 4 signaling…	-
15605	MIRA8_c11407	148.71	265.831	31.5891	0.118832	-3.07301	0.000293514	0.0292949	rs32_xenla ame: full=40s ribosomal protein s3-b ame: full=s1b	664	20	8.1e-55	73.35%	32	P:determination of adult lifespan; P:translational termination; P:translational initiation; C:ruffle membrane; F:damaged DNA binding; P:activation of cysteine-type endopeptidase activity involved in apoptotic process; P:growth; F:protein kinase binding; P:response to salt stress; P:translational elongation; F:iron-sulfur cluster binding; P:endocrine pancreas development; P:negative regulation of …	EC:4.2.99.18
17815	MIRA8_c63004	268.37	479.538	57.202	0.119285	-3.06751	3.00498e-05	0.00557178	tbb4_chick ame: full=tubulin beta-4 chain ame: full=beta-tubulin class-iii	731	20	9.45e-34	79.45%	25	P:axon guidance; P:neuron migration; C:cilium; P:natural killer cell mediated cytotoxicity; C:tubulin complex; F:GTP binding; F:MHC class I protein binding; P:GTP catabolic process; P:spindle assembly; C:myelin sheath; C:cytosol; C:microtubule; P:protein polymerization; C:neuronal cell body; P:mitosis; C:internode region of axon; F:peptide binding; F:protein complex binding; F:GTPase activity; P:…	-
25346	CL1274Contig1	547.143	977.32	116.965	0.11968	-3.06275	2.15075e-06	0.000752187	---NA---	893	0			0	-
20347	CL4117Contig1	1583.53	2826.41	340.65	0.120524	-3.05261	4.59076e-07	0.000219423	---NA---	246	0			0	-
1962	MIRA8_c66560	83.2408	148.553	17.929	0.120691	-3.05061	0.000989053	0.0692822	bre1_drome ame: full=e3 ubiquitin-protein ligase bre1 ame: full=dbre1	1287	9	1.25e-28	44.44%	5	F:protein binding; C:intracellular part; P:protein ubiquitination; P:regulation of cellular process; P:chromatin modification	-
35603	MIRA8_c9937	154.125	274.953	33.2967	0.1211	-3.04573	0.000164168	0.0185513	---NA---	1220	0			0	-
7899	CL1Contig2465	916.727	1635.38	198.072	0.121117	-3.04553	1.16848e-06	0.000483311	h4_pyrsa ame: full=histone h4	437	20	2.45e-36	95.75%	8	P:CenH3-containing nucleosome assembly at centromere; C:nucleosome; P:negative regulation of megakaryocyte differentiation; P:telomere maintenance; P:phosphatidylinositol-mediated signaling; F:DNA binding; F:protein binding; C:nucleoplasm	-
30641	MIRA8_c47246	398.208	710.186	86.2298	0.121419	-3.04194	1.24639e-05	0.00281066	---NA---	462	0			0	-
29472	MIRA8_c30535	405.577	723.217	87.9373	0.121592	-3.03988	7.67282e-06	0.0021023	---NA---	432	0			0	-
14716	CL275Contig1	192.274	342.714	41.8343	0.122068	-3.03425	0.000127014	0.0155049	rl3_bovin ame: full=60s ribosomal protein l3	622	20	1.9e-15	72.10%	11	P:viral transcription; P:endocrine pancreas development; F:RNA binding; C:nucleolus; P:growth; P:translational elongation; P:nematode larval development; F:protein binding; P:translational termination; P:embryo development ending in birth or egg hatching; C:cytosolic large ribosomal subunit	-
14848	CL1Contig5396	172.548	307.53	37.5655	0.122152	-3.03325	0.000155176	0.0178481	rl8_schpo ame: full=60s ribosomal protein l8 ame: full=l4 ame: full=l7a	1252	20	1.71e-75	71.75%	10	P:viral transcription; P:endocrine pancreas development; F:RNA binding; F:structural constituent of ribosome; P:translational elongation; C:membrane fraction; P:ribosome biogenesis; P:translational termination; C:polysomal ribosome; C:cytosolic large ribosomal subunit	-
27453	ABySS_Illumina_37625	129.411	230.648	28.1741	0.122152	-3.03325	0.000456453	0.0403869	---NA---	149	0			0	-
14726	CL275Contig2	175.581	312.742	38.4192	0.122846	-3.02507	0.000153715	0.0177712	rl3b_schpo ame: full=60s ribosomal protein l3-b	1192	20	1.36e-151	80.20%	10	P:viral transcription; P:endocrine pancreas development; F:RNA binding; C:nucleolus; F:structural constituent of ribosome; P:translational elongation; F:protein binding; P:translational termination; C:cytosolic large ribosomal subunit; P:ribosome biogenesis	-
15808	CL1Contig6464	105.348	187.645	23.0515	0.122846	-3.02507	0.0015772	0.0970621	rtf1_drome ame: full=rna polymerase-associated protein rtf1 short=drtf1	1871	2	2.59e-36	42.00%	0	-
8459	CL5571Contig1	167.56	298.408	36.7117	0.123025	-3.02298	0.000158088	0.0179907	hypothetical protein Kpol_1050p33 [Vanderwaltozyma polyspora DSM 70294]	609	1	1.92e-07	62.00%	0	-
25612	CL983Contig1	208.742	371.382	46.1031	0.124139	-3.00997	6.7964e-05	0.00978349	---NA---	1489	0			0	-
31368	MIRA8_c55471	227.817	405.262	50.3719	0.124295	-3.00816	5.84013e-05	0.00908969	---NA---	600	0			0	-
7902	ABySS_Illumina_45821	689.517	1226.21	152.823	0.12463	-3.00427	2.75168e-06	0.00090358	h4_pyrsa ame: full=histone h4	239	20	4.8e-20	95.50%	8	P:CenH3-containing nucleosome assembly at centromere; C:nucleosome; P:negative regulation of megakaryocyte differentiation; P:telomere maintenance; P:phosphatidylinositol-mediated signaling; F:DNA binding; F:protein binding; C:nucleoplasm	-
38473	MIRA8_rep_c125904	184.68	328.38	40.9805	0.124796	-3.00235	6.2602e-05	0.0093831	---NA---	594	0			0	-
37548	MIRA8_rep_c117480	345.949	615.06	76.8384	0.124928	-3.00083	1.46361e-05	0.00310149	---NA---	371	0			0	-
15688	CL1Contig7946	226.514	402.656	50.3719	0.125099	-2.99886	5.98739e-05	0.00913332	rs8_human ame: full=40s ribosomal protein s8	927	19	8.68e-20	65.74%	14	P:viral transcription; P:endocrine pancreas development; P:determination of adult lifespan; P:growth; F:structural constituent of ribosome; P:translational elongation; C:cytosolic small ribosomal subunit; P:lipid storage; P:nematode larval development; P:ribosome biogenesis; F:protein binding; P:translational termination; P:receptor-mediated endocytosis; C:membrane	-
28690	MIRA8_c17390	115.099	204.586	25.6128	0.125194	-2.99777	0.00052041	0.0438951	---NA---	541	0			0	-
10616	MIRA8_c19917	149.564	265.831	33.2967	0.125255	-2.99706	0.000295328	0.0293349	mp2k1_human ame: full=dual specificity mitogen-activated protein kinase kinase 1 short=map kinase kinase 1 short=mapkk 1 short=mkk1 ame: full=erk activator kinase 1 ame: full=mapk erk kinase 1 short=mek 1	859	20	1.11e-26	75.10%	71	P:activation of MAPK activity involved in innate immune response; F:protein tyrosine kinase activity; P:MyD88-independent toll-like receptor signaling pathway; P:negative regulation of homotypic cell-cell adhesion; P:melanosome transport; C:axon part; P:toll-like receptor 3 signaling pathway; P:axon guidance; P:toll-like receptor 4 signaling pathway; P:labyrinthine layer development; P:heart deve…	EC:2.7.10.0; EC:2.7.11.24
15687	MIRA8_c87189	222.178	394.837	49.5181	0.125414	-2.99523	6.67897e-05	0.00974422	rs8_drome ame: full=40s ribosomal protein s8	757	19	6.05e-15	68.74%	14	P:viral transcription; P:endocrine pancreas development; P:maturation of SSU-rRNA from tricistronic rRNA transcript (SSU-rRNA, 5.8S rRNA, LSU-rRNA); P:determination of adult lifespan; P:growth; F:structural constituent of ribosome; P:translational elongation; C:cytosolic small ribosomal subunit; P:lipid storage; P:nematode larval development; F:protein binding; P:translational termination; P:rece…	-
24652	CL1Contig13340	1011.18	1796.97	225.393	0.12543	-2.99505	1.25144e-06	0.000503112	---NA---	1153	0			0	-
14781	MIRA8_c20983	95.3731	169.402	21.344	0.125996	-2.98855	0.00154556	0.0958001	rl63_arath ame: full=60s ribosomal protein l6-3	528	14	1.32e-39	65.07%	17	P:viral transcription; P:endocrine pancreas development; F:RNA binding; P:determination of adult lifespan; C:nucleolus; P:regulation of transcription, DNA-dependent; P:growth; F:structural constituent of ribosome; P:translational elongation; F:DNA binding; P:nematode larval development; F:protein binding; P:translational termination; P:embryo development ending in birth or egg hatching; C:cytosol…	-
12192	MIRA8_c9661	224.559	398.747	50.3719	0.126326	-2.98478	0.000138808	0.0165405	pcna2_dauca ame: full=proliferating cell nuclear antigen large form short=pcna ame: full=cyclin	1147	20	8.61e-71	69.60%	32	F:dinucleotide insertion or deletion binding; C:nucleoplasm; P:regulation of DNA replication; F:MutLalpha complex binding; F:purine-specific mismatch base pair DNA N-glycosylase activity; C:nuclear lamina; P:heart development; F:DNA polymerase processivity factor activity; C:microtubule cytoskeleton; P:transcription-coupled nucleotide-excision repair; P:nucleotide-excision repair, DNA gap filling…	-
14607	CL5033Contig1	125.502	222.829	28.1741	0.126438	-2.9835	0.000696768	0.0538112	rl31_spofr ame: full=60s ribosomal protein l31	482	20	1.04e-34	75.05%	14	P:viral transcription; P:endocrine pancreas development; F:RNA binding; P:growth; F:structural constituent of ribosome; P:hermaphrodite genitalia development; P:translational elongation; P:molting cycle, collagen and cuticulin-based cuticle; P:nematode larval development; P:ribosome biogenesis; F:protein binding; P:translational termination; P:embryo development ending in birth or egg hatching; C…	-
20559	CL1681Contig1	216.538	384.413	48.6643	0.126594	-2.98172	6.72765e-05	0.00974422	---NA---	1169	0			0	-
14387	ABySS_Illumina_26268	326.65	579.877	73.4234	0.126619	-2.98143	2.47247e-05	0.0048126	rl15_chite ame: full=60s ribosomal protein l15 ame: full=yl10	276	20	3.66e-28	76.50%	10	P:viral transcription; P:endocrine pancreas development; F:RNA binding; F:structural constituent of ribosome; P:translational elongation; C:vacuolar membrane; P:translational termination; C:cytosolic large ribosomal subunit; C:plasma membrane; P:ribosome biogenesis	-
695	MIRA8_rep_c99703	515.441	914.772	116.111	0.126929	-2.9779	6.84411e-06	0.00191177	adk_mouse ame: full=adenosine kinase short=ak ame: full=adenosine 5 -phosphotransferase	1049	11	1.36e-27	51.73%	17	C:vacuolar membrane; C:apoplast; P:adenosine metabolic process; F:protein serine/threonine/tyrosine kinase activity; C:chloroplast; C:cytosol; P:AMP biosynthetic process; P:protein phosphorylation; P:response to cadmium ion; F:adenosine kinase activity; P:purine ribonucleoside salvage; P:response to trehalose-6-phosphate stimulus; C:plasma membrane; F:copper ion binding; C:nucleus; C:mitochondrio…	EC:2.7.112.1; EC:2.7.1.20
17791	CL1Contig11839	469.923	833.98	105.866	0.126941	-2.97777	7.91812e-06	0.00212188	tba1_homam ame: full=tubulin alpha-1 chain ame: full=alpha-i tubulin	1559	20	9.31e-154	90.85%	15	P:'de novo' posttranslational protein folding; C:cytosol; P:platelet activation; P:G2/M transition of mitotic cell cycle; P:protein polymerization; C:cytoplasmic microtubule; P:GTP catabolic process; P:microtubule-based movement; F:protein domain specific binding; F:GTPase activity; F:protein heterodimerization activity; P:platelet degranulation; C:extracellular region; F:structural molecule acti…	-
15461	CL5123Contig1	131.568	233.254	29.8816	0.128108	-2.96457	0.000666174	0.0521982	rs20_orysj ame: full=40s ribosomal protein s20	467	14	2.18e-15	74.21%	12	P:viral transcription; P:endocrine pancreas development; C:cell wall; F:RNA binding; C:nucleolus; F:structural constituent of ribosome; P:translational elongation; C:cytosolic small ribosomal subunit; F:protein binding; P:translational termination; C:membrane; P:ribosome biogenesis	-
558	CL1Contig5341	116.178	205.889	26.4666	0.128548	-2.95962	0.000825683	0.0612386	acsa_phybl ame: full=acetyl-coenzyme a synthetase ame: full=acetate-- ligase ame: full=acyl-activating enzyme	2024	20	6.58e-142	60.25%	7	P:acetyl-CoA biosynthetic process; F:protein binding; C:mitochondrial matrix; F:acetate-CoA ligase activity; P:gluconeogenesis; P:glycolysis; P:reductive tricarboxylic acid cycle	EC:6.2.1.1
17657	MIRA8_c63718	127.232	225.435	29.0279	0.128764	-2.9572	0.000381016	0.0357084	sywc_schpo ame: full=tryptophanyl-trna cytoplasmic ame: full=tryptophan--trna ligase short=	784	20	1.37e-57	69.50%	9	C:cytosol; C:soluble fraction; F:tryptophan-tRNA ligase activity; P:negative regulation of cell proliferation; P:tryptophanyl-tRNA aminoacylation; F:protein binding; F:nucleotide binding; P:regulation of angiogenesis; P:tryptophan metabolic process	EC:6.1.1.2
22772	CL1Contig6921	290.658	514.722	66.5933	0.129377	-2.95034	3.14718e-05	0.00573654	---NA---	763	0			0	-
15073	CL2416Contig1	126.58	224.132	29.0279	0.129512	-2.94884	0.000543416	0.0450407	rna-binding region rnp-1 domain-containing protein	1053	4	2.93e-08	67.50%	1	F:binding	-
24145	CL1Contig11649	145.003	256.709	33.2967	0.129706	-2.94669	0.000266354	0.0270869	---NA---	922	0			0	-
7272	CL986Contig1	382.773	677.609	87.9373	0.129776	-2.9459	1.31438e-05	0.00288472	glna3_dicdi ame: full=type-3 glutamine synthetase ame: full=type-3 glutamate--ammonia ligase short=type-3 gs	1994	20	3.68e-129	48.30%	9	P:nitrogen compound metabolic process; F:ATP binding; F:ligase activity; F:glutamate-ammonia ligase activity; F:nucleotide binding; F:catalytic activity; P:nitrogen fixation; C:cytoplasm; P:glutamine biosynthetic process
14467	CL1Contig3795	156.057	276.256	35.8579	0.1298	-2.94564	0.000440381	0.0397146	rl20_schpo ame: full=60s ribosomal protein l20 ame: full=yl17	375	13	2.21e-17	51.00%	5	P:translation; C:cytosol; C:ribosome; F:binding; P:viral reproduction	-
17819	MIRA8_c4184	339.636	600.726	78.546	0.130752	-2.9351	2.62115e-05	0.00505623	tbb_lymst ame: full=tubulin beta chain ame: full=beta-tubulin	721	20	1.67e-43	92.95%	21	P:neuron migration; F:structural molecule activity; P:natural killer cell mediated cytotoxicity; C:tubulin complex; F:GTP binding; F:MHC class I protein binding; P:GTP catabolic process; C:cytosol; C:microtubule; P:protein polymerization; P:embryo development ending in birth or egg hatching; P:mitosis; F:unfolded protein binding; F:peptide binding; F:GTPase activity; P:microtubule-based movement;…	-
17092	CL1Contig3644	272.01	480.841	63.1783	0.131391	-2.92806	4.89758e-05	0.00792028	srbp1_human ame: full=sterol regulatory element-binding protein 1 short=srebp-1 ame: full=class d basic helix-loop-helix protein 1 short=bhlhd1 ame: full=sterol regulatory element-binding transcription factor 1 contains: ame: full=processed sterol regulatory element-binding protein 1	1347	5	5.18e-25	43.00%	9	P:response to chemical stimulus; C:membrane; P:regulation of transcription from RNA polymerase II promoter; P:lipid metabolic process; F:DNA binding; C:intracellular organelle part; C:endomembrane system; P:positive regulation of transcription, DNA-dependent; C:endoplasmic reticulum	-
37250	MIRA8_rep_c114699	106.202	187.645	24.7591	0.131946	-2.92198	0.000705319	0.0541798	---NA---	483	0			0	-
25803	CL4241Contig1	237.545	419.596	55.4944	0.132257	-2.91859	0.000109707	0.013799	---NA---	121	0			0	-
42651	MIRA8_c6021	141.745	250.194	33.2967	0.133083	-2.9096	0.000836267	0.0613886	---NA---	723	0			0	-
27652	ABySS_Illumina_42748	185.309	327.076	43.5418	0.133124	-2.90916	0.000321043	0.0311084	---NA---	201	0			0	-
12252	CL1Contig6842	130.691	230.648	30.7354	0.133257	-2.90772	0.000903678	0.0653337	pdi1_schpo ame: full= protein disulfide-isomerase flags: precursor	1106	20	5e-44	52.25%	14	P:anatomical structure morphogenesis; F:protein binding; P:peptidyl-amino acid modification; P:positive regulation of biological process; P:locomotion; F:transferase activity; P:establishment of localization in cell; F:oxidoreductase activity; P:protein transport; F:isomerase activity; P:embryo development; P:signal transduction; P:small molecule metabolic process; C:endoplasmic reticulum	-
13004	MIRA8_c72756	130.691	230.648	30.7354	0.133257	-2.90772	0.000946066	0.0671566	ppia_echgr ame: full=peptidyl-prolyl cis-trans isomerase short=ppiase ame: full=cyclophilin ame: full=cyclosporin a-binding protein ame: full=eg -1 ame: full=rotamase	580	20	2.22e-28	68.80%	14	C:cytosol; P:protein peptidyl-prolyl isomerization; P:protein folding; F:metal ion binding; F:peptidyl-prolyl cis-trans isomerase activity; C:vacuolar membrane; F:oxidoreductase activity; P:signal transduction; P:regulation of viral genome replication; C:chloroplast; C:endoplasmic reticulum; C:nucleus; C:plasma membrane; C:apoplast	EC:5.2.1.8
20300	CL1631Contig2	137.409	242.375	32.4429	0.133854	-2.90127	0.000432236	0.0393097	---NA---	467	0			0	-
16247	CL1Contig758	411.576	725.823	97.3287	0.134094	-2.89868	2.1388e-05	0.00438118	sc61g_schpo ame: full=probable protein transport protein sec61 subunit gamma	1184	16	2.25e-13	75.00%	10	P:protein targeting to ER; C:integral to endoplasmic reticulum membrane; F:P-P-bond-hydrolysis-driven protein transmembrane transporter activity; P:molting cycle, collagen and cuticulin-based cuticle; P:nematode larval development; P:oocyte growth; P:embryo development ending in birth or egg hatching; P:ovulation; C:plasma membrane; C:chloroplast envelope	-
14310	CL5094Contig1	226.918	400.05	53.7869	0.134451	-2.89485	0.000157357	0.0179549	rl11_dicdi ame: full=60s ribosomal protein l11 ame: full=vegetative-specific protein v18	443	20	4.14e-31	64.30%	16	P:viral transcription; P:endocrine pancreas development; P:gamete generation; P:positive regulation of growth rate; F:RNA binding; C:nucleolus; P:rRNA processing; P:ribosomal large subunit biogenesis; P:hermaphrodite genitalia development; P:translational elongation; P:protein targeting; F:protein binding; P:inductive cell migration; P:translational termination; P:embryo development ending in bir…	-
3877	CL1Contig2943	107.932	190.252	25.6128	0.134626	-2.89297	0.000874104	0.0636232	co508584hypsibius dujardini est	1567	20	3.15e-22	75.10%	0	-
15359	CL3977Contig1	187.039	329.683	44.3955	0.134661	-2.89259	0.000311978	0.0304329	rs12b_schpo ame: full=40s ribosomal protein s12-b	470	18	2.79e-34	69.06%	8	P:viral transcription; P:endocrine pancreas development; P:response to salt stress; P:translational elongation; C:cytosolic small ribosomal subunit; P:translational termination; P:response to cadmium ion; C:nucleus	-
28274	MIRA8_c12963	287.602	506.903	68.3008	0.134741	-2.89174	3.76075e-05	0.00649704	---NA---	507	0			0	-
14388	MIRA8_c13124	329.863	581.18	78.546	0.135149	-2.88738	3.96996e-05	0.00675002	rl15_chite ame: full=60s ribosomal protein l15 ame: full=yl10	655	20	1.06e-67	69.95%	7	P:viral transcription; P:endocrine pancreas development; C:cytosol; F:RNA binding; P:translational elongation; P:translational termination; C:ribonucleoprotein complex	-
9547	CL1Contig5306	199.823	351.835	47.8106	0.135889	-2.8795	0.00031199	0.0304329	leishmanolysin family protein	1116	20	1.3e-25	49.55%	5	F:peptidase inhibitor activity; F:serine-type endopeptidase inhibitor activity; P:negative regulation of peptidase activity; F:binding;
4212	CL4147Contig1	612.904	1078.96	146.847	0.1361	-2.87726	5.84246e-06	0.00166441	cox3_acaca ame: full=cytochrome c oxidase subunit 3 ame: full=cytochrome c oxidase polypeptide iii	163	1	7.95e-07	71.00%	2	C:membrane; P:oxidation-reduction process	-
36364	MIRA8_rep_c106372	124.401	218.92	29.8816	0.136496	-2.87307	0.00140179	0.0894668	---NA---	390	0			0	-
13960	CL873Contig2	138.488	243.678	33.2967	0.136642	-2.87153	0.000457263	0.0403869	rbbp4_danre ame: full=histone-binding protein rbbp4 ame: full=retinoblastoma-binding protein 4 short=rbbp-4	505	20	2.16e-57	76.25%	16	C:CAF-1 complex; P:negative regulation of transcription from RNA polymerase II promoter; F:DNA-dependent ATPase activity; F:histone binding; F:histone deacetylase binding; P:cellular heat acclimation; C:ESC/E(Z) complex; C:NuRD complex; P:negative regulation of cell proliferation; C:DRM complex; C:NURF complex; P:embryo development ending in birth or egg hatching; P:negative regulation of cell gr…	-
5703	MIRA8_c5866	297.128	522.54	71.7159	0.137245	-2.86518	3.46037e-05	0.00607571	e2ak1_human ame: full=eukaryotic translation initiation factor 2-alpha kinase 1 ame: full=heme-controlled repressor short=hcr ame: full=heme-regulated eukaryotic initiation factor eif-2-alpha kinase ame: full=heme-regulated inhibitor ame: full=hemin-sensitive initiation factor 2-alpha kinase	1529	20	3.7e-30	45.95%	14	P:apoptotic process; F:protein kinase activity; P:regulation of translation in response to stress; P:response to endoplasmic reticulum stress; P:response to biotic stimulus; P:organ development; P:negative regulation of translation; C:cytoplasm; P:ER-nucleus signaling pathway; F:protein binding; P:regulation of biological quality; P:cell communication; P:protein phosphorylation; C:membrane	-
25393	CL3588Contig1	148.238	260.619	35.8579	0.137588	-2.86158	0.000940017	0.0668376	---NA---	757	0			0	-
7984	CL785Contig2	133.5	234.557	32.4429	0.138316	-2.85396	0.00159191	0.0974097	hdac1_bovin ame: full=histone deacetylase 1 short=hd1	1630	20	1.57e-143	78.55%	79	F:sequence-specific DNA binding transcription factor activity; F:activating transcription factor binding; P:hippocampus development; P:positive regulation of proteolysis; P:embryo development ending in seed dormancy; P:positive regulation of receptor biosynthetic process; P:negative regulation of MHC class II biosynthetic process; P:positive regulation of cell proliferation; C:replication fork; P…	EC:3.5.1.98
35620	MIRA8_rep_c100124	237.523	416.99	58.0557	0.139226	-2.8445	0.000124089	0.0152405	---NA---	603	0			0	-
39811	MIRA8_rep_c137746	875.972	1537.65	214.294	0.139365	-2.84306	4.73391e-06	0.0013853	---NA---	297	0			0	-
32974	MIRA8_c70733	320.741	562.936	78.546	0.139529	-2.84136	7.4995e-05	0.0103399	---NA---	541	0			0	-
15432	MIRA8_c12592	212.382	372.685	52.0794	0.139741	-2.83917	0.000188096	0.020747	rs18_brabe ame: full=40s ribosomal protein s18	865	13	1.93e-10	88.15%	13	P:viral transcription; P:endocrine pancreas development; C:cell wall; P:regulation of cell cycle; F:rRNA binding; F:structural constituent of ribosome; P:translational elongation; C:cytosolic small ribosomal subunit; C:vacuolar membrane; P:ribosome biogenesis; F:protein binding; P:translational termination; C:plasma membrane	-
25912	MIRA8_c25050	334.177	586.392	81.961	0.139772	-2.83886	3.40373e-05	0.00607544	---NA---	505	0			0	-
17345	MIRA8_c18129	173.806	304.924	42.688	0.139996	-2.83655	0.00031105	0.0304329	stub_drome ame: full=serine proteinase stubble ame: full=protein stubble-stubbloid contains: ame: full=serine proteinase stubble non-catalytic chain contains: ame: full=serine proteinase stubble catalytic chain	869	20	9.33e-21	60.10%	12	P:plasminogen activation; F:serine-type endopeptidase activity; P:response to organic substance; F:sodium channel regulator activity; C:extracellular space; C:cytoplasm; P:blood coagulation, intrinsic pathway; F:serine-type aminopeptidase activity; P:Factor XII activation; P:positive regulation of fibrinolysis; C:integral to plasma membrane; P:sodium ion transport	EC:3.4.21.0
25373	CL2302Contig1	118.11	207.192	29.0279	0.140101	-2.83546	0.00146292	0.0921381	---NA---	867	0			0	-
27061	ABySS_Illumina_22268	234.917	411.778	58.0557	0.140988	-2.82636	0.000209144	0.0226618	---NA---	281	0			0	-
21237	CL1Contig1156	155.383	272.347	38.4192	0.141067	-2.82554	0.000300956	0.0296931	---NA---	1981	0			0	-
43020	MIRA8_c17666	196.341	344.017	48.6643	0.141459	-2.82154	0.000143463	0.0169538	---NA---	681	0			0	-
23783	CL1Contig10314	1137.51	1992.43	282.595	0.141834	-2.81772	3.22918e-06	0.00104443	---NA---	1943	0			0	-
17656	CL222Contig3	144.329	252.8	35.8579	0.141843	-2.81763	0.000391501	0.0364529	sywc_schpo ame: full=tryptophanyl-trna cytoplasmic ame: full=tryptophan--trna ligase short=	1391	20	1.58e-133	65.55%	8	C:cytosol; C:soluble fraction; F:tryptophan-tRNA ligase activity; P:negative regulation of cell proliferation; P:tryptophanyl-tRNA aminoacylation; F:protein binding; P:regulation of angiogenesis; P:tryptophan metabolic process	EC:6.1.1.2
16082	MIRA8_c84073	147.362	258.012	36.7117	0.142287	-2.81313	0.000783166	0.0586924	s61a2_mouse ame: full=protein transport protein sec61 subunit alpha isoform 2 short=sec61 alpha-2	374	20	3.19e-24	62.80%	3	P:protein targeting to ER; C:integral to endoplasmic reticulum membrane; F:protein binding	-
5647	CL326Contig1	208.473	364.866	52.0794	0.142736	-2.80858	0.000236749	0.0248442	dx39b_bovin ame: full=spliceosome rna helicase ddx39b ame: full=56 kda u2af65-associated protein ame: full=dead box protein uap56	1441	20	4.39e-78	72.55%	20	P:determination of adult lifespan; F:nucleotide binding; P:positive regulation of growth rate; F:ATP-dependent protein binding; P:spliceosomal complex assembly; C:spliceosomal complex; P:intronless viral mRNA export from host nucleus; P:embryo development ending in birth or egg hatching; F:identical protein binding; P:nematode larval development; F:U6 snRNA binding; P:body morphogenesis; C:U6 snR…	-
7836	MIRA8_c48870	347.163	607.242	87.0836	0.143408	-2.8018	3.91023e-05	0.00670484	h2a1e_rat ame: full=histone h2a type 1-e	570	20	7.57e-42	87.75%	5	C:nucleosome; F:DNA binding; P:nucleosome assembly; F:enzyme binding; C:nucleus	-
34724	MIRA8_c85572	196.116	342.714	49.5181	0.144488	-2.79098	0.00013863	0.0165405	---NA---	452	0			0	-
14363	MIRA8_rep_c112241	354.959	620.272	89.6449	0.144525	-2.79061	3.44639e-05	0.00607571	rl13a_macfa ame: full=60s ribosomal protein l13a	823	20	2.15e-24	70.65%	9	P:viral transcription; P:endocrine pancreas development; F:structural constituent of ribosome; P:translational elongation; F:protein binding; P:translational termination; C:membrane; C:cytosolic large ribosomal subunit; P:ribosome biogenesis	-
14495	CL4200Contig1	229.704	401.353	58.0557	0.14465	-2.78936	0.0001846	0.0205724	rl23_caeel ame: full=60s ribosomal protein l23	273	20	6.93e-27	86.10%	17	P:viral transcription; P:endocrine pancreas development; F:RNA binding; C:nucleolus; P:regulation of transcription, DNA-dependent; P:growth; F:structural constituent of ribosome; P:translational elongation; P:molting cycle, collagen and cuticulin-based cuticle; P:nematode larval development; F:protein binding; P:signal transduction; P:translational termination; P:embryo development ending in birt…	-
21564	CL1Contig2547	1171.06	2045.86	296.255	0.144807	-2.78779	4.11972e-06	0.00123068	---NA---	1137	0			0	-
25824	CL5544Contig1	158.191	276.256	40.1267	0.145252	-2.78337	0.00048144	0.0415497	---NA---	109	0			0	-
24428	CL1Contig12614	187.444	327.076	47.8106	0.146176	-2.77423	0.000577402	0.0471312	---NA---	507	0			0	-
27126	ABySS_Illumina_28255	177.041	308.833	45.2493	0.146517	-2.77086	0.000347308	0.0332003	---NA---	273	0			0	-
5705	CL1Contig7754	331.323	577.27	85.3761	0.147896	-2.75734	7.01733e-05	0.00990275	e2ak2_schpo ame: full=eukaryotic translation initiation factor 2-alpha kinase 2 ame: full=heme-regulated eukaryotic initiation factor eif-2-alpha kinase ame: full=heme-regulated inhibitor 2	805	1	6.7e-07	62.00%	0	-
17655	CL222Contig1	142.15	247.588	36.7117	0.148278	-2.75363	0.000510538	0.0432319	sywc_ponab ame: full=tryptophanyl-trna cytoplasmic ame: full=tryptophan--trna ligase short= contains: ame: full=t1- contains: ame: full=t2-	1038	20	1.17e-31	66.20%	9	C:cytosol; C:soluble fraction; F:tryptophan-tRNA ligase activity; P:negative regulation of cell proliferation; P:tryptophanyl-tRNA aminoacylation; F:protein binding; F:nucleotide binding; P:regulation of angiogenesis; P:tryptophan metabolic process	EC:6.1.1.2
28692	MIRA8_c17429	201.306	350.532	52.0794	0.148572	-2.75076	0.000444962	0.0399602	---NA---	405	0			0	-
34543	MIRA8_c84139	167.717	291.893	43.5418	0.14917	-2.74497	0.00042604	0.0390767	---NA---	455	0			0	-
17818	CL1Contig3523	348.219	605.938	90.4986	0.149353	-2.7432	6.71465e-05	0.00974422	tbb_copc7 ame: full=tubulin beta chain ame: full=beta-tubulin	2750	20	5.5e-118	86.05%	32	P:axon guidance; P:neuron migration; P:natural killer cell mediated cytotoxicity; C:tubulin complex; P:positive regulation of multicellular organism growth; F:GTP binding; P:cytoplasmic microtubule organization; F:MHC class I protein binding; P:GTP catabolic process; P:detection of mechanical stimulus involved in sensory perception; P:spindle assembly; C:cytosol; C:microtubule; P:protein polymeri…	-
15643	CL1Contig6343	190.252	330.986	49.5181	0.149608	-2.74074	0.000384267	0.0359348	rs5_cicar ame: full=40s ribosomal protein s5	636	20	2.8e-78	80.95%	18	P:translational initiation; P:viral transcription; P:endocrine pancreas development; C:cell wall; F:mRNA binding; P:determination of adult lifespan; P:growth; F:structural constituent of ribosome; P:regulation of translational fidelity; C:cytosolic small ribosomal subunit; C:vacuolar membrane; P:nematode larval development; F:protein binding; P:translational termination; C:chloroplast; P:embryo d…	-
27805	ABySS_Illumina_45934	215.168	373.988	56.3482	0.150669	-2.73055	0.000226245	0.0241113	---NA---	106	0			0	-
14277	CL2682Contig1	210.832	366.169	55.4944	0.151554	-2.7221	0.000473421	0.041225	rl10_bomma ame: full=60s ribosomal protein l10 ame: full=qm protein homolog	402	20	2.21e-33	78.75%	13	P:viral transcription; P:endocrine pancreas development; C:nucleolus; F:structural constituent of ribosome; P:translational elongation; P:cellular response to UV-B; C:vacuolar membrane; F:protein binding; P:translational termination; C:chloroplast; C:cytosolic large ribosomal subunit; C:endoplasmic reticulum; P:ribosome biogenesis	-
12195	MIRA8_c25263	190.679	330.986	50.3719	0.152187	-2.71608	0.000704149	0.0541798	pcna_soybn ame: full=proliferating cell nuclear antigen short=pcna ame: full=cyclin	364	20	4.66e-28	69.30%	32	F:dinucleotide insertion or deletion binding; C:nucleoplasm; P:regulation of DNA replication; F:MutLalpha complex binding; F:purine-specific mismatch base pair DNA N-glycosylase activity; C:nuclear lamina; P:heart development; F:DNA polymerase processivity factor activity; C:microtubule cytoskeleton; P:transcription-coupled nucleotide-excision repair; P:nucleotide-excision repair, DNA gap filling…	-
15642	MIRA8_c71521	265	459.992	70.0084	0.152195	-2.71601	0.000161943	0.0183807	rs4x_danre ame: full=40s ribosomal protein x isoform	859	20	2.14e-70	84.25%	13	P:viral transcription; P:endocrine pancreas development; P:brain development; F:rRNA binding; F:structural constituent of ribosome; P:translational elongation; C:cytosolic small ribosomal subunit; P:positive regulation of translation; C:polysome; P:translational termination; P:positive regulation of cell proliferation; P:embryo development; P:ribosome biogenesis	-
21712	CL1Contig3103	151.676	263.225	40.1267	0.152443	-2.71366	0.00133436	0.0861861	---NA---	742	0			0	-
14761	CL1Contig6156	199.126	345.32	52.9332	0.153287	-2.70569	0.00050818	0.0432024	rl4_mouse ame: full=60s ribosomal protein l4	1207	20	4.09e-103	69.55%	12	P:viral transcription; P:endocrine pancreas development; C:cell wall; F:RNA binding; C:nucleolus; P:translational elongation; F:protein binding; P:translational termination; C:chloroplast; C:vacuole; C:cytosolic large ribosomal subunit; C:plasma membrane	-
26338	ABySS_Illumina_38112	195.442	338.804	52.0794	0.153715	-2.70167	0.00060604	0.048729	---NA---	142	0			0	-
11648	CL1Contig11992	432.268	749.279	115.258	0.153825	-2.70064	5.95586e-05	0.00913193	nsr1_yeast ame: full=nuclear localization sequence-binding protein ame: full=p67	1532	20	9.47e-18	43.65%	5	P:response to stimulus; C:chloroplast part; P:RNA processing; F:RNA binding; P:mRNA metabolic process	-
9622	MIRA8_c25473	182.006	315.349	48.6643	0.154319	-2.69601	0.000556319	0.0457575	lin1_nycco ame: full=line-1 reverse transcriptase homolog	237	2	5.69e-21	79.50%	3	F:RNA binding; F:RNA-directed DNA polymerase activity; P:RNA-dependent DNA replication	EC:2.7.7.49
31893	MIRA8_c60590	113.751	196.767	30.7354	0.156202	-2.67852	0.00145313	0.0919251	---NA---	1099	0			0	-
7631	CL1Contig2679	134.983	233.254	36.7117	0.15739	-2.66759	0.00137514	0.0881586	grp75_mouse ame: full=stress-70 mitochondrial ame: full=75 kda glucose-regulated protein short=grp-75 ame: full=heat shock 70 kda protein 9 ame: full=mortalin ame: full=peptide-binding protein 74 short=pbp74 ame: full=p66 mot flags: precursor	1207	20	4.69e-91	68.10%	4	C:mitochondrial nucleoid; C:cell surface; P:anti-apoptosis; F:unfolded protein binding	-
29664	MIRA8_c34479	122.199	211.101	33.2967	0.157728	-2.66448	0.000951887	0.0674585	---NA---	274	0			0	-
17614	MIRA8_c4710	211.461	364.866	58.0557	0.159115	-2.65186	0.000543236	0.0450407	syntaxin-like protein	1107	20	3.17e-16	49.60%	3	P:vesicle-mediated transport; C:integral to membrane; P:transport
25793	CL3913Contig1	377.853	651.547	104.159	0.159864	-2.64508	8.91826e-05	0.0118773	---NA---	300	0			0	-
18884	MIRA8_c12233	238.107	410.474	65.7396	0.160155	-2.64246	0.000270938	0.027295	u396_drome ame: full=upf0396 protein cg6066	905	3	2.36e-14	92.33%	8	C:nucleolus; P:positive regulation of alpha-beta T cell differentiation; P:Notch signaling pathway; F:protein binding; P:negative regulation of transcription, DNA-dependent; C:cytoplasm; F:chromatin binding; C:chromatin	-
24159	CL1Contig11694	2343.37	4039.59	647.15	0.160202	-2.64204	6.071e-06	0.00171462	---NA---	480	0			0	-
36585	MIRA8_rep_c108197	942.026	1623.65	260.397	0.160377	-2.64046	1.41681e-05	0.00303218	---NA---	928	0			0	-
21645	CL1Contig2839	994.239	1713.57	274.911	0.160432	-2.63997	1.30287e-05	0.00287413	---NA---	2159	0			0	-
25182	CL41Contig2	209.506	360.957	58.0557	0.160838	-2.63632	0.000786199	0.0588173	---NA---	2531	0			0	-
3085	CL3207Contig1	298.117	513.419	82.8148	0.161301	-2.63218	0.00017402	0.0195964	cg6574 cg6574-pa	1293	2	5.75e-07	38.00%	0	-
32077	MIRA8_c62445	581.495	1000.78	162.214	0.162089	-2.62514	3.58519e-05	0.00626927	---NA---	737	0			0	-
5824	CL1Contig11808	1470.61	2528	413.22	0.163457	-2.61301	1.11075e-05	0.00259679	ef1a2_rhira ame: full=elongation factor 1-alpha short=ef-1-alpha	1545	20	0	83.70%	12	P:response to inorganic substance; F:translation elongation factor activity; C:eukaryotic translation elongation factor 1 complex; P:anti-apoptosis; P:GTP catabolic process; F:protein binding; C:neuronal cell body; F:GTPase activity; F:GTP binding; C:nucleus; C:ribosome; P:regulation of translational elongation	-
17951	CL5388Contig1	142.554	244.982	40.1267	0.163795	-2.61004	0.00144925	0.0918152	tcpw_bovin ame: full=t-complex protein 1 subunit zeta-2 short=tcp-1-zeta-2 ame: full=cct-zeta-2	1766	20	9.69e-86	63.15%	9	P:hermaphrodite genitalia development; P:embryo development ending in birth or egg hatching; P:nematode larval development; P:chaperone mediated protein folding independent of cofactor; P:determination of adult lifespan; P:locomotion; P:growth; C:cytosol; F:nucleotide binding	-
21735	CL1Contig3192	424.629	729.732	119.526	0.163795	-2.61004	6.38191e-05	0.00953232	---NA---	1698	0			0	-
33598	MIRA8_c76159	214.696	368.775	60.617	0.164374	-2.60495	0.000606009	0.048729	---NA---	117	0			0	-
14766	CL1Contig736	154.035	264.528	43.5418	0.164602	-2.60295	0.00133753	0.0862614	rl51_orysi ame: full=60s ribosomal protein l5-1	1248	20	1.58e-89	78.45%	5	C:ribosome; F:5S rRNA binding; F:structural constituent of ribosome; P:ribosome biogenesis; P:translation	-
587	MIRA8_c13649	212.742	364.866	60.617	0.166135	-2.58957	0.0008334	0.0613876	act2_moloc ame: full= muscle-type ame: full=a2	1326	20	2.76e-47	98.00%	32	P:response to virus; P:skeletal muscle fiber development; C:actomyosin, actin part; P:response to ethanol; P:response to mechanical stimulus; P:cardiac muscle contraction; P:skeletal muscle fiber adaptation; P:cardiac myofibril assembly; P:muscle filament sliding; F:ADP binding; C:striated muscle thin filament; P:response to steroid hormone stimulus; F:myosin binding; C:cytosol; P:skeletal muscle…	EC:3.6.1.3
41108	MIRA8_rep_c96850	248.487	426.112	70.8621	0.166299	-2.58814	0.000260546	0.0266571	---NA---	1144	0			0	-
39763	MIRA8_rep_c137473	227.255	389.625	64.8858	0.166534	-2.58611	0.000435352	0.0394264	---NA---	418	0			0	-
41392	MIRA8_rep_c98925	221.189	379.2	63.1783	0.166609	-2.58546	0.000656931	0.0518517	---NA---	916	0			0	-
21381	CL1Contig1801	2379.27	4069.56	688.985	0.169302	-2.56233	1.06803e-05	0.00252436	---NA---	473	0			0	-
24070	CL1Contig11341	235.478	402.656	68.3008	0.169626	-2.55957	0.000525098	0.0442038	---NA---	1015	0			0	-
14576	CL2803Contig1	287.467	491.266	83.6685	0.170312	-2.55375	0.000286238	0.0286351	rl28_yeast ame: full=60s ribosomal protein l28 ame: full=l27a ame: full=l29 ame: full=rp44 ame: full=rp62 ame: full=yl24	476	20	1.25e-53	74.75%	10	P:viral transcription; P:endocrine pancreas development; F:RNA binding; C:nucleolus; F:structural constituent of ribosome; P:translational elongation; F:protein binding; P:translational termination; C:cytosolic large ribosomal subunit; P:ribosome biogenesis	-
27092	ABySS_Illumina_26149	216.628	370.079	63.1783	0.170716	-2.55033	0.000864016	0.0629955	---NA---	127	0			0	-
14707	CL4376Contig1	326.021	556.421	95.6212	0.17185	-2.54077	0.000258922	0.0265824	rl39_canal ame: full=60s ribosomal protein l39 ame: full=l46	228	19	1.41e-16	81.58%	14	P:viral transcription; P:endocrine pancreas development; P:positive regulation of growth rate; F:RNA binding; C:mitochondrion; F:structural constituent of ribosome; P:translational elongation; P:spermatogenesis; P:nematode larval development; P:translational termination; P:embryo development ending in birth or egg hatching; P:positive regulation of multicellular organism growth; C:cytosolic large…	-
37138	MIRA8_rep_c113453	182.613	311.439	53.7869	0.172704	-2.53362	0.000594855	0.0480994	---NA---	763	0			0	-
1380	MIRA8_c71630	153.586	261.922	45.2493	0.172759	-2.53317	0.00107031	0.0727264	arl4c_human ame: full=adp-ribosylation factor-like protein 4c ame: full=adp-ribosylation factor-like protein 7 ame: full=adp-ribosylation factor-like protein lak	829	20	5.19e-26	67.30%	34	F:GTP binding; P:viral reproduction; P:post-Golgi vesicle-mediated transport; P:positive regulation of actin filament polymerization; P:negative regulation of receptor-mediated endocytosis; C:cytosol; P:cortical actin cytoskeleton organization; P:endocytic recycling; P:COPI coating of Golgi vesicle; P:regulation of defense response to virus by virus; C:filopodium membrane; C:Golgi membrane; P:ruf…	-
14880	MIRA8_c3993	571.879	974.714	169.045	0.17343	-2.52757	7.06925e-05	0.00990547	rla1_schpo ame: full=60s acidic ribosomal protein p1-alpha 1 short=a1	1093	13	1.03e-09	68.00%	3	F:protein binding; C:ribonucleoprotein complex; P:translation	-
13483	CL1Contig2791	166.796	284.074	49.5181	0.174314	-2.52024	0.00134538	0.0866378	psb4_mouse ame: full=proteasome subunit beta type-4 short=proteasome beta chain ame: full=low molecular mass protein 3 ame: full=macropain beta chain ame: full=multicatalytic endopeptidase complex beta chain ame: full=proteasome chain 3 flags: precursor	859	17	3.42e-60	59.65%	15	P:regulation of cellular amino acid metabolic process; P:positive regulation of ubiquitin-protein ligase activity involved in mitotic cell cycle; P:viral reproduction; P:negative regulation of ubiquitin-protein ligase activity involved in mitotic cell cycle; P:negative regulation of inflammatory response to antigenic stimulus; F:lipopolysaccharide binding; P:S phase of mitotic cell cycle; C:prote…	-
18351	MIRA8_rep_c135161	180.658	307.53	53.7869	0.1749	-2.5154	0.000836052	0.0613886	tmeda_mesau ame: full=transmembrane protein tmp21 ame: full=21 kda transmembrane-trafficking protein ame: full=integral membrane protein p23 flags: precursor	956	20	7.14e-33	67.55%	18	P:translation; F:RNA binding; P:protein oligomerization; C:small ribosomal subunit; C:integral to membrane; P:regulated secretory pathway; C:COPI-coated vesicle; C:endoplasmic reticulum-Golgi intermediate compartment; F:structural constituent of ribosome; F:protein complex binding; P:vesicle targeting, to, from or within Golgi; C:microsome; P:Golgi organization; C:cis-Golgi network; C:zymogen gra…	-
7863	CL1607Contig1	586.595	998.17	175.021	0.175342	-2.51176	6.80025e-05	0.00978349	h2b_ajeca ame: full=histone h2b	509	20	5.02e-17	89.75%	8	P:defense response to Gram-negative bacterium; C:nucleosome; F:DNA binding; C:NuA4 histone acetyltransferase complex; P:nucleosome assembly; C:extracellular region; C:lipid particle; P:defense response to Gram-positive bacterium	-
21241	CL1Contig1165	345.275	586.392	104.159	0.177627	-2.49308	0.000204567	0.0222781	---NA---	2047	0			0	-
13	MIRA8_c27291	186.5	316.652	56.3482	0.17795	-2.49046	0.000910747	0.0655144	14333_enthi ame: full=14-3-3 protein 3 short=14-3-3-3	267	1	7.72e-07	54.00%	1	F:protein domain specific binding
15573	MIRA8_c37264	445.344	755.794	134.894	0.17848	-2.48617	0.000153078	0.0177712	rs29_ashgo ame: full=40s ribosomal protein s29	384	20	3.61e-20	78.85%	9	P:viral transcription; P:endocrine pancreas development; F:zinc ion binding; F:structural constituent of ribosome; P:translational elongation; C:cytosolic small ribosomal subunit; F:protein binding; P:translational termination; P:ribosome biogenesis	-
17644	MIRA8_c23185	222.021	376.594	67.4471	0.179098	-2.48118	0.000647525	0.0513079	sytc_rat ame: full=threonyl-trna cytoplasmic ame: full=threonine--trna ligase short=	489	20	4.09e-34	69.00%	8	C:cytosol; P:threonyl-tRNA aminoacylation; F:threonine-tRNA ligase activity; F:nucleotide binding; F:protein homodimerization activity; P:glycine metabolic process; P:L-serine metabolic process; P:threonine metabolic process	EC:6.1.1.3
18045	CL912Contig1	196.678	333.592	59.7632	0.179151	-2.48075	0.00053328	0.0445439	tfdp2_human ame: full=transcription factor dp-2 ame: full=e2f dimerization partner 2	1409	7	1.96e-22	51.43%	4	P:interphase of mitotic cell cycle; P:regulation of transcription, DNA-dependent; F:protein binding; C:nucleus	-
20212	CL3507Contig1	148.373	251.497	45.2493	0.17992	-2.47457	0.000995095	0.0694902	---NA---	137	0			0	-
7864	ABySS_Illumina_41245	576.373	976.017	176.728	0.181071	-2.46537	9.24614e-05	0.0122006	h2b_ajeca ame: full=histone h2b	281	20	1.39e-19	90.00%	8	P:defense response to Gram-negative bacterium; C:nucleosome; F:DNA binding; C:NuA4 histone acetyltransferase complex; P:nucleosome assembly; C:extracellular region; C:lipid particle; P:defense response to Gram-positive bacterium	-
21232	CL1Contig1140	253.205	428.718	77.6922	0.18122	-2.46419	0.000429962	0.0391894	---NA---	2035	0			0	-
37516	MIRA8_rep_c117199	214	362.26	65.7396	0.181471	-2.46219	0.000715878	0.0548929	---NA---	567	0			0	-
35326	MIRA8_c90528	371.247	628.091	114.404	0.182145	-2.45684	0.000221894	0.0238035	---NA---	214	0			0	-
7057	CL726Contig1	190.387	321.864	58.9095	0.183026	-2.44988	0.00111628	0.0751081	gata4_xenla ame: full=transcription factor gata-4 ame: full=gata-binding factor 4 short=xgata-4	1886	20	4.18e-26	47.50%	40	C:nuclear lumen; P:response to abiotic stimulus; P:regulation of transcription from RNA polymerase II promoter; F:sequence-specific DNA binding RNA polymerase II transcription factor activity; P:response to stress; P:cardiac muscle cell differentiation; P:regulation of cytokine production; P:cellular response to organic substance; P:negative regulation of cell differentiation; P:positive regulati…	-
20495	CL4897Contig1	286.771	484.751	88.7911	0.183169	-2.44876	0.000470992	0.0410967	---NA---	386	0			0	-
30271	MIRA8_c43074	252.329	426.112	78.546	0.184332	-2.43962	0.000847364	0.0619916	---NA---	768	0			0	-
26790	ABySS_Illumina_32559	230.019	388.322	71.7159	0.184682	-2.43689	0.00128956	0.0841778	---NA---	222	0			0	-
15715	CL1Contig5525	207.709	350.532	64.8858	0.185107	-2.43357	0.00111745	0.0751081	rssa_chagb ame: full=40s ribosomal protein s0	1019	20	6.19e-62	85.00%	13	P:translation; P:endonucleolytic cleavage to generate mature 3'-end of SSU-rRNA from (SSU-rRNA, 5.8S rRNA, LSU-rRNA); P:rRNA export from nucleus; F:structural constituent of ribosome; F:receptor activity; C:cytosolic small ribosomal subunit; F:ribosome binding; C:90S preribosome; P:ribosomal small subunit assembly; P:endonucleolytic cleavage in ITS1 to separate SSU-rRNA from 5.8S rRNA and LSU-rRN…	-
7857	MIRA8_rep_c119716	335.929	566.846	105.013	0.185258	-2.43239	0.000327964	0.0316324	h2b1_canal ame: full=histone	968	20	4.74e-16	89.70%	8	P:defense response to Gram-negative bacterium; C:nucleosome; F:DNA binding; C:NuA4 histone acetyltransferase complex; P:nucleosome assembly; C:extracellular region; C:lipid particle; P:defense response to Gram-positive bacterium	-
34716	MIRA8_c85534	304.52	513.419	95.6212	0.186244	-2.42473	0.00047083	0.0410967	---NA---	441	0			0	-
7517	MIRA8_rep_c141615	223.503	375.291	71.7159	0.191094	-2.38764	0.000623859	0.0497895	gpdm_bovin ame: full=glycerol-3-phosphate mitochondrial short=gpd-m short=gpdh-m flags: precursor	815	6	4.45e-14	68.50%	8	F:glycerol-3-phosphate dehydrogenase activity; C:mitochondrion; P:NADH metabolic process; F:glycerol-3-phosphate dehydrogenase [NAD+] activity; P:glycerol-3-phosphate metabolic process; P:electron transport; C:glycerol-3-phosphate dehydrogenase complex; P:glycerolipid metabolic process	EC:1.1.5.3; EC:1.1.1.8
11679	CL1Contig6168	11172.8	18666.8	3678.85	0.19708	-2.34315	3.2445e-05	0.0058397	nu1m_anoqu ame: full=nadh-ubiquinone oxidoreductase chain 1 ame: full=nadh dehydrogenase subunit 1	880	20	3.13e-16	50.90%	1	C:membrane	-
33602	MIRA8_c76190	534.449	891.316	177.582	0.199236	-2.32745	0.00026318	0.0268275	---NA---	467	0			0	-
21678	CL1Contig2954	363.586	605.938	121.234	0.200076	-2.32138	0.00078075	0.0586135	---NA---	814	0			0	-
30994	MIRA8_c51290	378.527	630.697	126.357	0.200344	-2.31945	0.000430002	0.0391894	---NA---	380	0			0	-
21042	CL1Contig329	374.842	624.182	125.503	0.201068	-2.31425	0.000678248	0.0529514	---NA---	785	0			0	-
584	MIRA8_c6426	671.926	1116.75	227.1	0.203358	-2.29791	0.000208767	0.0226618	act1_acaca ame: full=actin-1	1051	20	5.59e-106	88.75%	3	C:cytoskeleton; C:cytoplasm; F:ATP binding	-
35594	MIRA8_c9803	4042.94	6709.63	1376.26	0.205117	-2.28548	6.12723e-05	0.0092159	---NA---	665	0			0	-
19248	CL1Contig5683	280.413	465.204	95.6212	0.205547	-2.28246	0.00102346	0.0706679	uxs1_rat ame: full=udp-glucuronic acid decarboxylase 1 ame: full=udp-glucuronate decarboxylase 1 short=ugd short=uxs-1	2077	20	3.06e-102	57.95%	11	C:Golgi cisterna membrane; F:UDP-glucuronate decarboxylase activity; F:racemase and epimerase activity, acting on carbohydrates and derivatives; C:mitochondrion; C:integral to membrane; P:heparan sulfate proteoglycan biosynthetic process; F:coenzyme binding; P:chondroitin sulfate biosynthetic process; P:starch metabolic process; P:sucrose metabolic process; P:nucleotide metabolic process	EC:4.1.1.35; EC:5.1.3.0
11519	CL1Contig1601	289.939	480.841	99.0362	0.205964	-2.27953	0.000748802	0.0565109	nop56_bovin ame: full=nucleolar protein 56 ame: full=nucleolar protein 5a	1208	20	1.03e-45	70.50%	13	P:snRNP protein import into nucleus; P:positive regulation of growth rate; C:Cajal body; P:rRNA processing; P:hermaphrodite genitalia development; P:nematode larval development; F:protein binding; F:snoRNA binding; C:pre-snoRNP complex; C:box C/D snoRNP complex; P:embryo development ending in birth or egg hatching; C:cytoplasm; P:positive regulation of multicellular organism growth	-
14410	MIRA8_c12502	290.366	480.841	99.89	0.20774	-2.26715	0.00115747	0.0770357	rl17_human ame: full=60s ribosomal protein l17 ame: full=60s ribosomal protein l23 ame: full=pd-1	1174	20	2.12e-48	70.10%	6	P:viral transcription; P:endocrine pancreas development; C:cytosol; C:ribosome; P:translational elongation; P:translational termination	-
23042	CL1Contig7789	397.961	656.759	139.163	0.211893	-2.23859	0.000553139	0.0456272	---NA---	521	0			0	-
12386	CL114Contig1	350.308	575.967	124.649	0.216417	-2.20812	0.00101337	0.0701969	perc_drome ame: full=chorion peroxidase ame: full=peroxinectin-related protein short=dpxt flags: precursor	2170	20	2.79e-37	52.30%	17	P:response to fungus; F:protein binding; P:negative regulation of biological process; C:intracellular membrane-bounded organelle; P:cellular response to reactive oxygen species; P:defense response to bacterium; P:biosynthetic process; F:peroxidase activity; P:cellular component organization; P:small molecule metabolic process; P:immune system process; P:reactive oxygen species metabolic process; …	EC:1.11.1.7
33902	MIRA8_c78796	841.553	1382.58	300.524	0.217364	-2.20181	0.000248217	0.0258536	---NA---	506	0			0	-
34604	MIRA8_c84710	434.088	712.792	155.384	0.217994	-2.19764	0.000818159	0.0607854	---NA---	474	0			0	-
2407	CL1Contig1255	325.617	534.268	116.965	0.218926	-2.19149	0.000881868	0.0640799	cbf5_klula ame: full=centromere microtubule-binding protein cbf5 ame: full=centromere-binding factor 5 ame: full=h aca snornp protein cbf5 ame: full=small nucleolar rnp protein cbf5	2534	20	6.05e-172	77.55%	18	C:cytosol; P:positive regulation of growth rate; F:RNA binding; C:Cajal body; C:nucleolus; C:microtubule; P:rRNA processing; F:telomerase activity; P:reproduction; C:telomerase holoenzyme complex; F:DNA binding; C:chromosome, centromeric region; P:nematode larval development; F:protein binding; P:telomere maintenance via telomerase; P:pseudouridine synthesis; F:pseudouridine synthase activity; P:…	EC:5.4.99.12
42789	ABySS_Illumina_36094	308.295	505.6	110.989	0.219519	-2.18758	0.00089537	0.064842	---NA---	189	0			0	-
17634	CL1Contig5165	2651.55	4334.09	969.018	0.223581	-2.16113	0.000155595	0.0178486	sysc_schpo ame: full=seryl-trna cytoplasmic ame: full=serine--trna ligase short= ame: full=seryl-trna(ser sec) synthetase	3631	20	1.15e-118	69.35%	11	C:cytosol; F:serine-tRNA ligase activity; F:RNA binding; P:seryl-tRNA aminoacylation; P:tRNA processing; F:protein binding; F:nucleotide binding; P:response to cadmium ion; P:glycine metabolic process; P:L-serine metabolic process; P:threonine metabolic process	EC:6.1.1.11
39804	MIRA8_rep_c137718	496.614	810.524	182.705	0.225416	-2.14934	0.000573998	0.0469423	---NA---	426	0			0	-
27749	ABySS_Illumina_44652	580.821	947.349	214.294	0.226204	-2.14431	0.000553674	0.0456272	---NA---	246	0			0	-
18050	CL687Contig1	1673.54	2694.8	652.273	0.242049	-2.04663	0.000442813	0.0398504	tfpi1_rat ame: full=tissue factor pathway inhibitor short=tfpi ame: full=extrinsic pathway inhibitor short=epi ame: full=lipoprotein-associated coagulation inhibitor short=laci flags: precursor	1728	20	3.41e-19	51.45%	7	C:membrane; P:response to stress; P:cellular process; F:endopeptidase inhibitor activity; F:binding; P:negative regulation of peptidase activity; P:multicellular organismal process	-
10894	ABySS_Illumina_39313	453.208	727.126	179.29	0.246573	-2.01991	0.00163051	0.0992075	mysa_drome ame: full=myosin heavy muscle	113	1	1.23e-07	88.00%	0	-
25683	CL3964Contig1	1621.5	2600.97	642.028	0.246841	-2.01834	0.000591637	0.0480197	---NA---	280	0			0	-
33596	MIRA8_c76146	535.011	857.435	212.586	0.247933	-2.01198	0.00135583	0.0871803	---NA---	493	0			0	-
36717	MIRA8_rep_c109494	1442.64	2303.87	581.411	0.252363	-1.98643	0.000615521	0.049399	---NA---	249	0			0	-
34721	MIRA8_c85550	1118.73	1769.6	467.861	0.264388	-1.91927	0.00115932	0.0770357	---NA---	627	0			0	-
7524	CL1Contig6661	1311.5	2070.62	552.383	0.266772	-1.90632	0.000979452	0.0688449	gpi8_mouse ame: full=gpi-anchor transamidase short=gpi transamidase ame: full=phosphatidylinositol-glycan biosynthesis class k protein short=pig-k flags: precursor	1844	20	1.51e-113	62.40%	12	C:GPI-anchor transamidase complex; P:negative regulation of biological process; P:C-terminal protein lipidation; P:attachment of GPI anchor to protein; P:vitamin metabolic process; P:proteolysis; F:cysteine-type endopeptidase activity; F:protein binding; P:protein thiol-disulfide exchange; F:GPI anchor binding; P:steroid metabolic process; F:GPI-anchor transamidase activity	EC:3.4.22.0
21327	CL1Contig1551	1548.64	2443.3	653.981	0.267663	-1.90151	0.000971422	0.0686168	---NA---	1087	0			0	-
2350	CL1Contig4213	1718.65	2703.92	733.38	0.271229	-1.88242	0.00107153	0.0727264	catl_sarpe ame: full=cathepsin l contains: ame: full=cathepsin l heavy chain contains: ame: full=cathepsin l light chain flags: precursor	1929	20	1.23e-81	62.35%	11	P:intramembranous ossification; F:histone binding; P:multicellular organismal development; P:programmed cell death; P:bone resorption; P:response to organic substance; C:extracellular space; C:lysosome; F:cysteine-type peptidase activity; P:proteolysis; C:nucleus	-
9208	CL1Contig8006	1455.81	2271.29	640.32	0.281919	-1.82665	0.00155303	0.0961245	kapr_strpu ame: full=camp-dependent protein kinase type ii regulatory subunit	2962	20	3.78e-80	56.10%	9	P:transport; F:protein binding; P:positive regulation of catalytic activity; P:regulation of protein kinase activity; C:cell fraction; P:signal transduction; C:intracellular organelle part; C:plasma membrane; C:cytoplasmic part	-
24318	CL1Contig12249	811.318	350.532	1272.1	3.62906	1.8596	0.00145699	0.0920346	---NA---	952	0			0	-
22263	CL1Contig5014	442.517	179.827	705.206	3.92158	1.97144	0.00158774	0.0972932	---NA---	1550	0			0	-
25577	CL202Contig1	260.666	105.551	415.781	3.93917	1.97789	0.00125517	0.0823072	---NA---	1704	0			0	-
18963	MIRA8_rep_c140926	2737.42	1095.9	4378.94	3.99574	1.99846	0.000448046	0.0400699	ubb_sheep ame: full=polyubiquitin-b contains: ame: full=ubiquitin-related contains: ame: full=ubiquitin flags: precursor	578	20	5.99e-58	96.70%	45	P:activation of MAPK activity involved in innate immune response; P:viral reproduction; P:endosomal transport; P:negative regulation of ubiquitin-protein ligase activity involved in mitotic cell cycle; P:MyD88-independent toll-like receptor signaling pathway; P:positive regulation of I-kappaB kinase/NF-kappaB cascade; F:structural constituent of ribosome; P:nematode larval development; P:DNA repa…	-
24075	CL1Contig11365	422.341	166.796	677.886	4.06416	2.02296	0.00130281	0.0846568	---NA---	735	0			0	-
19023	MIRA8_rep_c141368	1727.11	663.275	2790.94	4.20782	2.07307	0.000350115	0.0333944	ubiqh_dicdi ame: full=polyubiquitin-h contains: ame: full=ubiquitin	507	20	2.62e-18	83.00%	23	C:nucleoplasm; P:positive regulation of ubiquitin-protein ligase activity involved in mitotic cell cycle; P:toll-like receptor 4 signaling pathway; P:cellular membrane organization; P:translation; P:toll-like receptor 2 signaling pathway; P:negative regulation of ubiquitin-protein ligase activity involved in mitotic cell cycle; P:toll-like receptor 7 signaling pathway; P:induction of apoptosis by…	-
16190	MIRA8_c76517	214.765	79.4887	350.042	4.40367	2.13871	0.000917011	0.0657451	sax_ranca ame: full=saxiphilin short=sax flags: precursor	390	1	2.66e-07	63.00%	4	P:cellular iron ion homeostasis; F:ferric iron binding; P:iron ion transport; C:extracellular region
21033	CL1Contig294	538.699	195.464	881.935	4.51201	2.17377	0.000488608	0.041953	---NA---	961	0			0	-
16323	CL1Contig9963	756.857	272.347	1241.37	4.55805	2.18842	0.000254888	0.0264205	sdhf1_rat ame: full=succinate dehydrogenase assembly factor mitochondrial short=sdh assembly factor 1 ame: full=lyr motif-containing protein 8	942	2	4.9e-10	64.00%	2	P:mitochondrial respiratory chain complex II assembly; C:mitochondrion	-
28245	MIRA8_c127964	374.463	134.219	614.708	4.5799	2.19532	0.000626717	0.049925	---NA---	878	0			0	-
28503	MIRA8_c14660	386.236	138.128	634.344	4.59244	2.19926	0.000895203	0.064842	---NA---	580	0			0	-
19165	CL147Contig2	271.046	96.4289	445.663	4.62167	2.20842	0.000798083	0.0594994	unc51_caeel ame: full=serine threonine-protein kinase unc-51 ame: full=uncoordinated protein 51	3467	20	5.37e-41	63.40%	34	P:axon guidance; P:regulation of nerve growth factor receptor signaling pathway; P:entry into host; P:Ras protein signal transduction; C:cytoplasmic vesicle membrane; C:autophagic vacuole; P:negative regulation of collateral sprouting; C:membrane fraction; P:neuron projection regeneration; P:radial glia guided migration of cerebellar granule cell; C:cytosol; P:protein autophosphorylation; P:autop…	EC:2.7.11.0
8189	CL1Contig10326	970.274	344.017	1596.53	4.64086	2.21439	0.000174736	0.0196256	hs30c_xenla ame: full=heat shock protein 30c	1115	4	4.47e-08	57.25%	4	P:negative regulation of actin filament polymerization; C:intracellular membrane-bounded organelle; P:response to heat; C:cytoplasmic part	-
21782	CL1Contig3321	100.833	35.1835	166.483	4.73185	2.24241	0.0012001	0.0793973	---NA---	763	0			0	-
38992	MIRA8_rep_c130676	186.03	63.8516	308.208	4.82694	2.27111	0.00132679	0.0859557	---NA---	424	0			0	-
37414	MIRA8_rep_c116281	747.039	247.588	1246.49	5.03454	2.33186	0.000130866	0.0159025	---NA---	810	0			0	-
20364	CL5474Contig1	685.816	226.738	1144.89	5.0494	2.33611	0.000100542	0.0130665	---NA---	395	0			0	-
14776	MIRA8_rep_c121572	504.032	160.28	847.784	5.28938	2.4031	0.000148712	0.0174132	rl5_stycl ame: full=60s ribosomal protein l5	782	20	1.13e-35	65.85%	15	P:viral transcription; P:endocrine pancreas development; P:positive regulation of growth rate; F:RNA binding; P:rRNA processing; P:ribosomal large subunit biogenesis; P:hermaphrodite genitalia development; P:translational elongation; P:body morphogenesis; P:nematode larval development; F:protein binding; P:translational termination; P:embryo development ending in birth or egg hatching; C:cytosoli…	-
35730	MIRA8_rep_c100981	338.156	106.854	569.458	5.32933	2.41395	0.000242256	0.0253555	---NA---	646	0			0	-
33386	MIRA8_c74372	350.985	109.46	592.51	5.41303	2.43644	0.000224602	0.0240341	---NA---	869	0			0	-
19073	CL1Contig12544	2222.54	691.943	3753.13	5.42405	2.43937	2.74776e-05	0.0052301	ubq8_arath ame: full=polyubiquitin 8 contains: ame: full=ubiquitin-related 1 contains: ame: full=ubiquitin-related 2 contains: ame: full=ubiquitin-related 3 contains: ame: full=ubiquitin-related 4 contains: ame: full=ubiquitin-related 5 contains: ame: full=ubiquitin-related 6 contains: ame: full=ubiquitin-related 7 contains: ame: full=ubiquitin-related 8 flags: precursor	569	1	1.22e-07	79.00%	4	C:vacuole; P:cellular protein modification process; P:ubiquitin-dependent protein catabolic process; C:cell wall	-
29495	MIRA8_c30881	611.224	190.252	1032.2	5.42543	2.43974	6.98781e-05	0.00990275	---NA---	431	0			0	-
16187	MIRA8_c28015	193.893	59.9423	327.844	5.46933	2.45136	0.000227846	0.024141	sax_ranca ame: full=saxiphilin short=sax flags: precursor	535	12	9.21e-12	59.08%	8	F:peptidase inhibitor activity; C:basement membrane; P:positive regulation of cell-substrate adhesion; C:interstitial matrix; F:protein binding; F:heparin binding; P:multicellular organismal development; P:extracellular matrix organization	-
23187	CL1Contig8232	139.32	43.0021	235.638	5.47969	2.45409	0.00158675	0.0972932	---NA---	491	0			0	-
18239	CL1Contig12299	103.148	31.2742	175.021	5.59633	2.48448	0.00145951	0.0920584	tm11d_mouse ame: full=transmembrane protease serine 11d ame: full=adrenal secretory serine protease short= ame: full=airway trypsin-like protease short=at contains: ame: full=transmembrane protease serine 11d non-catalytic chain contains: ame: full=transmembrane protease serine 11d catalytic chain flags: precursor	2240	20	5.67e-25	56.90%	11	F:serine-type peptidase activity; F:sodium channel regulator activity; C:endoplasmic reticulum membrane; C:cell surface; P:wound healing; P:cellular sodium ion homeostasis; P:regulation of growth; P:anatomical structure development; P:metabolic process; P:multicellular organismal process; P:transport	-
18206	MIRA8_c17706	280.55	84.7011	476.398	5.62447	2.49172	0.000112675	0.014131	tll2_xenla ame: full=tolloid-like protein 2 ame: full=metalloprotease xolloid ame: full=xenopus tolloid flags: precursor	1151	20	1.35e-39	60.85%	28	P:axon guidance; P:positive regulation of BMP signaling pathway; F:semaphorin receptor activity; F:receptor binding; C:intracellular membrane-bounded organelle; P:embryonic caudal fin morphogenesis; P:heart development; P:determination of ventral identity; P:blood vessel development; P:embryonic hemopoiesis; P:cartilage condensation; P:endothelial cell development; P:neural crest cell migration; …	EC:3.4.24.0
8190	MIRA8_rep_c102768	427.733	123.794	731.673	5.91041	2.56326	6.56999e-05	0.00967881	hs30c_xenla ame: full=heat shock protein 30c	933	3	2.03e-08	55.33%	4	P:negative regulation of actin filament polymerization; C:intracellular membrane-bounded organelle; P:response to heat; C:cytoplasmic part	-
41250	MIRA8_rep_c97897	626.277	178.524	1074.03	6.01618	2.58885	2.81232e-05	0.00530604	---NA---	590	0			0	-
23075	CL1Contig7874	331.214	93.8227	568.604	6.06041	2.59942	0.000267824	0.0271722	---NA---	518	0			0	-
28075	MIRA8_c11513	156.395	43.0021	269.788	6.27384	2.64935	0.00066506	0.0521982	---NA---	311	0			0	-
3453	CL1Contig3020	312.768	83.398	542.138	6.50061	2.70058	0.000117493	0.0146075	ck326430hypsibius dujardini est	1980	10	2.02e-13	71.20%	0	-
39078	MIRA8_rep_c131386	347.839	91.2165	604.462	6.62668	2.72829	4.96247e-05	0.00796533	---NA---	459	0			0	-
2674	CL1Contig10198	118.291	29.9711	206.61	6.89363	2.78526	0.000779863	0.0586135	cd449624hypsibius dujardini est	1424	4	1.35e-17	68.75%	0	-
24463	CL1Contig12737	104.159	24.7588	183.559	7.41388	2.89023	0.000974672	0.0686211	---NA---	723	0			0	-
20169	CL1437Contig1	417.039	96.4289	737.649	7.64967	2.9354	3.55206e-06	0.00111532	---NA---	1022	0			0	-
24045	CL1Contig11259	118.47	26.0619	210.879	8.09147	3.0164	0.0003793	0.0357032	---NA---	1730	0			0	-
13682	MIRA8_c4072	82.9719	18.2433	147.701	8.09615	3.01724	0.000909667	0.0655144	pxdn_mouse ame: full=peroxidasin homolog flags: precursor	1681	20	6.53e-76	51.00%	17	P:response to fungus; F:protein binding; P:negative regulation of biological process; C:intracellular membrane-bounded organelle; P:cellular response to reactive oxygen species; P:defense response to bacterium; P:biosynthetic process; F:peroxidase activity; P:cellular component organization; P:small molecule metabolic process; P:immune system process; P:reactive oxygen species metabolic process; …	EC:1.11.1.7
33935	MIRA8_c79076	98.9912	19.5464	178.436	9.12884	3.19043	0.000368202	0.0348875	---NA---	483	0			0	-
29909	MIRA8_c38025	61.3584	11.7278	110.989	9.46371	3.24241	0.00159859	0.0976799	---NA---	475	0			0	-
25930	MIRA8_c28174	151.138	27.365	274.911	10.0461	3.32856	1.01577e-05	0.00248467	---NA---	436	0			0	-
9406	CL122Contig2	104.743	18.2433	191.242	10.4829	3.38996	0.000127235	0.0155049	krak_drome ame: full=probable serine hydrolase ame: full=kraken protein	787	2	1.4e-09	54.00%	2	F:hydrolase activity; C:cellular_component
38148	MIRA8_rep_c122778	175.066	29.9711	320.16	10.6823	3.41715	4.24599e-05	0.00713475	---NA---	826	0			0	-
38926	MIRA8_rep_c130171	72.0304	11.7278	132.333	11.2837	3.49616	0.00100077	0.0695479	---NA---	517	0			0	-
23268	CL1Contig8486	80.3658	13.0309	147.701	11.3346	3.50266	1.53506e-05	0.00323694	---NA---	1167	0			0	-
11988	CL1Contig3755	282.527	41.699	523.355	12.5508	3.64971	1.11449e-06	0.000465458	p40_schma ame: full=major egg antigen ame: full=p40	1197	1	7.1e-07	51.00%	1	P:response to heat
25523	CL2837Contig1	209.216	29.9711	388.461	12.9612	3.69612	1.9843e-06	0.000733796	---NA---	1219	0			0	-
30438	MIRA8_c44867	46.3726	6.51547	86.2298	13.2346	3.72625	0.000455069	0.0403869	---NA---	583	0			0	-
34504	MIRA8_c83763	38.891	5.21237	72.5696	13.9226	3.79935	0.000953804	0.0674832	---NA---	717	0			0	-
22879	CL1Contig7307	1440.38	183.736	2697.03	14.6788	3.87566	8.47773e-10	1.013e-06	---NA---	597	0			0	-
21280	CL1Contig1312	41.0254	5.21237	76.8384	14.7415	3.88182	0.00147502	0.0922853	---NA---	1140	0			0	-
31660	MIRA8_c58545	154.89	16.9402	292.84	17.2867	4.11159	4.052e-06	0.00121893	---NA---	585	0			0	-
34962	MIRA8_c87468	49.563	5.21237	93.9137	18.0174	4.17132	0.000529328	0.0443862	---NA---	244	0			0	-
17080	CL1Contig1279	515.469	50.8206	980.117	19.2858	4.26947	1.17323e-09	1.364e-06	sqstm_mouse ame: full=sequestosome-1 ame: full=stone14 ame: full=ubiquitin-binding protein p62	1690	6	1.7e-15	63.33%	20	P:positive regulation of protein phosphorylation; F:protein kinase C binding; P:protein heterooligomerization; P:nerve growth factor receptor signaling pathway; P:macroautophagy; F:transcription cofactor activity; F:receptor tyrosine kinase binding; F:K63-linked polyubiquitin binding; C:cytosol; P:ubiquitin-dependent protein catabolic process; P:induction of apoptosis by extracellular signals; P:…	-
32227	MIRA8_c63936	39.947	3.90928	75.9847	19.437	4.28073	0.000470193	0.0410967	---NA---	537	0			0	-
11991	MIRA8_rep_c125696	1029.86	100.338	1959.38	19.5278	4.28745	7.92099e-11	1.22528e-07	p40_schma ame: full=major egg antigen ame: full=p40	990	2	2.44e-07	47.00%	2	P:response to heat; C:membrane
25655	CL2761Contig1	57.2469	5.21237	109.281	20.9658	4.38996	0.000194054	0.0212949	---NA---	986	0			0	-
28976	MIRA8_c22209	30.331	2.60619	58.0557	22.2761	4.47743	0.000506468	0.043142	---NA---	855	0			0	-
893	MIRA8_rep_c133525	46.7771	3.90928	89.6449	22.9313	4.51925	0.0012963	0.0844278	al7a1_rat ame: full=alpha-aminoadipic semialdehyde dehydrogenase short=alpha-aasa dehydrogenase ame: full=aldehyde dehydrogenase family 7 member a1 ame: full=antiquitin-1 ame: full=betaine aldehyde dehydrogenase ame: full=delta1-piperideine-6-carboxylate dehydrogenase short=p6c dehydrogenase flags: precursor	575	10	4.42e-29	73.10%	19	P:cellular aldehyde metabolic process; F:aldehyde dehydrogenase (NAD) activity; P:gluconeogenesis; P:glycolysis; P:arginine metabolic process; P:histidine metabolic process; P:isoleucine catabolic process; P:leucine catabolic process; P:lysine catabolic process; P:proline metabolic process; P:tryptophan metabolic process; P:valine catabolic process; P:fatty acid metabolic process; P:bile acid bio…	EC:1.2.1.3
3437	MIRA8_rep_c140400	399.605	29.9711	769.238	25.666	4.68178	6.18321e-10	7.82303e-07	ck326291hypsibius dujardini est	788	5	1.64e-13	66.20%	0	-
20157	CL968Contig1	35.8804	2.60619	69.1546	26.5348	4.72981	0.00117536	0.0779053	---NA---	1533	0			0	-
24503	CL1Contig12884	38.0148	2.60619	73.4234	28.1727	4.81623	0.0001067	0.0135396	---NA---	1037	0			0	-
41897	MIRA8_c82483	77.7371	5.21237	150.262	28.8279	4.84939	1.33532e-05	0.00290688	---NA---	518	0			0	-
42704	MIRA8_c33699	134.962	7.81856	262.104	33.5234	5.0671	3.68571e-07	0.000191003	---NA---	418	0			0	-
24264	CL1Contig12037	174.032	9.12165	338.943	37.1581	5.2156	2.7e-08	2.36642e-05	---NA---	576	0			0	-
34511	MIRA8_c83870	75.8049	3.90928	147.701	37.782	5.23963	4.27e-07	0.00020913	---NA---	526	0			0	-
25515	CL2395Contig1	365.32	14.334	716.305	49.9724	5.64306	3.58811e-12	7e-09	---NA---	1152	0			0	-
2712	MIRA8_rep_c97664	42.0589	1.30309	82.8148	63.5524	5.98988	0.000695288	0.0537936	cd449855hypsibius dujardini est	723	5	7.31e-13	84.00%	0	-
8254	MIRA8_c46023	353.12	10.4247	695.815	66.7464	6.06062	1.33397e-12	2.73253e-09	hspb1_poelu ame: full=heat shock protein beta-1 short= 1 ame: full=heat shock 27 kda protein short=hsp 27	1099	2	5.71e-08	52.00%	2	P:response to stress; P:response to heat
35971	MIRA8_rep_c103049	190.007	5.21237	374.801	71.906	6.16804	5.10472e-10	6.65423e-07	---NA---	881	0			0	-
28045	MIRA8_c11213	136.197	2.60619	269.788	103.518	6.69374	2.22214e-11	3.82359e-08	---NA---	1340	0			0	-
242	CL811Contig2	33.2289	66.4578	0	0	-Inf	0.000377641	0.035625	aacs_rat ame: full=acetoacetyl- synthetase	1417	20	1.4e-52	58.30%	19	P:white fat cell differentiation; P:cellular response to glucose stimulus; P:cellular response to testosterone stimulus; F:acetoacetate-CoA ligase activity; P:response to organic nitrogen; P:response to ethanol; P:cellular response to cholesterol; C:cytosol; F:adenyl ribonucleotide binding; P:lipid metabolic process; P:response to starvation; P:response to drug; P:adipose tissue development; P:li…	EC:6.2.1.16; EC:6.2.1.2
588	MIRA8_rep_c92543	37.7897	75.5794	0	0	-Inf	0.000148352	0.0174132	act2_oncvo ame: full=actin-2 flags: precursor	1313	20	0	97.05%	21	P:axon guidance; C:cytosol; C:cortical cytoskeleton; C:axon; P:chaperone mediated protein folding independent of cofactor; C:soluble fraction; F:kinesin binding; F:identical protein binding; P:adherens junction organization; C:NuA4 histone acetyltransferase complex; F:ATP binding; F:nitric-oxide synthase binding; P:cellular component movement; P:cell junction assembly; F:protein kinase binding; F…	-
1952	MIRA8_c31361	33.2289	66.4578	0	0	-Inf	0.00105508	0.0721724	brap_mouse ame: full=brca1-associated protein ame: full=brap2 ame: full=impedes mitogenic signal propagation short=imp	755	2	2.07e-23	55.00%	2	F:protein binding; P:cellular process	-
2637	MIRA8_rep_c99991	31.2742	62.5485	0	0	-Inf	0.000102443	0.0131939	cd449407hypsibius dujardini est	511	20	1.24e-16	77.10%	0	-
3105	MIRA8_c34828	38.4413	76.8825	0	0	-Inf	0.000425177	0.0390767	ch082_human ame: full=upf0598 protein c8orf82	753	2	1.05e-43	69.50%	0	-
4837	MIRA8_c4428	70.367	140.734	0	0	-Inf	4.32679e-07	0.00020913	cyb_carpl ame: full=cytochrome b ame: full=complex iii subunit 3 ame: full=complex iii subunit iii ame: full=cytochrome b-c1 complex subunit 3 ame: full=ubiquinol-cytochrome-c reductase complex cytochrome b subunit	835	20	2.52e-36	61.20%	1	C:membrane	-
5005	CL1360Contig1	31.9258	63.8516	0	0	-Inf	0.0012793	0.0836346	dal80_yeast ame: full=nitrogen regulatory protein dal80 ame: full=regulatory protein uga43	1310	20	1.08e-11	55.35%	27	P:cardiac muscle cell differentiation; P:pancreas development; P:regulation of multicellular organismal development; P:cardiac muscle tissue growth; P:positive regulation of developmental process; F:transcription factor binding; P:digestive tract development; F:transcription regulatory region DNA binding; P:positive regulation of transcription from RNA polymerase II promoter; P:response to extern…	-
5279	CL1Contig6640	74.9279	149.856	0	0	-Inf	7.20496e-07	0.00032285	dhr11_chick ame: full=dehydrogenase reductase sdr family member 11 flags: precursor	483	4	5.73e-09	64.75%	8	F:binding; F:oxidoreductase activity; C:extracellular region; P:oxidation-reduction process; F:molecular_function; P:metabolic process; P:biological_process; C:cellular_component
5399	MIRA8_rep_c138767	32.5773	65.1547	0	0	-Inf	0.00106165	0.0723754	djc25_drome ame: full= homolog subfamily c member 25 homolog	692	5	6.53e-26	63.80%	5	F:unfolded protein binding; C:integral to membrane; P:protein folding; C:membrane; F:heat shock protein binding
5827	CL75Contig1	76.8825	153.765	0	0	-Inf	1.83152e-07	0.000106468	ef1a_blaho ame: full=elongation factor 1-alpha short=ef-1-alpha	1634	20	4.27e-40	61.95%	8	P:response to inorganic substance; F:translation elongation factor activity; C:eukaryotic translation elongation factor 1 complex; P:anti-apoptosis; F:protein binding; C:neuronal cell body; C:ribosome; P:regulation of translational elongation	-
6056	CL897Contig1	20.8495	41.699	0	0	-Inf	0.000587922	0.0478289	eki1_human ame: full=ethanolamine kinase 1 short=eki 1	1845	8	4.8e-27	44.13%	1	P:phospholipid biosynthetic process	-
6217	MIRA8_c47733	38.4413	76.8825	0	0	-Inf	0.000253555	0.0263459	ephaa_mouse ame: full=ephrin type-a receptor 10 flags: precursor	537	9	6.27e-08	55.33%	12	P:neuron projection development; P:anatomical structure morphogenesis; P:organ development; P:chemotaxis; F:ephrin receptor activity; F:protein binding; P:regulation of response to stimulus; P:positive regulation of cellular process; P:MAPK cascade; C:membrane; P:protein phosphorylation; P:transmembrane receptor protein tyrosine kinase signaling pathway	-
6962	CL1Contig6248	35.1835	70.367	0	0	-Inf	0.000355869	0.0338681	g3p_human ame: full=glyceraldehyde-3-phosphate dehydrogenase short=gapdh ame: full=peptidyl-cysteine s-nitrosylase gapdh	612	20	7.17e-52	75.55%	16	C:cytosol; F:NAD binding; P:oxidation-reduction process; P:sperm motility; P:peptidyl-cysteine S-trans-nitrosylation; P:spermatid development; P:protein stabilization; C:acrosomal vesicle; F:protein binding; F:peptidyl-cysteine S-nitrosylase activity; F:glyceraldehyde-3-phosphate dehydrogenase (NAD+) (phosphorylating) activity; P:glycolysis; P:neuron apoptotic process; P:gluconeogenesis; C:microt…	EC:1.2.1.12
7159	CL1969Contig1	27.365	54.7299	0	0	-Inf	0.000573333	0.0469423	gfpt1_human ame: full=glucosamine--fructose-6-phosphate aminotransferase 1 ame: full=d-fructose-6-phosphate amidotransferase 1 ame: full=glutamine:fructose 6 phosphate amidotransferase 1 short=gfat 1 short=gfat1 ame: full=hexosephosphate aminotransferase 1	1823	20	3.23e-76	60.55%	5	F:transaminase activity; P:cellular nitrogen compound metabolic process; P:monosaccharide metabolic process; P:dolichol-linked oligosaccharide biosynthetic process; C:cytoplasm	EC:2.6.1.0
9294	CL1Contig6052	26.0619	52.1237	0	0	-Inf	0.00136828	0.0878498	kdm7b_danre ame: full=lysine-specific demethylase 7b short= 7b ame: full= domain-containing histone demethylation protein 1d-b	698	12	1.64e-24	58.33%	17	F:transition metal ion binding; P:histone H3-K9 demethylation; P:midbrain development; F:protein binding; C:Set1C/COMPASS complex; C:nuclear speck; F:unmethylated CpG binding; F:histone demethylase activity (H3-K27 specific); F:oxidoreductase activity, acting on paired donors, with incorporation or reduction of molecular oxygen, 2-oxoglutarate as one donor, and incorporation of one atom each of o…	EC:1.14.11.0
9442	MIRA8_c32297	31.9258	63.8516	0	0	-Inf	0.000487006	0.0418991	ku p80 dna	548	3	6.89e-10	62.67%	1	F:hydrolase activity, acting on acid anhydrides	-
9669	MIRA8_c28318	36.4866	72.9732	0	0	-Inf	0.000164308	0.0185513	lkha4_botfb ame: full=leukotriene a-4 hydrolase homolog short=lta-4 hydrolase ame: full=leukotriene a hydrolase	471	13	1.49e-11	58.69%	11	F:zinc ion binding; P:leukotriene biosynthetic process; C:nucleolus; P:peptide catabolic process; F:aminopeptidase activity; F:leukotriene-A4 hydrolase activity; F:protein binding; F:epoxide hydrolase activity; C:cytoplasm; P:xenobiotic metabolic process; P:response to toxin	EC:3.4.11.0; EC:3.3.2.6; EC:3.3.2.10
9683	MIRA8_c5019	29.3196	58.6392	0	0	-Inf	0.000730485	0.0555182	lkha4_schpo ame: full=leukotriene a-4 hydrolase homolog short=lta-4 hydrolase ame: full=leukotriene a hydrolase	1179	20	3.32e-25	44.95%	5	F:peptidase activity; F:binding; P:primary metabolic process; C:intracellular part; P:cellular metabolic process	-
10901	MIRA8_c75170	44.3052	88.6104	0	0	-Inf	8.15481e-05	0.0109967	mysn_drome ame: full=myosin heavy non-muscle ame: full=myosin ii ame: full=non-muscle mhc ame: full=zipper protein	573	15	1.15e-21	66.80%	62	P:substrate-dependent cell migration, cell extension; P:platelet formation; F:protein homodimerization activity; P:ventricular cardiac muscle cell development; P:neuromuscular process controlling balance; C:actomyosin contractile ring; F:microfilament motor activity; P:lateral ventricle development; P:actin filament-based movement; P:in utero embryonic development; C:growth cone; P:axon guidance;…	-
12396	MIRA8_c4006	57.3361	114.672	0	0	-Inf	1.32514e-06	0.000527812	perm_mouse ame: full=myeloperoxidase short=mpo contains: ame: full=myeloperoxidase light chain contains: ame: full=myeloperoxidase heavy chain flags: precursor	898	17	7.7e-18	44.12%	11	F:protein binding; C:membrane; C:intracellular membrane-bounded organelle; P:response to other organism; P:cellular metabolic process; F:oxidoreductase activity; C:extracellular region; P:regulation of biological process; P:defense response; C:cytoplasmic part; P:response to oxidative stress	-
14055	MIRA8_c71438	34.532	69.0639	0	0	-Inf	0.000506147	0.043142	rdh13_mouse ame: full=retinol dehydrogenase 13	773	20	8.79e-25	54.85%	10	P:Wnt receptor signaling pathway; P:apoptotic process; C:mitochondrion; P:retinoid metabolic process; F:oxidoreductase activity, acting on the CH-OH group of donors, NAD or NADP as acceptor; P:multicellular organismal process; F:protein binding; P:steroid metabolic process; C:endoplasmic reticulum membrane; P:developmental process	EC:1.1.1.0
15060	MIRA8_c30808	39.7443	79.4887	0	0	-Inf	4.69986e-05	0.00771655	rn121_human ame: full=ring finger protein 121	600	2	5.27e-36	61.50%	6	P:ER-associated protein catabolic process; C:Golgi membrane; F:ubiquitin-protein ligase activity; P:protein ubiquitination; P:endoplasmic reticulum unfolded protein response; C:sarcoplasmic reticulum membrane	EC:6.3.2.19
16167	MIRA8_c21253	33.2289	66.4578	0	0	-Inf	0.00112297	0.0753617	sarm1_drome ame: full=sterile alpha and tir motif-containing protein 1 ame: full=tir-1 homolog	660	4	5.21e-46	58.25%	18	P:reproduction; F:protein kinase binding; P:positive regulation of growth rate; P:receptor-mediated endocytosis; F:Rab GTPase binding; P:defense response to fungus; P:defense response to bacterium; C:cytoplasm; P:embryo development ending in birth or egg hatching; C:membrane part; F:identical protein binding; P:protein localization; C:axon; P:nematode larval development; C:intracellular organelle…	-
16589	MIRA8_c28006	32.5773	65.1547	0	0	-Inf	0.00126621	0.0829049	skt5_yeast ame: full=protein skt5 flags: precursor	497	3	2.33e-16	55.00%	0	-
16648	MIRA8_c40932	22.8041	45.6083	0	0	-Inf	0.000973693	0.0686211	smg8_bovin ame: full=protein smg8 ame: full=protein smg-8 homolog	283	3	4.94e-09	69.00%	3	P:nuclear-transcribed mRNA catabolic process, nonsense-mediated decay; P:regulation of protein kinase activity; F:protein binding	-
16650	MIRA8_c15554	23.4557	46.9114	0	0	-Inf	0.000527523	0.0443212	smg8_mouse ame: full=protein smg8 ame: full=protein smg-8 homolog	1230	3	2.07e-17	44.00%	6	P:nuclear-transcribed mRNA catabolic process, nonsense-mediated decay; F:molecular_function; P:biological_process; C:cellular_component; P:regulation of protein kinase activity; F:protein binding
17013	CL2391Contig2	29.9711	59.9423	0	0	-Inf	0.000792057	0.0591526	spo11_human ame: full=meiotic recombination protein spo11 ame: full=cancer testis antigen 35 short=ct35	1158	4	2.59e-14	44.25%	3	P:multicellular organismal reproductive process; P:meiosis; P:developmental process	-
17294	MIRA8_c53918	40.3959	80.7918	0	0	-Inf	2.6937e-05	0.00514999	stip1_bovin ame: full=stress-induced-phosphoprotein 1 short=sti1 ame: full=hsc70 hsp90-organizing protein short=hop	429	10	2.69e-21	57.80%	10	C:cytosol; C:protein complex; P:regulation of JAK-STAT cascade; F:chaperone binding; F:protein C-terminus binding; P:response to heat; F:protein kinase binding; P:response to unfolded protein; C:nucleus; F:Hsp70 protein binding	-
20487	CL4538Contig1	28.6681	57.3361	0	0	-Inf	0.000515795	0.0435912	---NA---	120	0			0	-
20726	CL2515Contig1	29.3196	58.6392	0	0	-Inf	0.000735071	0.05567	---NA---	133	0			0	-
20751	CL3850Contig1	28.0165	56.033	0	0	-Inf	0.000832723	0.0613876	---NA---	179	0			0	-
21149	CL1Contig802	35.1835	70.367	0	0	-Inf	5.69053e-05	0.00890144	---NA---	1481	0			0	-
21902	CL1Contig3747	75.5794	151.159	0	0	-Inf	3.78504e-08	2.94951e-05	---NA---	1346	0			0	-
21926	CL1Contig3869	59.2907	118.581	0	0	-Inf	7.81e-07	0.000346365	---NA---	430	0			0	-
22461	CL1Contig5785	74.9279	149.856	0	0	-Inf	4.11617e-07	0.00020589	---NA---	400	0			0	-
22700	CL1Contig6639	74.2763	148.553	0	0	-Inf	6.68369e-07	0.000305864	---NA---	1092	0			0	-
23728	CL1Contig10115	69.0639	138.128	0	0	-Inf	2.03655e-07	0.000110894	---NA---	1077	0			0	-
23759	CL1Contig10242	31.2742	62.5485	0	0	-Inf	0.000934159	0.066531	---NA---	808	0			0	-
25024	CL4674Contig1	836.586	1673.17	0	0	-Inf	6.35437e-26	9.11153e-22	---NA---	128	0			0	-
25403	CL4156Contig1	142.689	285.377	0	0	-Inf	8.28018e-11	1.22824e-07	---NA---	213	0			0	-
25413	CL4864Contig1	28.0165	56.033	0	0	-Inf	0.00114774	0.0767841	---NA---	912	0			0	-
25414	CL4878Contig1	25.4103	50.8206	0	0	-Inf	0.000298843	0.0295525	---NA---	486	0			0	-
25464	CL605Contig1	32.5773	65.1547	0	0	-Inf	8.48685e-05	0.0113732	---NA---	2167	0			0	-
25693	CL4455Contig1	59.9423	119.885	0	0	-Inf	1.05945e-05	0.00252436	---NA---	130	0			0	-
25708	CL75Contig2	37.1382	74.2763	0	0	-Inf	0.000570949	0.0468712	---NA---	233	0			0	-
25791	CL3827Contig1	269.74	539.481	0	0	-Inf	1.60221e-15	5.17507e-12	---NA---	214	0			0	-
25809	CL4700Contig1	71.0186	142.037	0	0	-Inf	2.131e-06	0.000751374	---NA---	112	0			0	-
26121	MIRA8_c19424	70.367	140.734	0	0	-Inf	4.94679e-07	0.000233842	---NA---	373	0			0	-
26349	MIRA8_c31915	22.1526	44.3052	0	0	-Inf	0.000506078	0.043142	---NA---	432	0			0	-
26350	MIRA8_c35471	24.1072	48.2145	0	0	-Inf	6.41939e-05	0.00955511	---NA---	481	0			0	-
26575	MIRA8_c25527	45.6083	91.2165	0	0	-Inf	8.61994e-06	0.00222694	---NA---	146	0			0	-
26611	ABySS_Illumina_17798	31.2742	62.5485	0	0	-Inf	0.000599879	0.0484147	---NA---	101	0			0	-
26888	MIRA8_c27496	26.7134	53.4268	0	0	-Inf	0.000671926	0.0525531	---NA---	742	0			0	-
27894	ABySS_Illumina_53	48.866	97.732	0	0	-Inf	1.58513e-05	0.00329408	---NA---	205	0			0	-
28600	MIRA8_c16173	78.8372	157.674	0	0	-Inf	3.04376e-08	2.56733e-05	---NA---	761	0			0	-
29138	MIRA8_c25255	110.111	220.223	0	0	-Inf	7.48882e-10	9.20419e-07	---NA---	464	0			0	-
29519	MIRA8_c31400	35.8351	71.6701	0	0	-Inf	0.000588175	0.0478289	---NA---	690	0			0	-
30066	MIRA8_c40077	108.157	216.314	0	0	-Inf	3e-09	3.23575e-06	---NA---	528	0			0	-
30755	MIRA8_c48613	51.4722	102.944	0	0	-Inf	1.58442e-05	0.00329408	---NA---	677	0			0	-
32093	MIRA8_c62649	39.0928	78.1856	0	0	-Inf	0.000306205	0.0301419	---NA---	856	0			0	-
32779	MIRA8_c68980	54.7299	109.46	0	0	-Inf	1.29269e-05	0.00286637	---NA---	335	0			0	-
35147	MIRA8_c89238	35.8351	71.6701	0	0	-Inf	0.000726168	0.0552877	---NA---	492	0			0	-
36562	MIRA8_rep_c108015	71.6701	143.34	0	0	-Inf	1.97144e-07	0.000110894	---NA---	433	0			0	-
36725	MIRA8_rep_c109548	37.7897	75.5794	0	0	-Inf	0.000114085	0.0142662	---NA---	853	0			0	-
36808	MIRA8_rep_c110399	961.683	1923.37	0	0	-Inf	2.94598e-27	1.26727e-22	---NA---	514	0			0	-
37785	MIRA8_rep_c119508	37.1382	74.2763	0	0	-Inf	0.000457735	0.0403869	---NA---	685	0			0	-
38933	MIRA8_rep_c130212	50.8206	101.641	0	0	-Inf	4.84547e-05	0.00786557	---NA---	625	0			0	-
39254	MIRA8_rep_c133067	70.367	140.734	0	0	-Inf	5.30376e-07	0.000247991	---NA---	480	0			0	-
39287	MIRA8_rep_c133380	43.0021	86.0042	0	0	-Inf	0.000118447	0.0146837	---NA---	667	0			0	-
42102	MIRA8_c27596	28.6681	57.3361	0	0	-Inf	0.000243321	0.0254052	---NA---	639	0			0	-
42303	MIRA8_c19614	54.7299	109.46	0	0	-Inf	4.2359e-06	0.00125666	---NA---	584	0			0	-
42587	MIRA8_c50128	38.4413	76.8825	0	0	-Inf	3.21967e-05	0.00581936	---NA---	384	0			0	-
42862	MIRA8_c29648	31.2742	62.5485	0	0	-Inf	0.000269235	0.027187	---NA---	218	0			0	-
42892	MIRA8_c30932	46.2598	92.5196	0	0	-Inf	9.01063e-05	0.0119633	---NA---	222	0			0	-
3492	MIRA8_c81429	38.4192	0	76.8384	Inf	Inf	0.000726058	0.0552877	ck326609hypsibius dujardini est	678	2	1.78e-20	65.00%	0	-
3994	MIRA8_c32473	18.3559	0	36.7117	Inf	Inf	0.00147495	0.0922853	cofi_zygro ame: full=cofilin ame: full=actin-depolymerizing factor 1	908	20	3.53e-26	61.85%	1	C:intracellular organelle	-
8982	MIRA8_c86294	16.6483	0	33.2967	Inf	Inf	0.00147598	0.0922853	isoform a	657	20	4.42e-19	65.95%	3	F:chitin binding; P:chitin metabolic process; C:extracellular region
22949	CL1Contig7523	32.4429	0	64.8858	Inf	Inf	9.46411e-06	0.0023808	---NA---	892	0			0	-
25820	CL5356Contig1	33.2967	0	66.5933	Inf	Inf	9.52449e-05	0.0125295	---NA---	726	0			0	-
34507	MIRA8_c83813	34.5773	0	69.1546	Inf	Inf	9.72653e-06	0.00241853	---NA---	527	0			0	-
34528	MIRA8_c84036	35.4311	0	70.8621	Inf	Inf	3.48754e-06	0.00110312	---NA---	962	0			0	-
34530	MIRA8_c84044	20.0634	0	40.1267	Inf	Inf	0.000931818	0.0664743	---NA---	472	0			0	-
41706	MIRA8_c18405	19.2096	0	38.4192	Inf	Inf	0.000256292	0.0264386	---NA---	394	0			0	-
41707	MIRA8_c42025	16.2214	0	32.4429	Inf	Inf	0.00105192	0.0721724	---NA---	558	0			0	-
